# Supplementary material for: Transcriptome analysis of the anhydrobiotic cell line Pv11 infers the mechanism of desiccation tolerance and recovery
Source: Sci Rep. 2018 Dec 18;8:17941. doi: 10.1038/s41598-018-36124-6 (PMC6298976; doi:10.1038/s41598-018-36124-6)
Supplement: Supplementary file 2 — Supplementary Data 1 [file 41598_2018_36124_MOESM2_ESM.xlsx]

## Sheet: T0vsT48
Gene_ID	T0_1	T0_2	T0_3	T48_1	T48_2	T48_3	a.value	m.value	p.value	q.value	rank
Pv.09487	82.2932	56.0669	55.2984	1411.26	1440.16	1514.63	8.26433	4.4978	3.55824704090703e-21	6.09776795400238e-17	1
Pv.04608	6.85777	9.34448	7.89977	236.618	233.539	352.985	5.55682	5.07755	1.71913305729355e-17	1.47303916014198e-13	2
Pv.03304	6.85777	4.67224	0	295.773	186.831	218.209	4.92008	5.97719	1.1910443575869e-14	6.51460345207739e-11	3
Pv.04942	377.177	476.569	505.585	5391.52	4951.03	4473.28	10.563	3.45274	1.52059367499035e-14	6.51460345207739e-11	4
Pv.07062	13.7155	28.0335	31.5991	346.477	552.71	449.254	6.71199	4.16248	2.25309728038703e-14	7.7222656187985e-11	5
Pv.03690	20.5733	32.7057	31.5991	270.421	607.202	468.507	6.80377	3.93282	1.79427246326766e-13	5.12474120050299e-10	6
Pv.02648	205.733	280.335	244.893	2087.31	2296.47	2188.51	9.52084	3.15989	2.78953465919814e-13	6.82917935066837e-10	7
Pv.17388	0	0	0	135.211	101.2	51.3433	-0.166997683837184	5.97363	3.26450982525542e-13	6.99298810942527e-10	8
Pv.17537	48.0044	46.7224	55.2984	642.25	529.356	494.179	7.39932	3.48974	9.85326745269641e-13	1.87617160374287e-09	9
Pv.11624	12920	8335.28	13287.4	1352.11	1362.31	1360.6	11.9574	-3.08204	2.49315015350073e-12	4.09290496515255e-09	10
Pv.13360	13.7155	4.67224	23.6993	245.069	311.386	359.403	6.03193	4.41821	2.62717830522717e-12	4.09290496515255e-09	11
Pv.17568	75.4355	88.7726	110.597	701.404	918.588	853.582	8.1048	3.14804	3.42443781741107e-12	4.89038257308112e-09	12
Pv.09087	41.1466	18.689	39.4988	371.829	435.94	404.328	6.85614	3.60357	4.63934395814439e-12	6.1157259546708e-09	13
Pv.03305	6.85777	14.0167	39.4988	422.533	467.079	481.343	6.59688	4.47963	7.95158643480957e-12	9.73330976666655e-09	14
Pv.10040	27.4311	14.0167	7.89977	253.52	288.032	250.298	6.04079	4.01459	1.31764962460842e-11	1.50537077446097e-08	15
Pv.11625	1920.18	1252.16	774.177	84.5066	163.478	70.597	8.53535	-3.64846	1.63568114045904e-11	1.6872903544233e-08	16
Pv.13974	0	0	0	84.5066	46.7079	77.0149	-0.166997683837184	5.4901	1.67380148364335e-11	1.6872903544233e-08	17
Pv.01315	0	4.67224	0	109.859	256.893	83.4328	3.93229	6.53709	2.24427902593807e-11	2.03867467492942e-08	18
Pv.07525	0	0	7.89977	270.421	132.339	205.373	4.57349	6.27888	2.36861361231447e-11	2.03867467492942e-08	19
Pv.10270	34.2888	37.3779	71.0979	743.658	529.356	507.015	7.42019	3.66184	2.37926670354137e-11	2.03867467492942e-08	20
Pv.08791	178.302	233.612	323.89	1732.38	1915.02	2592.84	9.484	3.05982	3.23545081184201e-11	2.64028193154936e-08	21
Pv.05750	27.4311	42.0502	47.3986	507.039	420.371	346.567	7.03042	3.46123	5.26317627900978e-11	4.09977508606321e-08	22
Pv.12316	48.0044	28.0335	15.7995	338.026	420.371	288.806	6.69137	3.51925	3.40205375779923e-10	2.53482588032197e-07	23
Pv.10408	13.7155	23.3612	47.3986	481.687	303.601	378.657	6.73786	3.80046	6.04863134997922e-10	4.31897481019141e-07	24
Pv.01694	13.7155	14.0167	0	338.026	202.401	275.97	5.66529	4.92319	1.26453434630432e-09	8.66813003704685e-07	25
Pv.10514	6.85777	18.689	7.89977	143.661	163.478	166.866	5.39847	3.80833	1.40506709924999e-09	9.26101341532579e-07	26
Pv.12163	48.0044	28.0335	39.4988	312.674	280.247	352.985	6.79088	3.03864	1.50369292372969e-09	9.54399467924283e-07	27
Pv.16661	198.875	238.284	292.291	1132.39	1860.53	1533.88	9.23868	2.5988	2.07281101747135e-09	1.26863437165737e-06	28
Pv.13802	617.199	845.676	655.681	76.0559	132.339	128.358	8.12842	-2.69356	2.19922261122918e-09	1.29958889271154e-06	29
Pv.09021	150.871	149.512	150.096	1149.29	809.603	956.268	8.59752	2.71633	2.37037534705595e-09	1.35403741074993e-06	30
Pv.17649	397.751	317.712	410.788	25.352	70.0618	25.6716	6.92741	-3.26652	2.46375465157369e-09	1.36197946658124e-06	31
Pv.05587	164.586	331.729	371.289	1723.93	2179.7	2265.52	9.59563	2.80173	3.54484521886125e-09	1.85324551461042e-06	32
Pv.07294	89.151	51.3947	63.1981	481.687	420.371	532.686	7.50064	2.82482	3.56871692724188e-09	1.85324551461042e-06	33
Pv.12936	41.1466	32.7057	47.3986	312.674	303.601	282.388	6.79355	2.89437	4.17450959574004e-09	2.10407561594697e-06	34
Pv.04846	6.85777	14.0167	7.89977	126.76	101.2	160.448	5.15078	3.75008	6.19974385213096e-09	3.03557172554195e-06	35
Pv.12774	6.85777	4.67224	7.89977	101.408	101.2	96.2686	4.67686	3.9455	6.50140330887032e-09	3.09484856955863e-06	36
Pv.01999	48.0044	79.4281	39.4988	430.983	373.663	462.089	7.27177	2.92608	7.14480073468025e-09	3.30920135649231e-06	37
Pv.05139	150.871	214.923	181.695	1250.7	973.081	1091.04	8.8296	2.61072	8.42288450027294e-09	3.79849925476782e-06	38
Pv.10711	123.44	256.973	252.793	0	0	12.8358	4.87099	-5.73747	8.83523399220907e-09	3.8822924339612e-06	39
Pv.03444	20.5733	18.689	31.5991	185.914	186.831	224.627	6.1076	3.06507	1.24401207709109e-08	5.29491570814391e-06	40
Pv.04485	27.4311	51.3947	23.6993	608.447	241.324	320.895	6.89445	3.57574	1.26752851676277e-08	5.29491570814391e-06	41
Pv.17075	260.595	252.301	157.995	25.352	31.1386	32.0895	6.34321	-2.93265	1.30457347873612e-08	5.29491570814391e-06	42
Pv.05326	48.0044	28.0335	31.5991	160.562	412.586	352.985	6.69412	3.05438	1.32859529351805e-08	5.29491570814391e-06	43
Pv.13551	20.5733	23.3612	31.5991	312.674	186.831	198.955	6.29002	3.24424	1.37529378441919e-08	5.35645672354355e-06	44
Pv.02621	48.0044	93.4448	63.1981	591.546	404.802	507.015	7.55351	2.89363	1.5175112641699e-08	5.77902011868435e-06	45
Pv.00386	82.2932	74.7559	142.196	1166.19	622.772	667.462	8.19512	3.08105	1.63875e-08	6.1050457652034e-06	46
Pv.10302	61.7199	60.7391	71.0979	583.095	420.371	346.567	7.43922	2.83433	1.89892732380441e-08	6.82955425662624e-06	47
Pv.11658	363.462	719.525	813.676	3329.56	3876.75	5256.27	10.6656	2.68515	1.91292877585376e-08	6.82955425662624e-06	48
Pv.01712	6.85777	0	0	84.5066	101.2	102.687	3.86971	5.42496	2.16865023749959e-08	7.58452226939399e-06	49
Pv.13735	308.6	233.612	229.093	938.023	1704.84	1450.45	9.19817	2.37465	2.64377085944923e-08	9.06126024367628e-06	50
Pv.17087	20.5733	51.3947	39.4988	329.576	334.74	243.881	6.74683	3.02624	3.12684568719531e-08	1.04579621055836e-05	51
Pv.05251	54.8622	74.7559	63.1981	447.885	373.663	378.657	7.34272	2.64933	3.17333272737553e-08	1.04579621055836e-05	52
Pv.00583	219.449	266.318	181.695	887.319	1393.45	1187.31	8.98107	2.3498	3.86166850074141e-08	1.24863043579633e-05	53
Pv.04626	27.4311	9.34448	31.5991	270.421	171.262	256.716	6.20504	3.37582	4.62363810570396e-08	1.46732011513794e-05	54
Pv.05164	34.2888	74.7559	47.3986	447.885	326.955	372.239	7.16431	2.88857	5.4285136910683e-08	1.68603549478046e-05	55
Pv.08904	144.013	121.478	142.196	684.503	677.264	705.97	8.26605	2.34317	5.5095983957347e-08	1.68603549478046e-05	56
Pv.07918	6.85777	14.0167	15.7995	135.211	124.554	121.94	5.31931	3.37713	6.02721005330545e-08	1.81207541549992e-05	57
Pv.00080	157.729	163.528	173.795	16.9013	31.1386	19.2537	5.92076	-2.91183	6.30566508984485e-08	1.86310659732192e-05	58
Pv.09541	61.7199	46.7224	55.2984	321.125	365.878	269.552	7.05108	2.54844	9.62645853501816e-08	2.79607830363739e-05	59
Pv.03299	6.85777	28.0335	15.7995	160.562	179.047	173.284	5.75943	3.32034	1.21587966836375e-07	3.47275497945826e-05	60
Pv.03428	68.5777	196.234	173.795	777.46	1019.79	1135.97	8.56572	2.70699	1.25237823750452e-07	3.47403471039818e-05	61
Pv.15605	13.7155	18.689	39.4988	135.211	256.893	256.716	6.1625	3.11834	1.27108111179043e-07	3.47403471039818e-05	62
Pv.16819	75.4355	130.823	78.9977	354.928	801.818	622.537	7.87791	2.58856	1.27714411364349e-07	3.47403471039818e-05	63
Pv.02480	89.151	158.856	189.594	667.602	980.865	808.656	8.43543	2.45769	2.12425298840465e-07	5.60068235689935e-05	64
Pv.00713	144.013	168.201	221.193	25.352	31.1386	19.2537	6.07672	-2.82263	2.12431786892955e-07	5.60068235689935e-05	65
Pv.02586	20.5733	51.3947	71.0979	405.632	319.17	391.492	7.07919	2.96239	2.2543905139057e-07	5.85355912678817e-05	66
Pv.10959	54.8622	51.3947	39.4988	253.52	280.247	269.552	6.83798	2.4596	2.4286657031285e-07	6.2119468887333e-05	67
Pv.02465	0	0	0	33.8026	38.9232	57.7612	-0.166997683837184	4.76453	2.71541814588552e-07	6.84325305382943e-05	68
Pv.14836	116.582	242.957	150.096	659.151	1167.7	994.776	8.63677	2.42719	2.85591361177518e-07	7.09301327028858e-05	69
Pv.09109	157.729	60.7391	78.9977	599.997	560.494	609.701	7.92227	2.58841	2.90513617001583e-07	7.11218836365162e-05	70
Pv.00011	13.7155	14.0167	23.6993	92.9572	147.908	192.537	5.62889	3.02915	3.04811944348221e-07	7.35712998633165e-05	71
Pv.17073	6.85777	23.3612	7.89977	160.562	101.2	160.448	5.42441	3.48069	3.29904415805922e-07	7.85218329675845e-05	72
Pv.06075	68.5777	79.4281	94.7972	321.125	506.002	417.164	7.51465	2.32622	3.47227274076642e-07	8.15127917239919e-05	73
Pv.03423	624.057	934.448	584.583	59.1546	179.047	147.612	8.22087	-2.54096	4.30215739302063e-07	9.96298260056683e-05	74
Pv.05872	452.613	742.887	979.571	4250.68	3401.89	3638.95	10.7113	2.38276	5.10368992583942e-07	0.00011661591234548	75
Pv.00025	54.8622	56.0669	63.1981	202.816	474.863	314.478	7.09996	2.46071	5.47803e-07	0.000123522302035243	76
Pv.00278	0	0	7.89977	92.9572	70.0618	109.104	3.97587	5.08363	5.9041788952273e-07	0.000131402485360403	77
Pv.06978	41.1466	84.1004	63.1981	464.786	303.601	372.239	7.29782	2.61765	6.13269546678305e-07	0.000134738464377258	78
Pv.04856	20.5733	74.7559	47.3986	245.069	467.079	352.985	7.01766	2.85039	6.67898980129165e-07	0.000144883352183209	79
Pv.07097	0	0	0	76.0559	38.9232	19.2537	-0.166997683837184	4.90637	6.81565204954623e-07	0.000145519107862618	80
Pv.05163	82.2932	60.7391	78.9977	371.829	365.878	346.567	7.36339	2.29315	6.87812787353215e-07	0.000145519107862618	81
Pv.12002	61.7199	107.462	110.597	338.026	747.326	487.761	7.77939	2.43925	7.38839468535165e-07	0.000154408438686428	82
Pv.05617	82.2932	154.184	150.096	709.855	622.772	641.791	8.20373	2.35429	7.69007544314626e-07	0.000158776895023129	83
Pv.16774	68.5777	163.528	94.7972	8.45066	15.5693	6.41791	5.05565	-3.45598	7.79730997158963e-07	0.000159074405932299	84
Pv.02347	240.022	303.696	284.392	1183.09	1097.64	1206.57	9.15769	2.07431	9.09049133775159e-07	0.000183275000064764	85
Pv.05649	356.604	523.291	560.884	2526.75	1922.81	2098.66	10.0213	2.19737	9.77808909192278e-07	0.000192643258987528	86
Pv.14757	6.85777	4.67224	7.89977	59.1546	124.554	57.7612	4.5042	3.60019	9.79909420080718e-07	0.000192643258987528	87
Pv.11833	82.2932	60.7391	86.8974	8.45066	7.78465	6.41791	4.60359	-3.3294	9.8924005315414e-07	0.000192643258987528	88
Pv.09370	13.7155	4.67224	0	92.9572	116.77	128.358	4.70065	4.20993	1.01290425784733e-06	0.000195035283895838	89
Pv.07153	116.582	140.167	118.497	8.45066	15.5693	25.6716	5.49069	-2.97252	1.09064313031678e-06	0.000207670570269318	90
Pv.17011	13.7155	14.0167	7.89977	109.859	116.77	77.0149	5.12659	3.10372	1.40120475100065e-06	0.000263873030965914	91
Pv.00012	34.2888	70.0836	39.4988	219.717	241.324	410.746	6.88217	2.569	1.46929425672352e-06	0.000273687996494249	92
Pv.01170	27.4311	51.3947	23.6993	236.618	210.185	186.119	6.42517	2.63719	1.58573423215113e-06	0.000292201371358859	93
Pv.02240	20.5733	23.3612	7.89977	109.859	140.124	141.194	5.56574	2.90376	1.7735681906752e-06	0.000323336575357456	94
Pv.08902	61.7199	121.478	126.396	473.237	529.356	519.851	7.84792	2.28128	1.95826320308395e-06	0.00035325006853947	95
Pv.16447	6.85777	0	15.7995	67.6053	171.262	179.701	5.00258	4.14014	2.21590854953295e-06	0.000391980192394339	96
Pv.10064	123.44	116.806	134.296	16.9013	15.5693	25.6716	5.62369	-2.69995	2.2187126487863e-06	0.000391980192394339	97
Pv.05618	48.0044	88.7726	110.597	219.717	778.465	661.045	7.71592	2.66303	2.32855262540938e-06	0.000407187819812659	98
Pv.16821	34.2888	70.0836	94.7972	228.168	474.863	551.94	7.36911	2.59147	2.49921914865886e-06	0.000432617359096635	99
Pv.09838	34.2888	14.0167	47.3986	202.816	210.185	205.373	6.34998	2.68949	2.54679937535318e-06	0.000436445008954274	100
Pv.15195	6.85777	4.67224	15.7995	67.6053	124.554	89.8507	4.86669	3.3243	2.6336594954076e-06	0.000444124510718384	101
Pv.06276	13.7155	23.3612	0	135.211	256.893	186.119	5.59637	3.9325	2.64344401547967e-06	0.000444124510718384	102
Pv.14377	89.151	121.478	173.795	616.898	513.787	673.88	8.13222	2.22798	2.86099983306177e-06	0.00047600926348718	103
Pv.00290	0	0	7.89977	84.5066	70.0618	77.0149	3.86265	4.8572	2.91569138808165e-06	0.000480444262668801	104
Pv.17393	150.871	285.007	300.191	1115.49	1183.27	1026.87	9.04009	2.16736	3.00971492897073e-06	0.000491214140359727	105
Pv.17006	0	4.67224	0	84.5066	77.8465	32.0895	3.36132	5.39514	3.11555195649169e-06	0.000500329424399662	106
Pv.01642	75.4355	74.7559	63.1981	0	7.78465	6.41791	4.1445	-4.03061	3.12395684254909e-06	0.000500329424399662	107
Pv.17403	41.1466	79.4281	55.2984	177.464	435.94	359.403	7.09175	2.40711	3.67488219069974e-06	0.000577840811850007	108
Pv.03980	185.16	364.435	434.487	1309.85	1549.14	1636.57	9.4605	2.16746	3.67536024342947e-06	0.000577840811850007	109
Pv.00518	3326.02	2588.42	2314.63	414.082	903.019	815.074	10.429	-1.99346	3.76409187356733e-06	0.000586411294884758	110
Pv.16877	13.7155	23.3612	47.3986	194.365	155.693	237.463	6.23093	2.7866	3.82022742637027e-06	0.000589794931582949	111
Pv.01600	294.884	369.107	371.289	1107.04	1315.61	1456.87	9.38645	1.8866	4.18967406654923e-06	0.000641057539986198	112
Pv.13711	130.298	177.545	181.695	25.352	31.1386	38.5075	6.16796	-2.39186	4.51675244011384e-06	0.000684987491736557	113
Pv.00385	61.7199	116.806	94.7972	523.941	435.94	359.403	7.66816	2.28599	4.72975020109969e-06	0.000710997624528469	114
Pv.08545	6.85777	9.34448	15.7995	59.1546	101.2	115.522	4.96212	3.05758	5.01020807733318e-06	0.000744505212112657	115
Pv.04585	34.2888	23.3612	31.5991	101.408	249.109	166.866	6.14455	2.48683	5.03954044494767e-06	0.000744505212112657	116
Pv.06995	301.742	448.535	458.187	1377.46	1619.21	1636.57	9.62912	1.92093	5.29222214196648e-06	0.000775152229460509	117
Pv.10580	384.035	495.258	394.988	92.9572	85.6311	128.358	7.70949	-2.06344	5.6718734662523e-06	0.00082371945416242	118
Pv.14731	0	0	0	33.8026	46.7079	25.6716	-0.166997683837184	4.48258	5.91721268444264e-06	0.00085212835103608	119
Pv.01316	41.1466	18.689	7.89977	211.266	140.124	166.866	5.97762	2.98173	6.29261837137826e-06	0.000898638341919244	120
Pv.03605	356.604	285.007	276.492	25.352	77.8465	83.4328	7.08055	-2.36481	6.74281845565348e-06	0.000951698315936331	121
Pv.05619	157.729	112.134	118.497	371.829	552.71	635.373	8.00979	1.97821	6.78730360405211e-06	0.000951698315936331	122
Pv.08589	96.0088	196.234	189.594	8.45066	31.1386	32.0895	5.92797	-2.83459	6.83076926300804e-06	0.000951698315936331	123
Pv.13597	445.755	850.348	940.072	109.859	225.755	173.284	8.46612	-2.1878	6.98082e-06	0.000964760729050076	124
Pv.06976	0	0	0	25.352	31.1386	51.3433	-0.166997683837184	4.4816	7.93119778953499e-06	0.00108733549215409	125
Pv.17395	20.5733	32.7057	7.89977	84.5066	210.185	173.284	5.7976	2.8826	9.00623923328478e-06	0.00122492001381588	126
Pv.03624	2571.66	5793.58	6793.8	29754.8	20613.7	21679.7	13.456	2.26569	9.65900005155736e-06	0.00130335656601211	127
Pv.04950	0	0	0	16.9013	46.7079	44.9254	-0.166997683837184	4.45886	1.01344378702216e-05	0.00135682704517177	128
Pv.06273	246.88	434.519	450.287	1343.65	1673.7	1418.36	9.55189	1.95166	1.03156563714771e-05	0.00137038297083723	129
Pv.09601	212.591	144.84	110.597	25.352	38.9232	25.6716	6.09049	-2.39126	1.06936453584205e-05	0.00140966923467117	130
Pv.01972	34.2888	28.0335	0	261.97	350.309	250.298	6.26657	3.79608	1.0883181004917e-05	0.00141710934894667	131
Pv.10608	27.4311	23.3612	15.7995	118.309	116.77	128.358	5.70161	2.45224	1.09154714396312e-05	0.00141710934894667	132
Pv.05441	226.306	252.301	229.093	608.447	973.081	988.358	8.8048	1.82597	1.10465376330783e-05	0.00142334222118845	133
Pv.03329	34.2888	88.7726	71.0979	278.872	303.601	378.657	7.177	2.28409	1.19151473054577e-05	0.00152380506995245	134
Pv.12684	6.85777	0	7.89977	42.2533	70.0618	128.358	4.29267	3.98081	1.30472240620459e-05	0.00164384132250466	135
Pv.06415	27.4311	56.0669	23.6993	185.914	194.616	186.119	6.37003	2.39719	1.3085483421902e-05	0.00164384132250466	136
Pv.17405	0	9.34448	0	76.0559	54.4925	102.687	3.97728	4.62706	1.31830047776266e-05	0.00164384132250466	137
Pv.01301	0	0	0	16.9013	38.9232	51.3433	-0.166997683837184	4.44352	1.32374454400212e-05	0.00164384132250466	138
Pv.02312	102.867	102.789	78.9977	354.928	342.524	404.328	7.5509	1.95217	1.37213303700805e-05	0.00169167221979906	139
Pv.10017	34.2888	28.0335	47.3986	245.069	171.262	147.612	6.40122	2.39378	1.42809345217018e-05	0.00174808839213145	140
Pv.10039	20.5733	0	7.89977	143.661	116.77	128.358	5.13594	3.80873	1.48707860988721e-05	0.00180738057713739	141
Pv.04041	1398.99	1696.02	1801.15	5121.1	5488.18	5756.86	11.5504	1.73107	1.67836185650233e-05	0.00201219355881358	142
Pv.07330	75.4355	51.3947	94.7972	278.872	303.601	346.567	7.245	2.05616	1.67907847879058e-05	0.00201219355881358	143
Pv.03565	130.298	205.579	173.795	540.842	731.757	622.537	8.35847	1.87238	1.82077691244266e-05	0.0021668509686479	144
Pv.13319	54.8622	28.0335	55.2984	312.674	225.755	166.866	6.72744	2.39138	1.84308037709158e-05	0.0021782667877392	145
Pv.07614	34.2888	74.7559	47.3986	312.674	233.539	218.209	6.87428	2.30851	1.8943737035993e-05	0.00222355357250556	146
Pv.16716	219.449	261.646	315.991	42.2533	77.8465	77.0149	7.03598	-2.06201	1.91603979803767e-05	0.00223368530741303	147
Pv.07460	939.514	766.248	750.478	185.914	256.893	288.806	8.79757	-1.77103	1.94501142089199e-05	0.00225213923782609	148
Pv.08971	198.875	233.612	94.7972	709.855	809.603	654.627	8.48452	2.04505	2.14398374674688e-05	0.00246586909181216	149
Pv.17599	678.919	906.415	979.571	59.1546	303.601	179.701	8.58836	-2.33034	2.17653986519556e-05	0.00247378362484166	150
Pv.11970	27.4311	28.0335	31.5991	118.309	140.124	147.612	5.97251	2.20582	2.17973581928629e-05	0.00247378362484166	151
Pv.17655	61.7199	51.3947	71.0979	329.576	264.678	205.373	7.02182	2.14378	2.23496449938551e-05	0.00251977543591904	152
Pv.06193	54.8622	74.7559	55.2984	160.562	358.094	288.806	6.99449	2.07577	2.47927240615807e-05	0.00274981489326603	153
Pv.15005	205.733	182.217	134.296	25.352	54.4925	38.5075	6.35747	-2.18133	2.47980722675872e-05	0.00274981489326603	154
Pv.04941	0	14.0167	23.6993	109.859	202.401	166.866	5.48762	3.60588	2.48714073908056e-05	0.00274981489326603	155
Pv.12741	253.737	537.308	537.184	76.0559	108.985	134.776	7.76089	-2.09578	2.6443079100813e-05	0.00290484004199123	156
Pv.13694	0	9.34448	7.89977	109.859	38.9232	102.687	4.49591	3.88488	2.71184789259118e-05	0.00296005970288758	157
Pv.03622	6.85777	18.689	23.6993	185.914	70.0618	128.358	5.56204	3.00516	2.73391057913999e-05	0.00296525478447608	158
Pv.17518	150.871	154.184	165.895	430.983	661.695	545.522	8.19046	1.77175	2.7822454030761e-05	0.00299870059575567	159
Pv.16797	6.85777	18.689	7.89977	118.309	46.7079	121.94	5.05743	3.12625	2.90088839745881e-05	0.00310703277920323	160
Pv.00127	27.4311	46.7224	63.1981	109.859	319.17	340.149	6.7396	2.40837	2.95789882599999e-05	0.00314841690566223	161
Pv.17411	123.44	177.545	142.196	515.49	521.571	539.104	8.13178	1.82558	3.00422721751261e-05	0.00317799023620454	162
Pv.06712	939.514	1308.23	750.478	67.6053	342.524	237.463	8.82616	-2.29599	3.19784831311506e-05	0.00336205684305845	163
Pv.08230	308.6	294.351	308.091	76.0559	101.2	70.597	7.31084	-1.88881	3.30605292724803e-05	0.00345462372038106	164
Pv.08837	0	0	7.89977	67.6053	46.7079	83.4328	3.74595	4.62379	3.41572046154898e-05	0.0035475879727009	165
Pv.00063	13.7155	42.0502	31.5991	143.661	124.554	231.045	6.1297	2.49151	3.4513810853189e-05	0.00356303118428373	166
Pv.09615	27.4311	23.3612	7.89977	76.0559	124.554	166.866	5.59578	2.61423	3.70201398057005e-05	0.0037988870410197	167
Pv.07510	6.85777	9.34448	7.89977	67.6053	54.4925	64.1791	4.49744	2.95878	3.78852352948327e-05	0.00386451950742588	168
Pv.02595	96.0088	88.7726	102.697	253.52	381.448	417.164	7.51154	1.83964	3.82756124689226e-05	0.00388123769751436	169
Pv.03691	0	4.67224	15.7995	50.7039	93.4157	179.701	4.75482	3.89976	4.06379837495315e-05	0.00409654780891601	170
Pv.01171	0	18.689	0	177.464	116.77	154.03	4.95968	4.59187	4.31787091226047e-05	0.00432514156106218	171
Pv.05970	123.44	65.4114	78.9977	439.434	288.032	352.985	7.50475	2.04689	4.3410418889111e-05	0.00432514156106218	172
Pv.05898	27.4311	18.689	31.5991	169.013	108.985	115.522	5.89115	2.37408	4.46474347695601e-05	0.00442267681876272	173
Pv.07917	6.85777	0	0	76.0559	38.9232	64.1791	3.55023	4.786	4.61252853085913e-05	0.00453005966074284	174
Pv.01758	6.85777	4.67224	7.89977	42.2533	70.0618	64.1791	4.27909	3.14997	4.62601645929857e-05	0.00453005966074284	175
Pv.16880	20.5733	37.3779	23.6993	84.5066	179.047	147.612	5.92054	2.28146	4.71435297064732e-05	0.00459033334420359	176
Pv.06862	6.85777	0	0	67.6053	38.9232	70.597	3.53494	4.75543	4.83286265344607e-05	0.00467640738271549	177
Pv.01749	41.1466	32.7057	15.7995	109.859	171.262	160.448	6.04073	2.27972	4.85732925321443e-05	0.00467640738271549	178
Pv.10518	20.5733	9.34448	15.7995	67.6053	116.77	89.8507	5.21165	2.5593	5.20518530891847e-05	0.00498331065021988	179
Pv.09354	54.8622	121.478	110.597	321.125	428.156	404.328	7.58723	1.9788	5.2758642222556e-05	0.00502291584315523	180
Pv.10042	20.5733	4.67224	39.4988	152.112	147.908	147.612	5.83905	2.78752	5.30896841016309e-05	0.00502650782568867	181
Pv.03974	48.0044	65.4114	31.5991	177.464	217.97	205.373	6.62216	2.03861	5.43925593522852e-05	0.0050992924455102	182
Pv.12949	13.7155	60.7391	7.89977	228.168	210.185	192.537	6.26492	2.94027	5.44535518193596e-05	0.0050992924455102	183
Pv.10849	13.7155	14.0167	31.5991	67.6053	186.831	121.94	5.6231	2.59927	5.48091081098491e-05	0.0051046939439048	184
Pv.17071	528.048	303.696	221.193	92.9572	85.6311	57.7612	7.39041	-2.12458	5.71115636529541e-05	0.00529038306119284	185
Pv.06223	13.7155	46.7224	31.5991	0	0	0	-0.166997683837184	-3.95708	5.75893600813013e-05	0.005305961632867	186
Pv.08826	102.867	149.512	134.296	371.829	482.648	481.343	7.9059	1.76522	5.8522630658126e-05	0.0053631140191888	187
Pv.07935	20.5733	37.3779	23.6993	126.76	101.2	166.866	5.91382	2.26801	6.32720970182969e-05	0.0057675208861838	188
Pv.07843	397.751	308.368	315.991	101.408	93.4157	96.2686	7.51648	-1.80271	6.3948680269425e-05	0.00579835203056686	189
Pv.02023	205.733	308.368	260.692	76.0559	54.4925	64.1791	7.03812	-1.97551	6.68930620897234e-05	0.00603340213174521	190
Pv.08751	75.4355	168.201	78.9977	312.674	428.156	616.119	7.77952	2.03368	6.7682215776354e-05	0.0060726184908868	191
Pv.17773	123.44	266.318	268.592	25.352	15.5693	70.597	6.49626	-2.60039	6.89596778297951e-05	0.00613336167097521	192
Pv.17565	20.5733	18.689	7.89977	143.661	70.0618	89.8507	5.34742	2.74401	6.90750307812462e-05	0.00613336167097521	193
Pv.14882	20.5733	18.689	7.89977	143.661	108.985	57.7612	5.35992	2.76901	7.21726863217781e-05	0.00635897906104278	194
Pv.08737	34.2888	32.7057	55.2984	143.661	155.693	218.209	6.39265	2.0593	7.23888943228342e-05	0.00635897906104278	195
Pv.10576	315.457	266.318	308.091	735.207	879.665	1245.07	9.0509	1.66083	7.27705681689538e-05	0.00635897906104278	196
Pv.03626	13.7155	9.34448	31.5991	59.1546	171.262	141.194	5.55149	2.69388	7.3100243626389e-05	0.00635897906104278	197
Pv.00404	0	0	0	25.352	15.5693	51.3433	-0.166997683837184	4.27401	7.41176e-05	0.00641491457617964	198
Pv.05372	61.7199	112.134	157.995	354.928	482.648	481.343	7.78797	1.95778	7.55731575729647e-05	0.00650802613732611	199
Pv.02944	48.0044	116.806	47.3986	8.45066	0	0	3.93903	-4.43882	7.66635180691483e-05	0.00656891354575497	200
Pv.11030	198.875	270.99	157.995	507.039	965.296	718.806	8.60114	1.76551	7.93497815975647e-05	0.00676114226412686	201
Pv.17394	315.457	602.719	458.187	1216.89	2249.76	1405.52	9.74966	1.78539	7.99293243813759e-05	0.00676114226412686	202
Pv.04153	137.155	130.823	142.196	507.039	412.586	442.836	7.97729	1.74591	8.04563187761935e-05	0.00676114226412686	203
Pv.12057	13.7155	23.3612	23.6993	135.211	77.8465	109.104	5.57207	2.43076	8.04850920162151e-05	0.00676114226412686	204
Pv.10433	624.057	654.114	521.385	177.464	225.755	160.448	8.39546	-1.68148	8.40421867024431e-05	0.00702146478906084	205
Pv.11397	27.4311	70.0836	39.4988	118.309	288.032	256.716	6.6355	2.21171	8.44034397237867e-05	0.00702146478906084	206
Pv.07096	13.7155	70.0836	71.0979	338.026	358.094	205.373	6.98387	2.53695	8.50853896686558e-05	0.00704400155918722	207
Pv.01493	795.501	714.853	1058.57	4698.57	2140.78	2778.95	10.7319	1.95676	8.62101591092321e-05	0.00710280527237938	208
Pv.04654	0	9.34448	0	33.8026	77.8465	96.2686	3.86424	4.40098	8.9170597849851e-05	0.00731156237010955	209
Pv.05128	20.5733	14.0167	31.5991	92.9572	140.124	102.687	5.63491	2.31815	9.13367720393862e-05	0.00745351553542363	210
Pv.17032	253.737	172.873	221.193	33.8026	70.0618	70.597	6.79085	-1.93865	9.60952552273853e-05	0.00780466534991328	211
Pv.09766	27.4311	14.0167	0	135.211	108.985	186.119	5.47158	3.39648	9.71801788093075e-05	0.00785555058610898	212
Pv.02906	34.2888	32.7057	63.1981	135.211	202.401	211.791	6.47514	2.0408	9.80051850308903e-05	0.00788504627171065	213
Pv.09257	0	0	0	16.9013	38.9232	32.0895	-0.166997683837184	4.16715	0.000100705388562867	0.00806443104580302	214
Pv.02455	198.875	439.191	387.089	785.911	1409.02	1623.73	9.35672	1.84425	0.000107060054262551	0.00853343325533644	215
Pv.08428	27.4311	32.7057	23.6993	0	0	0	-0.166997683837184	-3.8111	0.000108443859925596	0.0086037149423377	216
Pv.02348	61.7199	121.478	189.594	456.335	544.925	500.597	7.97232	1.98754	0.000109150272228093	0.00861462233660468	217
Pv.04267	75.4355	121.478	110.597	312.674	389.232	359.403	7.57807	1.76775	0.000109586722844128	0.00861462233660468	218
Pv.10361	0	14.0167	15.7995	135.211	70.0618	121.94	5.0765	3.46428	0.000111119782891491	0.0086225165643382	219
Pv.02231	157.729	172.873	229.093	338.026	864.096	898.507	8.47816	1.84298	0.000111540496875415	0.0086225165643382	220
Pv.07865	884.652	850.348	758.378	236.618	326.955	288.806	8.92287	-1.567	0.000111870013366286	0.0086225165643382	221
Pv.00403	0	4.67224	7.89977	50.7039	46.7079	77.0149	3.9792	3.75897	0.000112083594164136	0.0086225165643382	222
Pv.17390	68.5777	228.94	181.695	980.276	560.494	609.701	8.43897	2.19689	0.000112202905633858	0.0086225165643382	223
Pv.00602	0	0	0	33.8026	23.3539	25.6716	-0.166997683837184	4.15905	0.000117327058738687	0.00895055418468123	224
Pv.04536	89.151	116.806	78.9977	0	15.5693	0	4.41254	-4.33337	0.000117954277959819	0.00895055418468123	225
Pv.10553	6.85777	18.689	15.7995	76.0559	93.4157	77.0149	5.08218	2.5556	0.000118038469145005	0.00895055418468123	226
Pv.00820	20.5733	42.0502	55.2984	169.013	179.047	166.866	6.37371	2.11346	0.00011883317819415	0.00897111971239271	227
Pv.12157	27.4311	4.67224	7.89977	84.5066	85.6311	109.104	5.1318	2.81706	0.000120208022765914	0.00900825745623476	228
Pv.03417	226.306	205.579	173.795	33.8026	77.8465	19.2537	6.54322	-2.24067	0.000120634137849445	0.00900825745623476	229
Pv.04350	0	0	0	42.2533	15.5693	25.6716	-0.166997683837184	4.20529	0.000120902095753866	0.00900825745623476	230
Pv.17074	384.035	644.769	434.487	1554.92	1432.37	1642.98	9.77288	1.65997	0.000121631155166943	0.00902334677963591	231
Pv.17278	13.7155	28.0335	0	194.365	116.77	134.776	5.53244	3.45724	0.000124805989057484	0.00921896652792288	232
Pv.16936	27.4311	42.0502	55.2984	261.97	210.185	109.104	6.52035	2.24967	0.000129629014188247	0.00953413054139054	233
Pv.09693	630.915	710.181	742.578	236.618	179.047	237.463	8.61914	-1.66404	0.000131824060276789	0.00962966836499079	234
Pv.05272	20.5733	42.0502	15.7995	109.859	256.893	83.4328	5.96036	2.48096	0.000132051821542442	0.00962966836499079	235
Pv.05373	48.0044	23.3612	15.7995	135.211	171.262	109.104	5.9865	2.26331	0.000134850005860428	0.00977769181722263	236
Pv.01417	41.1466	28.0335	15.7995	0	0	0	-0.166997683837184	-3.82001	0.000135222790493188	0.00977769181722263	237
Pv.02510	48.0044	79.4281	71.0979	8.45066	15.5693	6.41791	4.69538	-2.73545	0.000140475303941057	0.0101148121161256	238
Pv.07519	0	0	0	8.45066	46.7079	38.5075	-0.166997683837184	4.22094	0.000142218587584902	0.0101337584908788	239
Pv.11162	41.1466	74.7559	7.89977	321.125	249.109	205.373	6.71163	2.678	0.00014266167953524	0.0101337584908788	240
Pv.15455	48.0044	23.3612	15.7995	126.76	140.124	134.776	5.96131	2.21293	0.000142748515339184	0.0101337584908788	241
Pv.09635	6.85777	14.0167	7.89977	50.7039	62.2772	77.0149	4.62389	2.69629	0.000143103784489272	0.0101337584908788	242
Pv.00479	41.1466	37.3779	86.8974	270.421	179.047	250.298	6.8484	2.09356	0.000158781311815849	0.0111976762987169	243
Pv.07859	20.5733	9.34448	15.7995	126.76	62.2772	77.0149	5.23101	2.59802	0.000161874925132003	0.0113690598032259	244
Pv.07169	96.0088	177.545	118.497	261.97	646.126	558.358	7.96512	1.84245	0.000167265481150595	0.0116997083692969	245
Pv.05778	41.1466	56.0669	39.4988	143.661	132.339	282.388	6.52377	2.00655	0.000170454933702935	0.0118743341417366	246
Pv.01539	0	9.34448	15.7995	126.76	46.7079	109.104	4.85489	3.51035	0.000172976009281823	0.012001173567055	247
Pv.02497	48.0044	65.4114	15.7995	202.816	202.401	186.119	6.53397	2.20236	0.000175228916925343	0.0121084594731839	248
Pv.06865	41.1466	121.478	78.9977	321.125	334.74	301.642	7.33901	1.97734	0.000176004643587748	0.0121132191853945	249
Pv.03430	0	9.34448	0	25.352	85.6311	96.2686	3.85423	4.38097	0.000177941809722398	0.012197555172851	250
Pv.01614	802.359	527.963	410.788	185.914	186.831	147.612	8.31798	-1.72617	0.000184404960992718	0.0125902303447498	251
Pv.05434	411.466	378.452	379.189	76.0559	116.77	173.284	7.75628	-1.71566	0.000185250331408068	0.0125977576561113	252
Pv.07012	4258.68	3443.44	3199.41	1411.26	1089.85	1046.12	11.0358	-1.59339	0.000188802817692128	0.0127885924379051	253
Pv.06052	6.85777	14.0167	15.7995	76.0559	93.4157	51.3433	4.92133	2.58115	0.000189735521576185	0.0128011717844531	254
Pv.06212	27.4311	18.689	15.7995	92.9572	116.77	77.0149	5.47573	2.21364	0.000190775114034089	0.0128208358007929	255
Pv.12094	192.018	182.217	142.196	16.9013	46.7079	64.1791	6.39286	-2.08134	0.000194672561584516	0.0130316550307572	256
Pv.10327	0	0	0	16.9013	38.9232	25.6716	-0.166997683837184	4.06185	0.000195867473228329	0.013060626026124	257
Pv.17139	13.7155	9.34448	7.89977	76.0559	54.4925	57.7612	4.6875	2.63718	0.000200029739751129	0.0132834620729209	258
Pv.00621	27.4311	65.4114	86.8974	177.464	256.893	352.985	6.96775	2.08245	0.000200759565669984	0.0132834620729209	259
Pv.01911	274.311	373.779	418.688	76.0559	155.693	89.8507	7.60216	-1.77261	0.000208637703129849	0.0137516319943701	260
Pv.02065	6.85777	9.34448	31.5991	50.7039	288.032	83.4328	5.53989	3.04271	0.000212861360611366	0.013943845573317	261
Pv.14245	1543	962.482	1003.27	414.082	264.678	391.492	9.35127	-1.68531	0.000213181276781762	0.013943845573317	262
Pv.11729	89.151	79.4281	55.2984	8.45066	15.5693	19.2537	5.01891	-2.41363	0.000215825716659278	0.0140631380471105	263
Pv.14596	54.8622	116.806	55.2984	0	0	12.8358	4.12851	-4.25252	0.000217469377384381	0.0141165633342278	264
Pv.09627	6.85777	23.3612	23.6993	109.859	124.554	70.597	5.43702	2.49322	0.000221587099096052	0.0143295778007889	265
Pv.15038	20.5733	14.0167	47.3986	0	0	0	-0.166997683837184	-3.78725	0.000223494134000188	0.0143985675727866	266
Pv.16799	0	0	0	25.352	15.5693	38.5075	-0.166997683837184	4.07191	0.000228446279319122	0.0146310339441958	267
Pv.05897	41.1466	74.7559	47.3986	177.464	171.262	263.134	6.72423	1.88883	0.000228810007413461	0.0146310339441958	268
Pv.07504	0	0	0	16.9013	31.1386	32.0895	-0.166997683837184	4.04162	0.000230353841820675	0.0146749954917506	269
Pv.04142	13.7155	9.34448	7.89977	33.8026	140.124	51.3433	4.76829	2.79876	0.000235956473166344	0.0149762447431542	270
Pv.08325	41.1466	46.7224	55.2984	169.013	155.693	179.701	6.49665	1.81509	0.000241858687557995	0.0152942152349866	271
Pv.12333	0	0	0	8.45066	77.8465	12.8358	-0.166997683837184	4.29118	0.000243392970058298	0.0153037231101312	272
Pv.01483	13.7155	9.34448	7.89977	126.76	38.9232	51.3433	4.82052	2.90321	0.000243795087183627	0.0153037231101312	273
Pv.04040	96.0088	126.151	78.9977	261.97	350.309	359.403	7.49244	1.66794	0.00024808589774083	0.0155162336846154	274
Pv.04605	212.591	355.09	497.685	988.727	1136.56	1399.1	9.34054	1.69924	0.000250646885811134	0.0156194024805288	275
Pv.01933	96.0088	149.512	150.096	329.576	513.787	423.582	7.88129	1.64645	0.000260353265481655	0.0161654851831852	276
Pv.00442	13.7155	14.0167	15.7995	67.6053	93.4157	57.7612	5.02808	2.31696	0.000266756099618462	0.0165032464951682	277
Pv.08622	34.2888	18.689	23.6993	0	0	0	-0.166997683837184	-3.6755	0.000269131554540991	0.0165688533500568	278
Pv.10692	82.2932	186.89	134.296	363.378	474.863	539.104	7.95823	1.74013	0.000269750252941929	0.0165688533500568	279
Pv.00275	54.8622	172.873	126.396	464.786	420.371	455.672	7.86076	1.9152	0.00027231009153944	0.0166663501382549	280
Pv.14006	768.07	499.93	774.177	2357.73	1806.04	1874.03	10.2111	1.58616	0.000282725556563128	0.0171880392825233	281
Pv.17474	48.0044	46.7224	86.8974	8.45066	7.78465	12.8358	4.60431	-2.66119	0.000282839883157588	0.0171880392825233	282
Pv.11244	27.4311	56.0669	47.3986	152.112	210.185	141.194	6.42558	1.92289	0.000288315036528316	0.0174588508162041	283
Pv.14256	144.013	214.923	134.296	33.8026	46.7079	57.7612	6.43878	-1.86631	0.000290112303670866	0.0175058258732663	284
Pv.04602	0	0	0	8.45066	38.9232	38.5075	-0.166997683837184	4.10021	0.000291785657318891	0.0175450203841187	285
Pv.12924	54.8622	112.134	94.7972	261.97	295.817	340.149	7.34258	1.75689	0.000293202722704401	0.0175685841223263	286
Pv.06409	6.85777	0	15.7995	42.2533	101.2	102.687	4.62132	3.37761	0.00029825725265315	0.0178091795774113	287
Pv.16824	96.0088	74.7559	86.8974	16.9013	0	6.41791	4.76693	-3.3285	0.000302383038154841	0.0179928407113177	288
Pv.12406	219.449	196.234	110.597	33.8026	62.2772	51.3433	6.52368	-1.86713	0.000319074003791823	0.0189203155812473	289
Pv.00690	102.867	163.528	150.096	540.842	373.663	430	7.98679	1.71006	0.000325512483368404	0.0192355428533943	290
Pv.16883	6.85777	4.67224	7.89977	25.352	62.2772	77.0149	4.21452	3.02084	0.000328389425872285	0.0193388645744789	291
Pv.17042	54.8622	32.7057	31.5991	92.9572	155.693	231.045	6.29791	1.97079	0.000332777480673089	0.0195301633092285	292
Pv.05542	13.7155	4.67224	7.89977	76.0559	31.1386	83.4328	4.57743	2.89734	0.000334502958591454	0.0195644273084701	293
Pv.02427	102.867	205.579	165.895	456.335	638.341	442.836	8.15846	1.67482	0.000340578549000604	0.0198520224293311	294
Pv.17155	569.195	504.602	339.69	42.2533	194.616	147.612	7.90628	-1.95513	0.00034249131484206	0.0198635573503118	295
Pv.03677	6.85777	0	7.89977	67.6053	54.4925	44.9254	4.06721	3.52988	0.000343094647586642	0.0198635573503118	296
Pv.10781	13.7155	18.689	23.6993	67.6053	70.0618	134.776	5.36428	2.24739	0.000357346075593721	0.0205800380937167	297
Pv.01340	20.5733	9.34448	23.6993	67.6053	140.124	70.597	5.33804	2.34177	0.000358950484754716	0.0205800380937167	298
Pv.08312	20.5733	74.7559	110.597	380.28	217.97	397.91	7.26542	2.27778	0.000359072847640852	0.0205800380937167	299
Pv.10041	89.151	163.528	197.494	363.378	583.848	551.94	8.09483	1.69396	0.000361713529883407	0.0206622825387065	300
Pv.05894	20.5733	28.0335	7.89977	59.1546	163.478	89.8507	5.44849	2.41664	0.000366243244140248	0.0208515298167157	301
Pv.00416	6.85777	42.0502	31.5991	0	0	0	-0.166997683837184	-3.76837	0.00037975701326685	0.0215493242925629	302
Pv.10087	0	9.34448	7.89977	126.76	31.1386	44.9254	4.37076	3.63459	0.000385559245508352	0.0218063656444773	303
Pv.08419	130.298	88.7726	134.296	25.352	38.9232	32.0895	5.93826	-1.89878	0.000407954755522045	0.0229971073861227	304
Pv.12167	1755.59	1663.32	1619.45	684.503	607.202	494.179	9.9825	-1.47865	0.000421060159575752	0.0236580588677038	305
Pv.12810	13.7155	23.3612	23.6993	169.013	54.4925	89.8507	5.57239	2.43141	0.000430406225592316	0.0241041551894625	306
Pv.00503	329.173	803.626	900.574	135.211	272.463	198.955	8.52662	-1.79747	0.000434437477961525	0.0242506679473181	307
Pv.12828	41.1466	32.7057	23.6993	160.562	93.4157	128.358	6.03015	2.00871	0.000444290964113774	0.0247201761429148	308
Pv.04970	109.724	112.134	71.0979	135.211	622.772	436.418	7.58986	1.94961	0.000446794525195794	0.0247790219361823	309
Pv.15701	20.5733	37.3779	15.7995	67.6053	155.693	109.104	5.69155	2.12222	0.000453065106556289	0.0250387177061927	310
Pv.17389	41.1466	32.7057	7.89977	126.76	171.262	102.687	5.91309	2.29796	0.000454399323488705	0.0250387177061927	311
Pv.13712	75.4355	42.0502	39.4988	8.45066	7.78465	6.41791	4.32383	-2.76988	0.000457555083300765	0.0251317995593757	312
Pv.12035	102.867	177.545	236.993	8.45066	7.78465	64.1791	6.06618	-2.76537	0.000460553191622554	0.0251970799874235	313
Pv.02864	123.44	135.495	165.895	456.335	373.663	423.582	7.94285	1.5694	0.000461684257224192	0.0251970799874235	314
Pv.04458	0	4.67224	0	25.352	46.7079	57.7612	3.0304	4.73331	0.000473132573397198	0.0257399140009771	315
Pv.03435	0	4.67224	15.7995	59.1546	77.8465	70.597	4.45469	3.2995	0.000484821716083132	0.0262923726218881	316
Pv.03431	150.871	214.923	173.795	591.546	404.802	622.537	8.30069	1.59558	0.000490835218450443	0.0264632820594137	317
Pv.06474	2105.34	1957.67	2046.04	845.066	700.618	680.298	10.2804	-1.43965	0.000491061661603173	0.0264632820594137	318
Pv.02431	41.1466	37.3779	23.6993	84.5066	140.124	160.448	6.03408	1.87957	0.000494022752589589	0.026539397840526	319
Pv.02555	116.582	112.134	173.795	278.872	451.509	519.851	7.87752	1.59328	0.000499878683331177	0.0267701	320
Pv.04768	5643.94	4293.79	4250.08	1630.98	1922.81	1970.3	11.5274	-1.36957	0.000515519108914094	0.0275216541104698	321
Pv.09517	13.7155	9.34448	7.89977	67.6053	54.4925	51.3433	4.62546	2.5131	0.000529184804154971	0.0281634782260985	322
Pv.04077	130.298	196.234	181.695	16.9013	62.2772	57.7612	6.4321	-1.97249	0.000534354568586307	0.0283505704082463	323
Pv.14532	34.2888	46.7224	71.0979	0	7.78465	6.41791	3.90521	-3.55203	0.000547882319383363	0.0289785781088663	324
Pv.07094	102.867	420.502	126.396	642.25	1253.33	821.492	8.7859	2.01875	0.000568375188284238	0.0299699864665446	325
Pv.11535	20.5733	37.3779	47.3986	126.76	140.124	128.358	6.09947	1.89321	0.000572883156793528	0.0301150265581923	326
Pv.14425	130.298	102.789	94.7972	33.8026	7.78465	19.2537	5.60337	-2.34684	0.000578608791352924	0.030250026686805	327
Pv.00246	13.7155	4.67224	0	59.1546	70.0618	57.7612	4.27989	3.36841	0.000578981662675617	0.030250026686805	328
Pv.02556	171.444	420.502	434.487	980.276	1152.13	1142.39	9.26408	1.65101	0.000587629264389867	0.0305342181424036	329
Pv.02187	116.582	121.478	165.895	16.9013	31.1386	57.7612	6.0888	-1.99407	0.000587984593977544	0.0305342181424036	330
Pv.07220	0	0	0	0	46.7079	77.0149	-0.166997683837184	4.59428	0.000609909121390066	0.0315770773814549	331
Pv.11824	54.8622	14.0167	15.7995	76.0559	194.616	147.612	5.94208	2.26955	0.000626164269264398	0.0322810466173114	332
Pv.10571	0	0	0	33.8026	15.5693	19.2537	-0.166997683837184	3.91679	0.000627273649038029	0.0322810466173114	333
Pv.10928	144.013	144.84	134.296	16.9013	62.2772	38.5075	6.19019	-1.9167	0.000652669628483072	0.0334766272479188	334
Pv.02297	0	9.34448	15.7995	76.0559	62.2772	77.0149	4.64132	3.08321	0.000654412681802696	0.0334766272479188	335
Pv.01711	658.346	1733.4	1832.75	3997.16	4842.05	4672.24	11.3067	1.65239	0.000661043354793784	0.0336560198414143	336
Pv.17648	13.7155	14.0167	15.7995	42.2533	108.985	64.1791	4.99635	2.25351	0.000661847387906671	0.0336560198414143	337
Pv.00680	13.7155	9.34448	7.89977	42.2533	93.4157	44.9254	4.62515	2.51247	0.000669347710946261	0.033936721072444	338
Pv.11840	185.16	359.763	347.59	659.151	879.665	1161.64	9.01379	1.55947	0.000672510230527752	0.0339964832464722	339
Pv.13081	82.2932	149.512	102.697	25.352	38.9232	25.6716	5.85486	-1.92	0.00069418581809891	0.0349296251174724	340
Pv.10364	301.742	383.124	221.193	1309.85	716.187	763.731	9.08196	1.67097	0.000695045933655721	0.0349296251174724	341
Pv.03752	0	0	0	25.352	31.1386	12.8358	-0.166997683837184	3.88303	0.000716924942814504	0.035923809195942	342
Pv.17239	0	0	0	25.352	15.5693	25.6716	-0.166997683837184	3.83681	0.000728560849621543	0.0364004293876513	343
Pv.02299	130.298	327.057	315.991	1132.39	677.264	776.567	8.91378	1.76787	0.000754680570331914	0.0375413895731543	344
Pv.08047	274.311	266.318	205.394	92.9572	77.8465	70.597	7.1608	-1.60724	0.000755778689545325	0.0375413895731543	345
Pv.02439	109.724	93.4448	173.795	380.28	428.156	327.313	7.77974	1.58634	0.000787299170305974	0.0389940632414262	346
Pv.02391	34.2888	18.689	23.6993	84.5066	108.985	96.2686	5.63274	1.90997	0.000795593258795657	0.0392913016598881	347
Pv.06833	61.7199	56.0669	102.697	0	15.5693	0	4.22969	-3.96768	0.000819865838564678	0.0403523325622825	348
Pv.05393	185.16	177.545	229.093	523.941	560.494	507.015	8.34677	1.42352	0.000821787014310357	0.0403523325622825	349
Pv.02814	0	0	0	16.9013	31.1386	19.2537	-0.166997683837184	3.8011	0.000829721661661535	0.040582638627585	350
Pv.04592	0	14.0167	7.89977	101.408	54.4925	44.9254	4.5152	3.23413	0.000831213523853785	0.040582638627585	351
Pv.17035	116.582	163.528	134.296	33.8026	31.1386	57.7612	6.23428	-1.77547	0.000855195414685178	0.0415430160888837	352
Pv.03434	0	18.689	15.7995	101.408	101.2	77.0149	5.05702	3.0071	0.000855732314837833	0.0415430160888837	353
Pv.07371	41.1466	65.4114	55.2984	8.45066	7.78465	12.8358	4.52062	-2.4938	0.000876385231719427	0.0424127535393947	354
Pv.12612	1392.13	1009.2	1271.86	414.082	498.217	551.94	9.59376	-1.34127	0.00088004993358823	0.0424127535393947	355
Pv.00927	68.5777	98.1171	63.1981	261.97	233.539	205.373	7.08057	1.62056	0.000882858382042958	0.0424127535393947	356
Pv.16072	6.85777	14.0167	15.7995	50.7039	54.4925	83.4328	4.79715	2.33279	0.000883547471177213	0.0424127535393947	357
Pv.02702	27.4311	51.3947	47.3986	109.859	140.124	186.119	6.28864	1.75445	0.000886050554553868	0.0424141015457811	358
Pv.16928	0	0	0	16.9013	23.3539	25.6716	-0.166997683837184	3.77682	0.00088913519348299	0.0424432028153705	359
Pv.10523	61.7199	37.3779	31.5991	92.9572	171.262	198.955	6.33918	1.78888	0.000900536246023336	0.0428680268002831	360
Pv.02233	0	32.7057	7.89977	135.211	108.985	121.94	5.3697	3.16801	0.000929219165886658	0.0441020652909298	361
Pv.13234	0	0	0	42.2533	7.78465	19.2537	-0.166997683837184	3.97134	0.000931606911088089	0.0441020652909298	362
Pv.11929	20.5733	32.7057	31.5991	160.562	163.478	51.3433	5.92096	2.1672	0.000934930271198761	0.0441374657232319	363
Pv.01598	178.302	429.846	379.189	659.151	1136.56	1290	9.17767	1.59284	0.000949254918516581	0.0446906086225787	364
Pv.04531	178.302	200.906	110.597	456.335	646.126	346.567	8.13623	1.55847	0.00095212727259625	0.0447030275903615	365
Pv.13347	13.7155	9.34448	0	42.2533	77.8465	77.0149	4.46823	3.07349	0.000956644055300734	0.044770169816452	366
Pv.04565	0	0	0	33.8026	7.78465	25.6716	-0.166997683837184	3.8944	0.000958782302773992	0.044770169816452	367
Pv.01917	404.608	350.418	268.592	101.408	163.478	102.687	7.67116	-1.49566	0.0009745843918938	0.045305175036217	368
Pv.03747	939.514	850.348	442.387	211.266	319.17	275.97	8.79758	-1.48777	0.000975527197780479	0.045305175036217	369
Pv.03547	6.85777	23.3612	15.7995	50.7039	77.8465	96.2686	5.07974	2.2408	0.000984226503269923	0.0455856475311802	370
Pv.05559	6.85777	0	0	42.2533	62.2772	32.0895	3.33181	4.34916	0.000997193151183077	0.0460617224577477	371
Pv.17611	1206.97	1411.02	552.984	245.069	529.356	179.701	9.1697	-1.76058	0.00100730228891001	0.0463745125880357	372
Pv.00096	164.586	140.167	86.8974	33.8026	38.9232	44.9254	6.15917	-1.74355	0.0010093769735273	0.0463745125880357	373
Pv.03555	27.4311	14.0167	39.4988	109.859	85.6311	121.94	5.75282	1.97627	0.0010132836335761	0.046429523071106	374
Pv.10292	20.5733	51.3947	71.0979	143.661	179.047	211.791	6.53133	1.86667	0.00102174496240004	0.0466923824550654	375
Pv.06863	6.85777	9.34448	7.89977	101.408	31.1386	32.0895	4.45064	2.86518	0.001024826791828	0.0467086615200967	376
Pv.02693	96.0088	112.134	78.9977	185.914	280.247	397.91	7.36432	1.55075	0.00105910388618923	0.0480614264015371	377
Pv.06219	48.0044	14.0167	23.6993	67.6053	140.124	154.03	5.85158	2.04033	0.00106011665867894	0.0480614264015371	378
Pv.02905	123.44	93.4448	102.697	33.8026	23.3539	32.0895	5.83116	-1.81941	0.00106540811174346	0.0481738754906269	379
Pv.03422	75.4355	116.806	150.096	354.928	350.309	314.478	7.63719	1.57145	0.00107208801966463	0.0483483484026124	380
Pv.06646	75.4355	60.7391	102.697	16.9013	15.5693	25.6716	5.30011	-2.05279	0.00108512127521392	0.0488076726859345	381
Pv.06706	418.324	443.863	466.086	92.9572	241.324	154.03	8.05148	-1.49863	0.00109855418015524	0.0491823502868834	382
Pv.08305	0	4.67224	0	59.1546	31.1386	25.6716	3.00275	4.678	0.00109919123299739	0.0491823502868834	383
Pv.16738	260.595	200.906	134.296	25.352	101.2	38.5075	6.67788	-1.91467	0.00111073505751962	0.0495694444810252	384

## Sheet: T0vsD8
Gene_ID	T0_1	T0_2	T0_3	D8_1	D8_2	D8_3	a.value	m.value	p.value	q.value	rank
Pv.04608	6.85777	9.34448	7.89977	539.799	424.023	604.01	6.02771	5.82854	9.86366953012849e-30	1.69033704737812e-25	1
Pv.03304	6.85777	4.67224	0	899.665	625.608	480.11	5.66557	7.27279	6.33673780345837e-28	5.4296337868933e-24	2
Pv.00025	54.8622	56.0669	63.1981	1012.12	959.266	975.708	7.90609	3.88405	5.04038165558902e-23	2.74303340528459e-19	3
Pv.17388	0	0	0	134.95	173.78	131.643	-0.0971124870578761	6.32959	6.40259883359886e-23	2.74303340528459e-19	4
Pv.03690	20.5733	32.7057	31.5991	712.235	576.95	604.01	7.07314	4.28139	1.45779618368475e-21	4.99645063996112e-18	5
Pv.09487	82.2932	56.0669	55.2984	1386.98	1112.19	944.733	8.09387	3.96767	5.44272079013366e-21	1.55453176967534e-17	6
Pv.12057	13.7155	23.3612	23.6993	502.313	389.267	588.522	6.65538	4.40746	4.65426712891506e-20	1.10718723643833e-16	7
Pv.17073	6.85777	23.3612	7.89977	532.302	458.779	472.367	6.31167	5.0581	5.16863972195056e-20	1.10718723643833e-16	8
Pv.13360	13.7155	4.67224	23.6993	562.291	479.633	596.266	6.45862	5.08972	8.81538554805211e-20	1.67854735707743e-16	9
Pv.11624	12920	8335.28	13287.4	1057.11	1369.39	1424.84	11.9092	-3.36552	1.52760663124172e-18	2.61785948395894e-15	10
Pv.11625	1920.18	1252.16	774.177	82.4693	118.17	85.1809	8.4629	-3.9843	4.57364508791782e-18	7.12532326105887e-15	11
Pv.10270	34.2888	37.3779	71.0979	1004.63	715.974	1045.4	7.72282	4.08116	7.84278758039645e-18	1.12001542304378e-14	12
Pv.13551	20.5733	23.3612	31.5991	479.821	361.463	464.623	6.72072	3.91769	1.13940889125626e-17	1.50200385918912e-14	13
Pv.01301	0	0	0	89.9665	90.3656	131.643	-0.0971124870578761	5.83916	1.6315161257516e-17	1.99709227478609e-14	14
Pv.13974	0	0	0	89.9665	132.073	85.1809	-0.0971124870578761	5.80627	1.92675776108398e-17	2.20125651677975e-14	15
Pv.13802	617.199	845.676	655.681	52.4805	62.5608	92.9246	7.79444	-3.55278	1.0703964263222e-16	1.14646147236773e-13	16
Pv.10408	13.7155	23.3612	47.3986	629.765	590.852	650.472	7.06165	4.26255	1.64123131500626e-16	1.65445770854484e-13	17
Pv.07097	0	0	0	142.447	118.17	61.9497	-0.0971124870578761	5.89327	2.59876185388218e-16	2.47416566055439e-13	18
Pv.03305	6.85777	14.0167	39.4988	727.229	667.315	650.472	6.88529	4.87306	3.77357668326872e-16	3.40356755900926e-13	19
Pv.04942	377.177	476.569	505.585	4573.3	3864.87	3995.76	10.4297	2.99674	5.70958348361722e-16	4.89225660793742e-13	20
Pv.01694	13.7155	14.0167	0	547.296	410.121	511.085	6.07577	5.54662	9.92238744880067e-16	8.09714065286176e-13	21
Pv.10302	61.7199	60.7391	71.0979	779.71	590.852	658.216	7.71586	3.19892	2.14452933286156e-15	1.67049087169312e-12	22
Pv.16661	198.875	238.284	292.291	2406.6	2015.85	2253.42	9.53226	2.99741	3.00749420550817e-15	2.24084470433885e-12	23
Pv.00011	13.7155	14.0167	23.6993	239.911	305.853	255.543	6.0845	3.75373	5.40042548269963e-15	3.85612881237598e-12	24
Pv.02370	13.7155	9.34448	7.89977	209.922	166.829	224.568	5.51154	4.0954	6.58975606264069e-15	4.51714598581894e-12	25
Pv.17599	678.919	906.415	979.571	119.955	132.073	116.156	8.34577	-3.00489	8.67623449447991e-15	5.71863963584239e-12	26
Pv.03444	20.5733	18.689	31.5991	314.883	354.511	286.517	6.44374	3.55072	1.1843918527831e-14	7.51737895597926e-12	27
Pv.09087	41.1466	18.689	39.4988	442.335	396.219	433.648	6.89237	3.49043	2.14083425922441e-14	1.31026702501174e-11	28
Pv.03423	624.057	934.448	584.583	82.4693	111.219	92.9246	8.03215	-3.11091	2.28287382752283e-14	1.34902099249168e-11	29
Pv.07519	0	0	0	82.4693	76.4632	69.6934	-0.0971124870578761	5.39285	1.01724150979343e-13	5.81082258444331e-11	30
Pv.12111	6.85777	0	15.7995	314.883	424.023	286.517	5.66833	5.29383	1.08151414449959e-13	5.82376561869836e-11	31
Pv.02296	0	0	0	127.453	76.4632	54.206	-0.0971124870578761	5.58126	1.08747446926736e-13	5.82376561869836e-11	32
Pv.13735	308.6	233.612	229.093	1941.78	1668.29	1943.67	9.43513	2.65922	3.1827943413322e-13	1.65283474628515e-10	33
Pv.07516	0	0	0	59.9777	55.6096	139.387	-0.0971124870578761	5.54955	4.1748873527938e-13	2.10426601661257e-10	34
Pv.07460	939.514	766.248	750.478	119.955	173.78	147.131	8.43701	-2.68159	5.11633577480681e-13	2.50510417636755e-10	35
Pv.07062	13.7155	28.0335	31.5991	344.872	284.999	325.236	6.47575	3.50063	5.99905947585522e-13	2.85571895104808e-10	36
Pv.02648	205.733	280.335	244.893	2039.24	1716.95	1649.41	9.38137	2.69034	6.19012863953657e-13	2.86703336474968e-10	37
Pv.05164	34.2888	74.7559	47.3986	757.218	549.145	518.829	7.49046	3.34783	8.27245407185272e-13	3.73065909024579e-10	38
Pv.01749	41.1466	32.7057	15.7995	389.855	305.853	371.698	6.69234	3.39071	1.93160275734103e-12	8.48766062885979e-10	39
Pv.08791	178.302	233.612	323.89	2279.15	1779.51	1928.18	9.46188	2.82773	2.70458472395077e-12	1.15871171035861e-09	40
Pv.00518	3326.02	2588.42	2314.63	517.307	604.755	588.522	10.2893	-2.46277	2.80550626146215e-12	1.17263319030919e-09	41
Pv.07330	75.4355	51.3947	94.7972	622.268	611.706	619.497	7.74405	2.86809	3.09685041669082e-12	1.26358870454359e-09	42
Pv.07918	6.85777	14.0167	15.7995	314.883	243.292	131.643	5.74262	4.03436	4.23668051980653e-12	1.68846497832383e-09	43
Pv.00386	82.2932	74.7559	142.196	1012.12	820.242	782.115	8.21363	2.9321	7.16419775751344e-12	2.79029220387518e-09	44
Pv.01712	6.85777	0	0	127.453	132.073	123.899	4.07697	5.65302	7.42179608924063e-12	2.82638487958481e-09	45
Pv.15972	0	4.67224	7.89977	194.927	125.122	131.643	4.67298	4.95984	1.03592160183444e-11	3.85925836752976e-09	46
Pv.05251	54.8622	74.7559	63.1981	472.324	472.682	464.623	7.44808	2.66927	1.42037594082281e-11	5.17893244635755e-09	47
Pv.07525	0	0	7.89977	224.916	139.024	139.387	4.41574	5.78914	1.61412448888329e-11	5.76276070124854e-09	48
Pv.17649	397.751	317.712	410.788	14.9944	20.8536	61.9497	6.7917	-3.72598	3.33791148791967e-11	1.16738345241795e-08	49
Pv.10040	27.4311	14.0167	7.89977	329.877	257.194	162.618	6.00409	3.75052	4.03060830873802e-11	1.38145069173687e-08	50
Pv.01316	41.1466	18.689	7.89977	359.866	354.511	294.261	6.44126	3.71795	4.12884828068325e-11	1.38737e-08	51
Pv.17568	75.4355	88.7726	110.597	704.737	688.169	526.573	7.9269	2.60378	7.36066768825137e-11	2.40409913216746e-08	52
Pv.05778	41.1466	56.0669	39.4988	367.363	354.511	309.749	6.97484	2.71693	7.52454732088534e-11	2.40409913216746e-08	53
Pv.11186	13.7155	14.0167	23.6993	232.413	201.585	154.874	5.86758	3.3199	7.57550056235298e-11	2.40409913216746e-08	54
Pv.06474	2105.34	1957.67	2046.04	419.844	430.975	573.035	9.94573	-2.29822	7.96687824145019e-11	2.46922416957715e-08	55
Pv.13597	445.755	850.348	940.072	67.4749	132.073	123.899	8.14901	-3.01149	8.06888915774758e-11	2.46922416957715e-08	56
Pv.04846	6.85777	14.0167	7.89977	127.453	125.122	216.824	5.28463	3.82418	8.44443625131069e-11	2.53881235155634e-08	57
Pv.14377	89.151	121.478	173.795	982.134	882.803	936.989	8.44435	2.66454	9.31360886025292e-11	2.75185025927852e-08	58
Pv.05139	150.871	214.923	181.695	1356.99	1098.29	1037.66	8.85866	2.47799	9.99393808842204e-11	2.9028155427337e-08	59
Pv.10599	0	4.67224	0	74.9721	97.3168	147.131	3.70157	5.86778	1.14954085919318e-10	3.28328028399891e-08	60
Pv.13319	54.8622	28.0335	55.2984	404.849	451.828	302.005	7.0607	2.87201	1.69905300921348e-10	4.77322482276907e-08	61
Pv.05617	82.2932	154.184	150.096	877.173	952.315	867.296	8.41909	2.59474	2.09661775306173e-10	5.79511910229337e-08	62
Pv.12774	6.85777	4.67224	7.89977	187.43	76.4632	131.643	4.88429	4.17374	2.57793431827958e-10	7.01239054164401e-08	63
Pv.03406	13.7155	23.3612	23.6993	172.436	208.536	193.593	5.96734	3.03136	2.69651551726268e-10	7.2203416280204e-08	64
Pv.05326	48.0044	28.0335	31.5991	307.385	347.56	224.568	6.67988	2.83742	3.15371646640311e-10	8.31465216688463e-08	65
Pv.09541	61.7199	46.7224	55.2984	329.877	361.463	371.698	7.12219	2.50219	3.33018616930286e-10	8.64687884596107e-08	66
Pv.02431	41.1466	37.3779	23.6993	269.899	291.951	232.311	6.5714	2.76267	3.45421472560193e-10	8.83505638099107e-08	67
Pv.03329	34.2888	88.7726	71.0979	472.324	576.95	604.01	7.56932	2.87693	4.3565949049633e-10	1.09792598362288e-07	68
Pv.05389	562.337	598.047	710.979	112.458	173.78	131.643	8.20395	-2.37388	4.58001430247721e-10	1.13750297248626e-07	69
Pv.16819	75.4355	130.823	78.9977	562.291	681.218	681.447	7.95374	2.54729	5.36012098993269e-10	1.31223419149252e-07	70
Pv.06712	939.514	1308.23	750.478	202.425	208.536	240.055	8.86901	-2.40311	6.95728953270134e-10	1.67331632373782e-07	71
Pv.02637	905.226	925.104	797.877	224.916	208.536	224.568	8.78185	-2.19255	7.03033058931688e-10	1.67331632373782e-07	72
Pv.12163	48.0044	28.0335	39.4988	412.346	215.487	379.442	6.83922	2.94785	7.32309276365325e-10	1.71912110535241e-07	73
Pv.16651	13.7155	4.67224	7.89977	112.458	145.975	116.156	5.0429	3.6417	7.53218386669622e-10	1.74431128275099e-07	74
Pv.01999	48.0044	79.4281	39.4988	517.307	340.609	487.854	7.31589	2.82048	7.81369698635981e-10	1.76898229195941e-07	75
Pv.11658	363.462	719.525	813.676	4295.9	4177.67	4483.61	10.7007	2.56613	7.84516859362287e-10	1.76898229195941e-07	76
Pv.09693	630.915	710.181	742.578	149.944	201.585	154.874	8.42181	-2.24813	7.98410596573545e-10	1.77693018097154e-07	77
Pv.05882	6.85777	23.3612	7.89977	179.933	229.39	139.387	5.59852	3.6318	9.31743483708026e-10	2.04708821542365e-07	78
Pv.13712	75.4355	42.0502	39.4988	0	0	0	-0.0971124870578761	-4.76526	1.00498321255378e-09	2.18005029285243e-07	79
Pv.10711	123.44	256.973	252.793	7.49721	20.8536	30.9749	6.01467	-3.64039	1.13907060038094e-09	2.44003160984102e-07	80
Pv.17032	253.737	172.873	221.193	29.9888	41.7072	46.4623	6.5263	-2.65577	1.34777158179422e-09	2.85145204903796e-07	81
Pv.02116	740.639	822.315	868.974	164.939	208.536	232.311	8.66368	-2.21007	1.45051002420172e-09	3.01497012392899e-07	82
Pv.00649	0	0	0	44.9832	41.7072	92.9246	-0.0971124870578761	5.04419	1.46024695271113e-09	3.01497012392899e-07	83
Pv.01875	3305.45	3265.9	4020.98	974.637	1049.63	813.09	10.8404	-2.10106	1.66990306856969e-09	3.40680105786653e-07	84
Pv.13711	130.298	177.545	181.695	14.9944	34.756	15.4874	5.89201	-3.13347	1.75411860023054e-09	3.53650946495891e-07	85
Pv.05750	27.4311	42.0502	47.3986	344.872	396.219	209.08	6.8019	2.81499	1.84498746221309e-09	3.67645931859833e-07	86
Pv.00708	322.315	322.385	347.59	22.4916	27.8048	77.4371	6.89474	-3.15864	2.21907458352613e-09	4.37106679745832e-07	87
Pv.05610	6.85777	0	0	89.9665	125.122	85.1809	3.89649	5.29205	2.62001259408748e-09	5.1021767982815e-07	88
Pv.05892	6.85777	9.34448	7.89977	104.961	83.4144	131.643	4.88119	3.53549	2.95699599189089e-09	5.69371239472293e-07	89
Pv.06392	370.32	275.662	347.59	82.4693	76.4632	61.9497	7.29172	-2.36166	3.51317457652017e-09	6.68947474642512e-07	90
Pv.09021	150.871	149.512	150.096	892.168	722.925	696.934	8.41821	2.16819	4.19267667198319e-09	7.89370353403453e-07	91
Pv.17056	1206.97	855.02	1105.97	307.385	264.146	216.824	9.04672	-2.1962	4.23773545621274e-09	7.89370353403453e-07	92
Pv.02240	20.5733	23.3612	7.89977	134.95	201.585	193.593	5.78649	3.15089	5.21985318998994e-09	9.61856173299544e-07	93
Pv.16447	6.85777	0	15.7995	262.402	125.122	240.055	5.32689	4.61095	5.95025369649035e-09	1.08478188932718e-06	94
Pv.10580	384.035	495.258	394.988	89.9665	104.268	116.156	7.71634	-2.24077	6.21224305858075e-09	1.12062325573577e-06	95
Pv.08904	144.013	121.478	142.196	869.676	611.706	689.191	8.30178	2.22603	6.49625391836307e-09	1.15964899373946e-06	96
Pv.08905	315.457	341.074	339.69	1499.44	1431.95	1610.69	9.47616	1.99157	7.9083389684372e-09	1.39716706084648e-06	97
Pv.12167	1755.59	1663.32	1619.45	532.302	451.828	472.367	9.82544	-1.98239	8.95503918166528e-09	1.56594394343059e-06	98
Pv.17537	48.0044	46.7224	55.2984	637.263	319.755	255.543	7.16731	2.8371	9.35907716576503e-09	1.62006571100722e-06	99
Pv.07859	20.5733	9.34448	15.7995	202.425	111.219	162.618	5.62875	3.2069	9.90038926379048e-09	1.69148535323558e-06	100
Pv.08955	6.85777	4.67224	15.7995	127.453	125.122	108.412	5.05699	3.52189	9.96907397308708e-09	1.69148535323558e-06	101
Pv.12810	13.7155	23.3612	23.6993	209.922	152.926	154.874	5.89897	2.89462	1.02246697432194e-08	1.69641374969058e-06	102
Pv.12936	41.1466	32.7057	47.3986	224.916	291.951	232.311	6.65192	2.42366	1.03204157152484e-08	1.69641374969058e-06	103
Pv.05163	82.2932	60.7391	78.9977	487.318	361.463	402.673	7.46485	2.30809	1.03892122942222e-08	1.69641374969058e-06	104
Pv.04216	6.85777	9.34448	7.89977	82.4693	104.268	100.668	4.79803	3.36917	1.03940855294107e-08	1.69641374969058e-06	105
Pv.16877	13.7155	23.3612	47.3986	299.888	215.487	286.517	6.45376	3.04677	1.26398324023728e-08	2.04347931961756e-06	106
Pv.08929	34.2888	28.0335	23.6993	179.933	180.731	209.08	6.20844	2.53451	1.33090633089238e-08	2.13156465350493e-06	107
Pv.10861	20.5733	18.689	23.6993	149.944	152.926	170.362	5.85157	2.71196	1.36902525427651e-08	2.17231349838301e-06	108
Pv.06075	68.5777	79.4281	94.7972	404.849	465.731	410.417	7.54341	2.19506	1.42696224179174e-08	2.24347265482432e-06	109
Pv.08047	274.311	266.318	205.394	59.9777	27.8048	46.4623	6.73443	-2.65077	1.47736877700826e-08	2.30160624832641e-06	110
Pv.04870	20.5733	32.7057	31.5991	149.944	222.438	255.543	6.26973	2.67456	1.87518279237894e-08	2.8950457218917e-06	111
Pv.08135	6.85777	18.689	23.6993	127.453	166.829	278.774	5.8163	3.32499	1.99092831466457e-08	3.04629808289345e-06	112
Pv.09474	20.5733	18.689	31.5991	202.425	180.731	154.874	6.03235	2.72795	2.03272625843354e-08	3.08272830891819e-06	113
Pv.00820	20.5733	42.0502	55.2984	367.363	243.292	317.492	6.80073	2.77915	2.19350848831854e-08	3.29738201441358e-06	114
Pv.11970	27.4311	28.0335	31.5991	202.425	159.878	216.824	6.2346	2.54106	2.21340879091871e-08	3.29836403912816e-06	115
Pv.01642	75.4355	74.7559	63.1981	0	6.9512	0	3.64655	-5.2169	2.36079675408805e-08	3.48767017024197e-06	116
Pv.07843	397.751	308.368	315.991	59.9777	111.219	54.206	7.31622	-2.3924	2.38813855334498e-08	3.49790858022846e-06	117
Pv.07012	4258.68	3443.44	3199.41	1207.05	1007.92	998.939	10.9519	-1.95069	2.44538396905087e-08	3.55140212522244e-06	118
Pv.07604	20.5733	126.151	134.296	1072.1	980.12	1324.18	8.35803	3.37404	2.5782129465463e-08	3.7128432995768e-06	119
Pv.00258	34.2888	23.3612	23.6993	164.939	159.878	247.799	6.17135	2.62483	2.90424769649557e-08	4.14750773123705e-06	120
Pv.00226	75.4355	135.495	110.597	644.76	556.096	565.291	7.98327	2.25737	3.11631943627986e-08	4.41358398177916e-06	121
Pv.10567	6.85777	9.34448	0	112.458	104.268	100.668	4.58296	4.10166	3.44927507536061e-08	4.84510057102088e-06	122
Pv.12914	20.5733	37.3779	23.6993	172.436	194.634	201.337	6.17277	2.59315	3.60242455350997e-08	5.0190853311789e-06	123
Pv.10064	123.44	116.806	134.296	14.9944	27.8048	7.74371	5.51452	-3.10706	3.89126537890881e-08	5.37779151599679e-06	124
Pv.15605	13.7155	18.689	39.4988	187.43	236.341	178.105	6.12226	2.85258	4.29630234902391e-08	5.8535112301917e-06	125
Pv.04536	89.151	116.806	78.9977	14.9944	13.9024	7.74371	5.09725	-3.15587	4.3038012196076e-08	5.8535112301917e-06	126
Pv.16785	342.888	322.385	308.091	67.4749	104.268	85.1809	7.38001	-2.12895	4.42506682777282e-08	5.97105277382227e-06	127
Pv.13768	48.0044	42.0502	47.3986	352.369	208.536	271.03	6.828	2.41493	4.47257796948211e-08	5.98801317679804e-06	128
Pv.16797	6.85777	18.689	7.89977	149.944	118.17	108.412	5.23847	3.29274	4.99383983679524e-08	6.6340645955938e-06	129
Pv.03074	27.4311	60.7391	39.4988	389.855	278.048	240.055	6.84066	2.63415	5.19595548672969e-08	6.84946839816051e-06	130
Pv.05898	27.4311	18.689	31.5991	172.436	215.487	147.131	6.08812	2.58141	5.47296570426254e-08	7.15955826518681e-06	131
Pv.17395	20.5733	32.7057	7.89977	202.425	152.926	247.799	6.00949	3.10991	6.13654e-08	7.96680879941203e-06	132
Pv.05491	20.5733	9.34448	7.89977	104.961	159.878	116.156	5.31472	3.13835	6.34733685814851e-08	8.17851967955572e-06	133
Pv.00080	157.729	163.528	173.795	37.486	41.7072	23.2311	6.23405	-2.47452	6.50215448822504e-08	8.31547921378451e-06	134
Pv.05458	0	0	0	52.4805	48.6584	38.7186	-0.0971124870578761	4.6839	6.64901703973995e-08	8.42299861109818e-06	135
Pv.01874	68.5777	130.823	94.7972	14.9944	13.9024	7.74371	5.12297	-3.20732	6.6845294456985e-08	8.42299861109818e-06	136
Pv.01427	493.759	630.753	671.48	127.453	173.78	193.593	8.29923	-2.06835	7.17873613832253e-08	8.97970811696593e-06	137
Pv.04626	27.4311	9.34448	31.5991	299.888	159.878	185.849	6.14102	3.06411	7.94165106203916e-08	9.86203e-06	138
Pv.15475	0	0	0	59.9777	34.756	46.4623	-0.0971124870578761	4.70946	8.00863884203248e-08	9.87367221841084e-06	139
Pv.05894	20.5733	28.0335	7.89977	142.447	173.78	185.849	5.81321	2.95057	8.14182765707341e-08	9.96617861137621e-06	140
Pv.05152	1213.83	1345.61	1216.56	442.335	382.316	356.211	9.46684	-1.8712	9.43935764533719e-08	1.14725015580244e-05	141
Pv.08988	32156.1	31149.8	37547.6	11223.3	10468.5	11631.1	14.2447	-1.79403	1.0479244421788e-07	1.26466768771958e-05	142
Pv.06378	0	0	0	59.9777	20.8536	69.6934	-0.0971124870578761	4.8081	1.0919197213496e-07	1.30196100288557e-05	143
Pv.08902	61.7199	121.478	126.396	487.318	556.096	735.653	7.95887	2.3133	1.09402103294346e-07	1.30196100288557e-05	144
Pv.01936	274.311	210.251	221.193	7.49721	48.6584	38.7186	6.41662	-3.123	1.1258668326189e-07	1.33061930417863e-05	145
Pv.12002	61.7199	107.462	110.597	517.307	514.389	441.392	7.75055	2.19171	1.1461366976445e-07	1.34529757448861e-05	146
Pv.04485	27.4311	51.3947	23.6993	232.413	201.585	240.055	6.46287	2.51814	1.27654015380925e-07	1.4881679330496e-05	147
Pv.02820	82.2932	135.495	181.695	7.49721	27.8048	15.4874	5.56283	-3.21297	1.34169593018623e-07	1.55355696997307e-05	148
Pv.16936	27.4311	42.0502	55.2984	277.397	264.146	216.824	6.68969	2.4001	1.35261251482906e-07	1.55568595078024e-05	149
Pv.17582	27.4311	14.0167	55.2984	344.872	229.39	247.799	6.56662	2.89819	1.38472413831957e-07	1.58200117055884e-05	150
Pv.07876	720.066	546.652	845.275	217.419	222.438	170.362	8.56832	-1.98832	1.4505675178805e-07	1.64217035589847e-05	151
Pv.07504	0	0	0	67.4749	27.8048	46.4623	-0.0971124870578761	4.72288	1.45655537198207e-07	1.64217035589847e-05	152
Pv.05572	658.346	761.575	1019.07	209.922	271.097	240.055	8.79202	-1.96611	1.50591512504046e-07	1.68672336587048e-05	153
Pv.16741	665.204	663.458	568.783	157.441	222.438	209.08	8.46133	-1.89271	1.56515277836125e-07	1.74168981576472e-05	154
Pv.04585	34.2888	23.3612	31.5991	239.911	132.073	224.568	6.27564	2.56126	1.59170411636965e-07	1.75980860917592e-05	155
Pv.16716	219.449	261.646	315.991	37.486	69.512	77.4371	6.99812	-2.32638	1.67768185625965e-07	1.84297653658472e-05	156
Pv.14463	20.5733	23.3612	23.6993	112.458	152.926	193.593	5.87878	2.55643	1.8274611081693e-07	1.99472617902531e-05	157
Pv.10042	20.5733	4.67224	39.4988	202.425	229.39	271.03	6.1556	3.24018	1.86873637940381e-07	2.02686932492678e-05	158
Pv.09310	171.444	98.1171	63.1981	712.235	569.999	611.753	8.04987	2.32971	1.98570909615253e-07	2.14019476608591e-05	159
Pv.01810	6.85777	0	0	59.9777	125.122	69.6934	3.77252	5.04412	2.07054623573319e-07	2.21768442760998e-05	160
Pv.17011	13.7155	14.0167	7.89977	97.4637	90.3656	131.643	5.1569	2.97208	2.16506151789429e-07	2.30451299578599e-05	161
Pv.12316	48.0044	28.0335	15.7995	322.38	145.975	278.774	6.45626	2.85803	2.18592650156003e-07	2.31235941094038e-05	162
Pv.15428	13.7155	14.0167	7.89977	104.961	125.122	85.1809	5.14393	2.94614	2.23555620145277e-07	2.35035132664394e-05	163
Pv.00127	27.4311	46.7224	63.1981	292.391	326.707	224.568	6.83421	2.40948	2.62753257027447e-07	2.74561132053619e-05	164
Pv.07168	34.2888	9.34448	31.5991	179.933	201.585	201.337	6.12445	2.76252	2.69990148637865e-07	2.80413404679217e-05	165
Pv.06415	27.4311	56.0669	23.6993	292.391	194.634	240.055	6.55353	2.56917	2.75870511087768e-07	2.84794755934402e-05	166
Pv.17090	452.613	476.569	545.084	142.447	173.78	147.131	8.10934	-1.87409	2.99543122649098e-07	3.07381466636982e-05	167
Pv.05559	6.85777	0	0	82.4693	83.4144	69.6934	3.72591	4.9509	3.0532461781485e-07	3.11449284255541e-05	168
Pv.17087	20.5733	51.3947	39.4988	337.374	243.292	185.849	6.62155	2.58367	3.12738338616644e-07	3.17124077448132e-05	169
Pv.02595	96.0088	88.7726	102.697	412.346	451.828	379.442	7.64277	1.91338	3.21156980540443e-07	3.23745127971857e-05	170
Pv.03547	6.85777	23.3612	15.7995	187.43	132.073	108.412	5.56442	3.017	3.52628571071866e-07	3.53391568564829e-05	171
Pv.00012	34.2888	70.0836	39.4988	269.899	278.048	263.286	6.83964	2.29035	3.7993127740518e-07	3.78539668656545e-05	172
Pv.05441	226.306	252.301	229.093	1042.11	813.291	1029.91	8.90463	1.83546	3.83579578735918e-07	3.78798140950793e-05	173
Pv.00583	219.449	266.318	181.695	1087.1	889.754	859.552	8.84948	1.89489	3.84611522001739e-07	3.78798140950793e-05	174
Pv.06862	6.85777	0	0	89.9665	83.4144	61.9497	3.72641	4.95188	3.93921630910027e-07	3.85750570794579e-05	175
Pv.08602	1200.11	915.759	1026.97	397.352	291.951	294.261	9.20263	-1.86149	3.97764504192228e-07	3.87300585701262e-05	176
Pv.03562	27.4311	56.0669	31.5991	0	0	0	-0.0971124870578761	-4.33444	4.23577205864096e-07	4.10104100389436e-05	177
Pv.01315	0	4.67224	0	74.9721	55.6096	77.4371	3.39859	5.26182	4.65060664416299e-07	4.45460140013466e-05	178
Pv.00690	102.867	163.528	150.096	584.782	646.462	611.753	8.19692	1.93984	4.65293604845716e-07	4.45460140013466e-05	179
Pv.04258	27.4311	0	23.6993	254.905	284.999	356.211	6.15332	3.94645	4.84727e-07	4.61487000151672e-05	180
Pv.14054	596.626	841.004	663.58	232.413	215.487	224.568	8.63819	-1.84253	5.51138315878183e-07	5.21391486278139e-05	181
Pv.04599	75.4355	51.3947	31.5991	269.899	278.048	302.005	6.93461	2.23502	5.53733153426045e-07	5.21391486278139e-05	182
Pv.11218	27.4311	18.689	39.4988	142.447	187.682	185.849	6.13252	2.38677	5.87489600298478e-07	5.5015351258552e-05	183
Pv.00278	0	0	7.89977	97.4637	83.4144	77.4371	3.93002	4.81771	6.12420715308578e-07	5.70383358600168e-05	184
Pv.09097	240.022	158.856	142.196	29.9888	20.8536	54.206	6.31726	-2.54773	6.18364272242251e-07	5.72805866671106e-05	185
Pv.10514	6.85777	18.689	7.89977	134.95	76.4632	131.643	5.17468	3.16516	6.38782426579011e-07	5.88538410983038e-05	186
Pv.17411	123.44	177.545	142.196	584.782	604.755	673.703	8.24948	1.86983	6.52671458999641e-07	5.9811929373673e-05	187
Pv.02260	171.444	378.452	252.793	1446.96	1279.02	1146.07	9.21	2.06783	6.6639947779506e-07	6.07451481434784e-05	188
Pv.10041	89.151	163.528	197.494	727.229	757.681	704.678	8.37963	2.0747	6.99010429113558e-07	6.33806440408415e-05	189
Pv.06976	0	0	0	59.9777	27.8048	38.7186	-0.0971124870578761	4.55678	7.08314569131155e-07	6.38862461642137e-05	190
Pv.08432	0	9.34448	0	104.961	69.512	116.156	4.14095	4.74654	7.26191486985495e-07	6.51557251961802e-05	191
Pv.12949	13.7155	60.7391	7.89977	284.894	340.609	317.492	6.54673	3.30272	7.72523121948895e-07	6.89517121918657e-05	192
Pv.13448	48.0044	32.7057	39.4988	209.922	187.682	201.337	6.48725	2.12713	7.78581324528099e-07	6.89875459450953e-05	193
Pv.06666	438.897	551.325	513.485	149.944	194.634	116.156	8.11893	-1.91433	7.80975895042801e-07	6.89875459450953e-05	194
Pv.14245	1543	962.482	1003.27	434.838	257.194	309.749	9.29609	-1.98452	8.44109994346418e-07	7.4182117810844e-05	195
Pv.12862	0	0	0	37.486	55.6096	30.9749	-0.0971124870578761	4.49744	8.59957887844852e-07	7.45821049928391e-05	196
Pv.03691	0	4.67224	15.7995	127.453	132.073	116.156	4.88495	3.97814	8.60420041121586e-07	7.45821049928391e-05	197
Pv.13546	89.151	116.806	86.8974	14.9944	6.9512	0	4.76053	-3.90923	8.61717732892696e-07	7.45821049928391e-05	198
Pv.01910	27.4311	23.3612	23.6993	254.905	118.17	131.643	6.0288	2.58654	9.66604965306692e-07	8.32397451781949e-05	199
Pv.07083	6.85777	42.0502	15.7995	134.95	250.243	278.774	6.11699	3.13187	9.75998650474908e-07	8.36284443659425e-05	200
Pv.08589	96.0088	196.234	189.594	14.9944	34.756	38.7186	6.10578	-2.66935	1.00395005121626e-06	8.55954827248407e-05	201
Pv.12121	75.4355	121.478	102.697	457.33	430.975	425.904	7.71736	1.93164	1.02911e-06	8.73066230490759e-05	202
Pv.16523	6.85777	4.67224	7.89977	52.4805	76.4632	100.668	4.47695	3.35907	1.07827498716849e-06	9.10265933749088e-05	203
Pv.01483	13.7155	9.34448	7.89977	67.4749	83.4144	123.899	4.94156	2.95544	1.09073753334264e-06	9.16272995533965e-05	204
Pv.12645	288.026	392.468	426.587	97.4637	118.17	123.899	7.68031	-1.91212	1.09686199479137e-06	9.16923122182423e-05	205
Pv.11633	75.4355	196.234	165.895	7.49721	34.756	15.4874	5.71946	-3.16776	1.12399736500268e-06	9.35045769128685e-05	206
Pv.10433	624.057	654.114	521.385	157.441	208.536	232.311	8.4356	-1.79196	1.15186395440428e-06	9.53598675682425e-05	207
Pv.07599	34.2888	65.4114	23.6993	217.419	278.048	240.055	6.65419	2.36717	1.16158052122507e-06	9.57019490011253e-05	208
Pv.06865	41.1466	121.478	78.9977	412.346	479.633	456.879	7.5811	2.26826	1.17662939166644e-06	9.6477980310946e-05	209
Pv.02115	445.755	397.141	505.585	172.436	90.3656	100.668	7.88049	-2.07112	1.19999978889094e-06	9.79256970582097e-05	210
Pv.01855	13.7155	28.0335	15.7995	142.447	132.073	116.156	5.65303	2.561	1.26679298066057e-06	0.000102886404310806	211
Pv.17042	54.8622	32.7057	31.5991	247.408	166.829	224.568	6.52891	2.24365	1.27434356612198e-06	0.000103011441946379	212
Pv.03436	20.5733	32.7057	23.6993	149.944	152.926	139.387	5.94994	2.3198	1.33391760318407e-06	0.000107320873078711	213
Pv.07138	54.8622	116.806	47.3986	502.313	410.121	332.98	7.45514	2.30937	1.39514646114242e-06	0.000111722546283166	214
Pv.05955	130.298	112.134	110.597	7.49721	20.8536	30.9749	5.5873	-2.78565	1.41998588953401e-06	0.000113182782274159	215
Pv.05897	41.1466	74.7559	47.3986	269.899	250.243	286.517	6.92778	2.10317	1.51506873363984e-06	0.00012020246707586	216
Pv.06864	1748.73	1481.1	1540.45	607.274	639.511	526.573	9.92447	-1.62401	1.56136096385521e-06	0.000123304344873671	217
Pv.17075	260.595	252.301	157.995	7.49721	62.5608	23.2311	6.36177	-3.08724	1.58598941621931e-06	0.000124674773512616	218
Pv.01829	6322.86	5181.52	4613.46	1484.45	2092.31	2230.19	11.6541	-1.67437	1.66842830305478e-06	0.000130556419312556	219
Pv.16843	6.85777	9.34448	0	82.4693	90.3656	77.4371	4.40931	3.75437	1.69885533551368e-06	0.000132333108566809	220
Pv.04232	27.4311	42.0502	71.0979	292.391	278.048	224.568	6.81048	2.29476	1.7713467662721e-06	0.000137355518251606	221
Pv.11244	27.4311	56.0669	47.3986	179.933	229.39	309.749	6.68299	2.24648	1.80755501363477e-06	0.000139531848057023	222
Pv.07026	185.16	247.629	236.993	22.4916	34.756	0	6.02708	-3.76658	1.8873668627303e-06	0.000145039488460131	223
Pv.15338	34.2888	84.1004	47.3986	359.866	278.048	271.03	7.02895	2.25555	1.98820400158397e-06	0.000152106482031895	224
Pv.12157	27.4311	4.67224	7.89977	149.944	125.122	108.412	5.36312	3.09315	2.0453298308754e-06	0.00015476065999251	225
Pv.10576	315.457	266.318	308.091	1072.1	1063.53	1014.43	9.12891	1.6282	2.04807143130167e-06	0.00015476065999251	226
Pv.04006	226.306	177.545	276.492	734.726	924.51	991.195	8.80839	1.75925	2.04998948580847e-06	0.00015476065999251	227
Pv.17278	13.7155	28.0335	0	239.911	208.536	209.08	5.79531	3.78193	2.07496883153356e-06	0.000155959389763117	228
Pv.17071	528.048	303.696	221.193	104.961	90.3656	54.206	7.41852	-2.2585	2.10304364680024e-06	0.000157379296835003	229
Pv.01169	0	0	7.89977	52.4805	132.073	77.4371	3.92606	4.80978	2.15837554426669e-06	0.000160817746530862	230
Pv.00479	41.1466	37.3779	86.8974	382.358	250.243	302.005	7.04747	2.30686	2.19176487469389e-06	0.000162598591591468	231
Pv.06052	6.85777	14.0167	15.7995	89.9665	83.4144	123.899	5.13225	2.81362	2.32162640479002e-06	0.000171490136633132	232
Pv.08835	119778	126132	112295	46850	46920.6	46911.4	16.1965	-1.54568	2.3400082240168e-06	0.000172106098433373	233
Pv.05175	75.4355	191.562	197.494	22.4916	41.7072	23.2311	6.07216	-2.63569	2.36570006076834e-06	0.000172717358733417	234
Pv.05382	41.1466	46.7224	23.6993	224.916	152.926	224.568	6.44216	2.24688	2.36847635539202e-06	0.000172717358733417	235
Pv.09635	6.85777	14.0167	7.89977	89.9665	62.5608	100.668	4.84338	2.94169	2.54617742141516e-06	0.000184889163011829	236
Pv.00621	27.4311	65.4114	86.8974	404.849	347.56	294.261	7.1891	2.33681	2.6986729707916e-06	0.000195135690719222	237
Pv.08520	0	0	0	37.486	20.8536	61.9497	-0.0971124870578761	4.47517	2.75063779046376e-06	0.000198057478215032	238
Pv.05737	267.453	429.846	394.988	52.4805	132.073	108.412	7.55644	-2.1234	2.8245349064447e-06	0.000202527425488464	239
Pv.17155	569.195	504.602	339.69	97.4637	201.585	116.156	7.98947	-1.97999	2.89956361899729e-06	0.000206581112616936	240
Pv.13223	116.582	154.184	221.193	37.486	48.6584	38.7186	6.37318	-2.18879	2.90517874427738e-06	0.000206581112616936	241
Pv.05587	164.586	331.729	371.289	1207.05	1146.95	1626.18	9.28546	1.99198	2.97906202303704e-06	0.000210959445821429	242
Pv.05872	452.613	742.887	979.571	2991.39	2905.6	3236.87	10.5467	1.86534	3.00585786680251e-06	0.000211981013429607	243
Pv.17565	20.5733	18.689	7.89977	127.453	104.268	108.412	5.40442	2.665	3.14025754036613e-06	0.000220551612578912	244
Pv.05403	41.1466	42.0502	31.5991	232.413	152.926	178.105	6.41556	2.11047	3.20866369574324e-06	0.000224436203077354	245
Pv.16826	13.7155	9.34448	15.7995	59.9777	125.122	116.156	5.16841	2.74199	3.28007105771735e-06	0.00022849828339879	246
Pv.02586	20.5733	51.3947	71.0979	352.369	278.048	240.055	6.89299	2.40194	3.38459570529601e-06	0.000234825168427764	247
Pv.03605	356.604	285.007	276.492	37.486	125.122	69.6934	7.25462	-2.20613	3.42562152731748e-06	0.000236713210135644	248
Pv.04382	0	0	0	22.4916	55.6096	38.7186	-0.0971124870578761	4.39966	3.46363192144788e-06	0.000238378555172097	249
Pv.07294	89.151	51.3947	63.1981	472.324	333.658	216.824	7.2564	2.14825	3.66668381444009e-06	0.000251343842112239	250
Pv.05208	27.4311	65.4114	31.5991	254.905	208.536	216.824	6.61171	2.25043	3.77495369384301e-06	0.000257734587455727	251
Pv.02947	27.4311	23.3612	15.7995	119.955	132.073	116.156	5.70719	2.27227	3.80873376423418e-06	0.000258240450415894	252
Pv.09836	562.337	513.947	513.485	179.933	173.78	216.824	8.31539	-1.67346	3.81250125198233e-06	0.000258240450415894	253
Pv.15467	102.867	102.789	78.9977	7.49721	20.8536	23.2311	5.33011	-2.68026	3.84396446912829e-06	0.0002593465319191	254
Pv.14432	41.1466	4.67224	7.89977	329.877	132.073	178.105	5.95203	3.43141	3.9919421073597e-06	0.000268274164289502	255
Pv.02386	54.8622	84.1004	55.2984	7.49721	0	7.74371	4.2071	-3.83489	4.16399904303175e-06	0.0002787439515642	256
Pv.17239	0	0	0	37.486	27.8048	46.4623	-0.0971124870578761	4.36493	4.46993285105467e-06	0.000298059296764684	257
Pv.04886	34.2888	23.3612	15.7995	179.933	132.073	116.156	5.89053	2.3637	4.63578549705561e-06	0.000307920372337372	258
Pv.14836	116.582	242.957	150.096	697.24	736.827	720.165	8.45644	1.87342	4.71094002113379e-06	0.000311704166572084	259
Pv.00404	0	0	0	29.9888	27.8048	54.206	-0.0971124870578761	4.36286	4.93655904982469e-06	0.000325376201680176	260
Pv.00265	555.479	397.141	481.886	157.441	145.975	193.593	8.14101	-1.72086	5.02330102058097e-06	0.000329761368706726	261
Pv.09357	507.475	401.813	513.485	52.4805	152.926	170.362	7.92293	-2.13742	5.04157545668217e-06	0.000329761368706726	262
Pv.12973	0	9.34448	15.7995	97.4637	118.17	131.643	4.97498	3.56383	5.08352459216399e-06	0.000331240916106138	263
Pv.06212	27.4311	18.689	15.7995	104.961	125.122	116.156	5.60826	2.28884	5.20611899014679e-06	0.000337696112343546	264
Pv.01170	27.4311	51.3947	23.6993	217.419	180.731	154.874	6.32091	2.23422	5.22200325442257e-06	0.000337696112343546	265
Pv.04153	137.155	130.823	142.196	712.235	493.535	425.904	8.10156	1.80537	5.85437098044273e-06	0.00037716674996935	266
Pv.03299	6.85777	28.0335	15.7995	97.4637	152.926	131.643	5.54213	2.69123	6.03885127582328e-06	0.000387594735257616	267
Pv.04229	480.044	630.753	418.688	127.453	215.487	178.105	8.21647	-1.76579	6.20174171680249e-06	0.000396564357465837	268
Pv.03417	226.306	205.579	173.795	52.4805	62.5608	15.4874	6.55121	-2.41495	6.29127017505155e-06	0.00040079366910728	269
Pv.17645	0	9.34448	0	74.9721	90.3656	77.4371	4.0039	4.47244	6.38966429754499e-06	0.000405554359507513	270
Pv.07778	6.85777	4.67224	0	82.4693	69.512	54.206	4.02176	3.98518	6.60431758906533e-06	0.000417631699349862	271
Pv.15700	678.919	691.492	639.881	239.911	278.048	271.03	8.71678	-1.55016	7.04719558279337e-06	0.000443999230523272	272
Pv.09370	13.7155	4.67224	0	149.944	69.512	85.1809	4.64244	3.90142	7.09380872837928e-06	0.000445298901751779	273
Pv.05618	48.0044	88.7726	110.597	374.86	424.023	332.98	7.47072	1.98396	7.14720078098626e-06	0.000447013064904239	274
Pv.07510	6.85777	9.34448	7.89977	52.4805	76.4632	85.1809	4.58429	2.94169	7.25188003773374e-06	0.000451910793478702	275
Pv.09627	6.85777	23.3612	23.6993	119.955	152.926	108.412	5.58758	2.60399	7.45592462715251e-06	0.000462942682375045	276
Pv.02777	48.0044	18.689	23.6993	194.927	139.024	170.362	6.15593	2.30511	7.69829607782878e-06	0.000476266064569501	277
Pv.16774	68.5777	163.528	94.7972	7.49721	20.8536	0	4.99494	-3.77107	7.96349111817795e-06	0.000490900529828113	278
Pv.04267	75.4355	121.478	110.597	427.341	389.267	394.929	7.67809	1.77725	8.04042e-06	0.00049386624631181	279
Pv.06836	27.4311	18.689	39.4988	149.944	125.122	178.105	6.04449	2.21072	8.37390446300673e-06	0.000512512859937665	280
Pv.02299	130.298	327.057	315.991	1132.08	1070.49	1262.23	9.10335	1.95648	8.47846295432533e-06	0.000517065550349726	281
Pv.11022	267.453	163.528	236.993	59.9777	90.3656	54.206	6.94198	-1.91153	8.85771240256283e-06	0.000537752537838867	282
Pv.00713	144.013	168.201	221.193	37.486	69.512	46.4623	6.57449	-2.01524	8.88043229319014e-06	0.000537752537838867	283
Pv.08971	198.875	233.612	94.7972	712.235	709.023	805.346	8.50065	1.88346	9.14143288978219e-06	0.000551608223352808	284
Pv.02297	0	9.34448	15.7995	142.447	90.3656	108.412	4.9706	3.55507	9.27298217070016e-06	0.000557582791085224	285
Pv.04150	54.8622	32.7057	47.3986	157.441	229.39	209.08	6.56061	1.94094	9.54863438955193e-06	0.000572150166201928	286
Pv.01303	0	4.67224	0	52.4805	55.6096	69.6934	3.28096	5.02656	9.93395446921317e-06	0.000593164382365526	287
Pv.11334	48.0044	56.0669	31.5991	157.441	222.438	232.311	6.58649	1.96926	1.05034992984364e-05	0.000624994678740643	288
Pv.00318	0	0	0	37.486	34.756	30.9749	-0.0971124870578761	4.24555	1.06054001445631e-05	0.000628874540752174	289
Pv.08068	102.867	210.251	118.497	7.49721	27.8048	38.7186	5.89463	-2.7696	1.07912733552313e-05	0.000637689832719307	290
Pv.12809	308.6	495.258	434.487	127.453	104.268	170.362	7.88823	-1.82142	1.10296934395048e-05	0.000648692870108206	291
Pv.02490	20.5733	4.67224	0	119.955	187.682	92.9246	5.04911	3.8101	1.10531783901264e-05	0.000648692870108206	292
Pv.12638	205.733	266.318	181.695	712.235	792.437	758.884	8.66813	1.59018	1.13309203225219e-05	0.000662723486576987	293
Pv.05331	0	4.67224	0	44.9832	111.219	38.7186	3.33455	5.13374	1.15622155187988e-05	0.000671533142029665	294
Pv.13430	0	0	0	29.9888	41.7072	30.9749	-0.0971124870578761	4.22684	1.15853520711382e-05	0.000671533142029665	295
Pv.03107	6.85777	4.67224	23.6993	112.458	111.219	92.9246	5.14717	2.96256	1.16234853467402e-05	0.000671533142029665	296
Pv.08271	137.155	177.545	150.096	44.9832	27.8048	54.206	6.35147	-2.06125	1.1638288100765e-05	0.000671533142029665	297
Pv.00013	13.7155	37.3779	23.6993	164.939	152.926	116.156	5.91986	2.33109	1.18833216375596e-05	0.000683370747996169	298
Pv.13694	0	9.34448	7.89977	89.9665	69.512	77.4371	4.43315	3.56694	1.22406568687089e-05	0.000701565674779481	299
Pv.12934	425.182	345.746	308.091	149.944	104.268	116.156	7.72722	-1.72625	1.23941172636208e-05	0.00070799329182223	300
Pv.08827	6.85777	4.67224	0	67.4749	48.6584	85.1809	4.00572	3.9531	1.26765569736738e-05	0.000721721451354975	301
Pv.11539	185.16	219.595	244.893	52.4805	90.3656	69.6934	6.95239	-1.82648	1.2722401997988e-05	0.000721933122647417	302
Pv.03354	27.4311	28.0335	23.6993	112.458	132.073	131.643	5.84885	2.04789	1.29239383097152e-05	0.000730948946579503	303
Pv.11993	20.5733	14.0167	47.3986	194.927	187.682	123.899	6.09409	2.42618	1.34119161834589e-05	0.000756052656697155	304
Pv.00413	68.5777	65.4114	86.8974	382.358	215.487	332.98	7.25272	1.89058	1.35652246055667e-05	0.00076218771824786	305
Pv.10849	13.7155	14.0167	31.5991	112.458	97.3168	178.105	5.67007	2.50824	1.44749004275528e-05	0.000809232348435335	306
Pv.12741	253.737	537.308	537.184	74.9721	139.024	162.618	7.88453	-2.03869	1.44969557664497e-05	0.000809232348435335	307
Pv.07614	34.2888	74.7559	47.3986	374.86	166.829	278.774	6.91912	2.20516	1.51695670191245e-05	0.000844028798723173	308
Pv.08993	843.506	747.559	687.28	337.374	305.853	232.311	8.88434	-1.57175	1.52730266360895e-05	0.00084703513741963	309
Pv.09766	27.4311	14.0167	0	172.436	145.975	193.593	5.598	3.45541	1.53993435742643e-05	0.0008512856478457	310
Pv.12159	102.867	51.3947	55.2984	269.899	278.048	325.236	7.15518	1.87174	1.55624357658142e-05	0.000856266240513901	311
Pv.15562	0	0	0	37.486	41.7072	23.2311	-0.0971124870578761	4.2291	1.55893719461012e-05	0.000856266240513901	312
Pv.11886	342.888	327.057	236.993	119.955	90.3656	100.668	7.47537	-1.73113	1.61271135100596e-05	0.000882972345756842	313
Pv.00100	48.0044	107.462	94.7972	337.374	312.804	464.623	7.47094	1.95001	1.63628867455593e-05	0.000893027994135826	314
Pv.01614	802.359	527.963	410.788	202.425	159.878	224.568	8.40017	-1.75191	1.66175733121266e-05	0.00090404874238068	315
Pv.17773	123.44	266.318	268.592	0	20.8536	38.7186	6.04102	-3.701	1.69553660557942e-05	0.00091950667119666	316
Pv.02673	123.44	107.462	126.396	29.9888	34.756	38.7186	6.00497	-1.98796	1.72398699553403e-05	0.000931986282096741	317
Pv.12828	41.1466	32.7057	23.6993	164.939	118.17	185.849	6.16196	2.08161	1.75287404056482e-05	0.000944622718023877	318
Pv.02497	48.0044	65.4114	15.7995	239.911	284.999	193.593	6.66815	2.27477	1.7736734965644e-05	0.000952835194690414	319
Pv.01790	150.871	126.151	189.594	22.4916	34.756	61.9497	6.29809	-2.17461	1.81838869365951e-05	0.000971420078316345	320
Pv.06873	20.5733	32.7057	15.7995	89.9665	145.975	147.131	5.76181	2.25957	1.81960579529408e-05	0.000971420078316345	321
Pv.08529	27.4311	46.7224	39.4988	187.43	152.926	170.362	6.33855	1.96952	1.84464532096998e-05	0.000981729405759706	322
Pv.03980	185.16	364.435	434.487	1439.46	1258.17	1223.51	9.36678	1.79105	1.89327594245299e-05	0.00100449132587668	323
Pv.10039	20.5733	0	7.89977	127.453	132.073	108.412	5.0835	3.52091	1.90499876680096e-05	0.0010075914773663	324
Pv.16821	34.2888	70.0836	94.7972	367.363	264.146	317.492	7.19393	2.05296	1.99867845115419e-05	0.00105388777284398	325
Pv.02537	356.604	256.973	300.191	97.4637	118.17	123.899	7.53743	-1.62636	2.01464820470101e-05	0.00105904988601108	326
Pv.06978	41.1466	84.1004	63.1981	224.916	291.951	278.774	7.01797	1.86601	2.05288872157482e-05	0.00107585180494274	327
Pv.09500	96.0088	74.7559	142.196	14.9944	34.756	7.74371	5.47489	-2.67041	2.09930079682071e-05	0.00109682066326575	328
Pv.04592	0	14.0167	7.89977	112.458	83.4144	85.1809	4.73021	3.46842	2.14662095716715e-05	0.00111813505601743	329
Pv.02434	13.7155	42.0502	71.0979	217.419	319.755	240.055	6.71714	2.39261	2.19105107729118e-05	0.00113781946398603	330
Pv.08442	226.306	154.184	197.494	74.9721	62.5608	46.4623	6.77004	-1.83924	2.25498437451936e-05	0.00116748239353892	331
Pv.17393	150.871	285.007	300.191	899.665	945.364	906.015	8.89869	1.6948	2.26347667350762e-05	0.00116834939017771	332
Pv.08146	1069.81	1331.59	1216.56	577.285	396.219	425.904	9.56243	-1.56016	2.36510977581573e-05	0.0012171437305752	333
Pv.12980	294.884	238.284	276.492	869.676	743.779	1045.4	8.93991	1.52407	2.41598063180286e-05	0.00123960060141334	334
Pv.13269	226.306	140.167	229.093	14.9944	69.512	54.206	6.56997	-2.32712	2.47520589171397e-05	0.00126619711541201	335
Pv.03451	89.151	60.7391	39.4988	277.397	229.39	286.517	7.01654	1.88315	2.5352287168676e-05	0.0012930420988381	336
Pv.02231	157.729	172.873	229.093	487.318	715.974	797.603	8.46489	1.62837	2.59402607757395e-05	0.00131887418585898	337
Pv.01858	27.4311	56.0669	47.3986	202.425	173.78	201.337	6.52953	1.93955	2.60126903670616e-05	0.00131887418585898	338
Pv.00503	329.173	803.626	900.574	224.916	215.487	178.105	8.55779	-1.92464	2.62665874887796e-05	0.00132781861296524	339
Pv.12825	1563.57	2055.79	1666.85	659.754	868.9	704.678	10.1644	-1.4504	2.6944448030593e-05	0.00135807942911845	340
Pv.00327	932.657	616.736	568.783	299.888	278.048	216.824	8.7592	-1.6021	2.77142222521449e-05	0.0013927818965836	341
Pv.01539	0	9.34448	15.7995	157.441	76.4632	92.9246	4.9432	3.50027	2.78808987222914e-05	0.00139670748897556	342
Pv.00385	61.7199	116.806	94.7972	389.855	319.755	356.211	7.5027	1.76368	2.79975303155955e-05	0.00139670748897556	343
Pv.08831	781.786	700.836	616.182	292.391	236.341	309.749	8.79509	-1.51317	2.80368428667556e-05	0.00139670748897556	344
Pv.01673	13.7155	9.34448	15.7995	97.4637	69.512	77.4371	5.03059	2.46634	2.82304392444146e-05	0.00140227547052618	345
Pv.05970	123.44	65.4114	78.9977	509.81	291.951	309.749	7.51529	1.87987	2.88222819811458e-05	0.00142753597199681	346
Pv.05161	2537.37	2256.69	2820.22	1147.07	980.12	1107.35	10.6991	-1.42823	2.89122466999037e-05	0.001427865048116	347
Pv.11241	68.5777	70.0836	78.9977	209.922	298.902	286.517	7.11713	1.66226	2.90569302247087e-05	0.00143088681971504	348
Pv.13438	27.4311	4.67224	15.7995	97.4637	104.268	131.643	5.39254	2.617	2.91796756051684e-05	0.00143281404253803	349
Pv.10610	109.724	261.646	236.993	52.4805	69.512	54.206	6.77663	-2.0031	2.9291984615441e-05	0.00143421925815661	350
Pv.06246	20.5733	28.0335	31.5991	149.944	104.268	131.643	5.88625	2.07313	3.11194269612522e-05	0.0015193550422649	351
Pv.06333	0	0	0	59.9777	27.8048	15.4874	-0.0971124870578761	4.26844	3.3242964980627e-05	0.00161842241725285	352
Pv.04768	5643.94	4293.79	4250.08	2069.23	1904.63	2145.01	11.6048	-1.40409	3.39104338893395e-05	0.00164368617889556	353
Pv.17389	41.1466	32.7057	7.89977	157.441	187.682	147.131	6.06058	2.39894	3.39537e-05	0.00164368617889556	354
Pv.03405	13.7155	18.689	39.4988	187.43	118.17	116.156	5.87535	2.35875	3.42963260212921e-05	0.0016555947578222	355
Pv.00996	260.595	336.401	355.49	97.4637	145.975	116.156	7.60986	-1.61726	3.51707054215884e-05	0.00169303477193753	356
Pv.08306	61.7199	32.7057	47.3986	239.911	139.024	247.799	6.64281	1.96625	3.5656368519799e-05	0.00171160556673332	357
Pv.10733	41.1466	4.67224	15.7995	172.436	125.122	162.618	5.80827	2.7349	3.57734393389704e-05	0.00171242857528473	358
Pv.11184	6.85777	14.0167	7.89977	104.961	76.4632	46.4623	4.76805	2.79103	3.66078030699777e-05	0.00174748724571088	359
Pv.00814	54.8622	84.1004	94.7972	284.894	264.146	348.467	7.26382	1.73883	3.77872235147989e-05	0.00179877680381419	360
Pv.12092	6.85777	0	0	67.4749	69.512	46.4623	3.54522	4.58952	3.80582008271536e-05	0.00180665758331006	361
Pv.16700	0	0	0	14.9944	55.6096	30.9749	-0.0971124870578761	4.18866	3.8677424274588e-05	0.00183098071766192	362
Pv.08607	336.031	242.957	268.592	112.458	111.219	100.668	7.45253	-1.57843	4.00873356016499e-05	0.00189249771406467	363
Pv.14477	13.7155	14.0167	7.89977	67.4749	55.6096	131.643	4.9945	2.64727	4.06695466500356e-05	0.00191470884874083	364
Pv.03555	27.4311	14.0167	39.4988	134.95	145.975	123.899	5.9187	2.12388	4.31736546950404e-05	0.00202703265892851	365
Pv.04795	0	9.34448	7.89977	59.9777	90.3656	69.6934	4.37101	3.44266	4.39087673681198e-05	0.00205591406116795	366
Pv.01899	281.169	238.284	126.396	44.9832	83.4144	69.6934	6.89185	-1.91102	4.44346021404059e-05	0.00207486587705759	367
Pv.01417	41.1466	28.0335	15.7995	0	0	0	-0.0971124870578761	-3.87985	4.46223406278128e-05	0.00207797024820334	368
Pv.05619	157.729	112.134	118.497	307.385	556.096	503.341	7.91952	1.60874	4.89426406222124e-05	0.00227298111746031	369
Pv.01911	274.311	373.779	418.688	104.961	111.219	170.362	7.74896	-1.66819	5.14613801064606e-05	0.00238349640779572	370
Pv.16055	240.022	130.823	94.7972	44.9832	41.7072	46.4623	6.37509	-1.98918	5.25687254424451e-05	0.00242822169247219	371
Pv.10738	192.018	238.284	221.193	592.279	674.267	782.115	8.59409	1.44975	5.30803031179112e-05	0.00244526116809582	372
Pv.07298	34.2888	51.3947	63.1981	164.939	208.536	224.568	6.64189	1.79624	5.3505096971511e-05	0.00245822210938548	373
Pv.14410	6.85777	0	7.89977	97.4637	62.5608	46.4623	4.20844	3.63257	5.5035225148221e-05	0.00252176110525418	374
Pv.07297	34.2888	37.3779	7.89977	172.436	125.122	170.362	6.0134	2.37254	5.55906945140175e-05	0.00254042061836458	375
Pv.05372	61.7199	112.134	157.995	442.335	396.219	487.854	7.80034	1.79466	5.58108877936162e-05	0.00254369995776383	376
Pv.10943	1076.67	1088.63	955.872	479.821	507.438	363.955	9.42307	-1.40603	5.59698065069622e-05	0.00254417658915069	377
Pv.02023	205.733	308.368	260.692	112.458	34.756	61.9497	7.09016	-2.06234	5.6865138740762e-05	0.00257803672645619	378
Pv.01867	1104.1	1182.08	1113.87	502.313	465.731	542.06	9.56742	-1.36691	5.81736054927078e-05	0.00263039862091961	379
Pv.08986	75.4355	172.873	94.7972	29.9888	34.756	23.2311	5.86301	-2.17323	5.85911314858284e-05	0.00263957218981355	380
Pv.09843	6.85777	14.0167	15.7995	59.9777	69.512	116.156	4.99224	2.53361	5.86845424706169e-05	0.00263957218981355	381
Pv.02065	6.85777	9.34448	31.5991	89.9665	111.219	147.131	5.43545	2.65132	5.92062065158984e-05	0.00265606481953652	382
Pv.01493	795.501	714.853	1058.57	3456.21	2342.56	2524.45	10.6011	1.50783	6.0104680450094e-05	0.00268933135476047	383
Pv.11513	27.4311	60.7391	63.1981	262.402	236.341	170.362	6.74095	1.93963	6.12886302347681e-05	0.00273516473003443	384
Pv.08230	308.6	294.351	308.091	97.4637	152.926	54.206	7.45394	-1.7919	6.17914335991168e-05	0.00275044103269627	385
Pv.11188	212.591	373.779	394.988	142.447	97.3168	61.9497	7.51789	-1.8951	6.21007931519637e-05	0.00275704997990985	386
Pv.07875	0	0	0	22.4916	48.6584	23.2311	-0.0971124870578761	4.09243	6.3515737757452e-05	0.00281258190684614	387
Pv.12646	651.488	598.047	481.886	239.911	208.536	271.03	8.54487	-1.458	6.58581562329764e-05	0.00290879181279514	388
Pv.03428	68.5777	196.234	173.795	599.777	709.023	511.085	8.22718	1.83871	6.6961377007568e-05	0.00294606915058393	389
Pv.12673	41.1466	42.0502	39.4988	337.374	173.78	100.668	6.52858	2.14165	6.70459805524732e-05	0.00294606915058393	390
Pv.04107	589.768	574.686	529.284	202.425	291.951	240.055	8.53823	-1.41144	6.73421465363001e-05	0.00295151500049252	391
Pv.07900	27.4311	9.34448	7.89977	89.9665	76.4632	123.899	5.24398	2.52572	6.76610024756045e-05	0.00295792499853172	392
Pv.16799	0	0	0	74.9721	13.9024	15.4874	-0.0971124870578761	4.30459	6.82040448410836e-05	0.0029740781588846	393
Pv.08101	27.4311	56.0669	39.4988	142.447	187.682	185.849	6.39754	1.85673	6.95363440052898e-05	0.00301618978661761	394
Pv.17224	68.5777	46.7224	157.995	7.49721	27.8048	7.74371	5.16492	-2.90609	6.9591622410632e-05	0.00301618978661761	395
Pv.10968	82.2932	112.134	63.1981	292.391	375.365	263.286	7.35335	1.64792	6.97575036860003e-05	0.00301618978661761	396
Pv.10038	13.7155	23.3612	7.89977	82.4693	62.5608	162.618	5.30228	2.5792	6.99777767813914e-05	0.00301618978661761	397
Pv.17470	27.4311	18.689	15.7995	74.9721	111.219	116.156	5.50805	2.08842	7.00498065632146e-05	0.00301618978661761	398
Pv.01514	356.604	303.696	244.893	112.458	145.975	85.1809	7.53779	-1.59841	7.04860155999181e-05	0.00302736553718245	399
Pv.02259	20.5733	56.0669	39.4988	179.933	152.926	193.593	6.37768	1.97629	7.09509995057599e-05	0.00303971819632552	400
Pv.04105	96.0088	102.789	118.497	37.486	34.756	23.2311	5.86573	-1.9297	7.54555810156955e-05	0.00322464411936652	401
Pv.08992	6.85777	0	0	67.4749	34.756	77.4371	3.53777	4.57461	7.7641073676171e-05	0.00330774805417704	402
Pv.10862	34.2888	23.3612	47.3986	157.441	208.536	108.412	6.21843	1.96925	7.77862207990516e-05	0.00330774805417704	403
Pv.06403	82.2932	46.7224	86.8974	262.402	271.097	247.799	7.10002	1.66093	7.90121108464406e-05	0.00335156075142439	404
Pv.15630	0	0	0	7.49721	69.512	30.9749	-0.0971124870578761	4.26281	7.99299998430519e-05	0.00338212446249477	405
Pv.07153	116.582	140.167	118.497	37.486	48.6584	15.4874	6.02621	-2.09213	8.10666294758699e-05	0.00342177051558616	406
Pv.17611	1206.97	1411.02	552.984	322.38	424.023	402.673	9.31395	-1.66604	8.16826109488902e-05	0.00343656746270199	407
Pv.01600	294.884	369.107	371.289	1199.55	1133.05	859.552	9.25079	1.42555	8.18182601845371e-05	0.00343656746270199	408
Pv.01193	0	4.67224	7.89977	89.9665	34.756	69.6934	4.06991	3.7537	8.29911780137786e-05	0.00347234124210069	409
Pv.04187	0	0	0	29.9888	34.756	23.2311	-0.0971124870578761	4.00871	8.30752120710324e-05	0.00347234124210069	410
Pv.03624	2571.66	5793.58	6793.8	20002.5	17106.9	19336.1	13.264	1.69245	8.32919014572288e-05	0.00347292777438572	411
Pv.11162	41.1466	74.7559	7.89977	359.866	229.39	240.055	6.75086	2.55766	8.53010609988256e-05	0.00354806864644872	412
Pv.11030	198.875	270.99	157.995	659.754	688.169	665.959	8.55551	1.48156	8.5545685710041e-05	0.0035496281259394	413
Pv.13054	0	18.689	15.7995	157.441	97.3168	116.156	5.25946	3.21956	8.77978124616908e-05	0.0036259174036911	414
Pv.17097	240.022	359.763	276.492	97.4637	90.3656	139.387	7.48793	-1.62095	8.78074180155107e-05	0.0036259174036911	415
Pv.17394	315.457	602.719	458.187	1671.88	1522.31	1347.41	9.71303	1.52033	8.88636409367893e-05	0.00366071205464846	416
Pv.09351	68.5777	46.7224	63.1981	7.49721	13.9024	15.4874	4.754	-2.48201	8.94803467114167e-05	0.00367727746185503	417
Pv.09000	13.7155	32.7057	31.5991	0	0	0	-0.0971124870578761	-3.77733	9.17941326775041e-05	0.00376333983658945	418
Pv.02145	20.5733	23.3612	7.89977	59.9777	125.122	123.899	5.39375	2.36541	9.43947561640406e-05	0.00386072299852784	419
Pv.08208	171.444	182.217	213.294	14.9944	55.6096	77.4371	6.58891	-2.15817	9.47864271003998e-05	0.00386489960608204	420
Pv.01758	6.85777	4.67224	7.89977	59.9777	48.6584	61.9497	4.2693	2.94378	9.49479333699328e-05	0.00386489960608204	421
Pv.17206	27.4311	23.3612	23.6993	104.961	118.17	92.9246	5.67895	1.88685	9.5679146327747e-05	0.00388543490667915	422
Pv.04077	130.298	196.234	181.695	7.49721	62.5608	38.7186	6.28005	-2.46698	9.67534413367893e-05	0.00391122570696816	423
Pv.05373	48.0044	23.3612	15.7995	142.447	118.17	162.618	6.00067	2.10158	9.67707124791095e-05	0.00391122570696816	424
Pv.13622	116.582	163.528	71.0979	14.9944	20.8536	46.4623	5.82742	-2.29667	9.76994130714546e-05	0.00393947021601298	425
Pv.03747	939.514	850.348	442.387	307.385	257.194	286.517	8.84852	-1.57817	0.000101504664376646	0.00408329913948963	426
Pv.17006	0	4.67224	0	74.9721	41.7072	38.7186	3.19291	4.85046	0.000102487011815124	0.00411316140860837	427
Pv.12672	20.5733	23.3612	15.7995	112.458	76.4632	100.668	5.46407	2.09032	0.000103082366008366	0.00412738903337701	428
Pv.06097	1776.16	1476.43	1611.55	809.698	653.413	743.397	10.0997	-1.32992	0.000103713540217385	0.00414298120910331	429
Pv.15166	6.85777	9.34448	39.4988	164.939	159.878	85.1809	5.66685	2.67038	0.000115844728953129	0.00461681655830179	430
Pv.07398	75.4355	126.151	134.296	29.9888	41.7072	30.9749	5.95629	-1.92355	0.000119752825644907	0.00476149460110619	431
Pv.05445	2139.62	1247.49	1279.76	727.229	500.487	658.216	9.95534	-1.48648	0.000120828179247996	0.00479313080502989	432
Pv.08049	137.155	74.7559	63.1981	7.49721	34.756	7.74371	5.26673	-2.68965	0.000121830546964821	0.00481551701108275	433
Pv.14825	0	0	0	14.9944	27.8048	46.4623	-0.0971124870578761	4.02265	0.000121954506787064	0.00481551701108275	434
Pv.01972	34.2888	28.0335	0	172.436	222.438	232.311	6.03741	3.14142	0.00012312993188178	0.00485075320151281	435
Pv.04630	13.7155	23.3612	0	164.939	83.4144	147.131	5.34771	3.235	0.000125104138219226	0.00491722389142861	436
Pv.00018	0	14.0167	7.89977	67.4749	55.6096	139.387	4.67862	3.36524	0.000126016871982267	0.00494176461135037	437
Pv.10292	20.5733	51.3947	71.0979	239.911	187.682	216.824	6.67593	1.96781	0.000127689564371185	0.00499592708819406	438
Pv.07352	0	0	7.89977	67.4749	55.6096	61.9497	3.68974	4.33714	0.000128112722921132	0.00500106545034039	439
Pv.00642	20.5733	28.0335	23.6993	0	0	0	-0.0971124870578761	-3.66031	0.000131444612164083	0.00511946890603612	440
Pv.17518	150.871	154.184	165.895	494.816	424.023	495.598	8.09537	1.3924	0.000133202964936969	0.00517618868509035	441
Pv.08994	102.867	98.1171	94.7972	29.9888	20.8536	38.7186	5.77039	-1.9119	0.000139181463214863	0.00539627315636451	442
Pv.07092	0	0	0	59.9777	27.8048	7.74371	-0.0971124870578761	4.15792	0.000140386235332186	0.00543069732480287	443
Pv.17022	13.7155	32.7057	23.6993	82.4693	139.024	123.899	5.70056	2.08051	0.000140779007583289	0.00543362579494331	444
Pv.05537	528.048	537.308	545.084	239.911	250.243	247.799	8.51021	-1.32459	0.000141759935594302	0.00545919104781924	445
Pv.11174	123.44	93.4448	94.7972	14.9944	20.8536	46.4623	5.73882	-2.11947	0.000143297083117785	0.00550601370715129	446
Pv.12261	157.729	168.201	236.993	44.9832	83.4144	77.4371	6.82566	-1.66681	0.000143694847590315	0.00550894542092894	447
Pv.04970	109.724	112.134	71.0979	269.899	312.804	394.929	7.48114	1.54041	0.000145008644140465	0.00554690431838203	448
Pv.12374	240.022	112.134	142.196	52.4805	62.5608	54.206	6.58885	-1.73782	0.000145703201464314	0.00556105960689076	449
Pv.12105	0	14.0167	7.89977	74.9721	62.5608	100.668	4.60888	3.22578	0.000147636926906019	0.005622342258641	450
Pv.03626	13.7155	9.34448	31.5991	112.458	69.512	147.131	5.49515	2.39821	0.000149731520916876	0.00568946579590357	451
Pv.16878	48.0044	70.0836	55.2984	7.49721	13.9024	15.4874	4.73689	-2.44779	0.000151485628804081	0.00573184434506493	452
Pv.01958	322.315	341.074	252.793	104.961	166.829	100.668	7.6034	-1.50789	0.000151515754701197	0.00573184434506493	453
Pv.12400	1837.88	1667.99	2164.54	5960.28	4601.7	5567.73	11.6471	1.31707	0.000151912432563644	0.00573419241595413	454
Pv.09896	20.5733	37.3779	31.5991	104.961	201.585	100.668	5.99161	1.96179	0.000157214328996694	0.00592127902421175	455
Pv.09109	157.729	60.7391	78.9977	419.844	340.609	340.723	7.57698	1.71023	0.000157977868895662	0.00593698846330037	456
Pv.10959	54.8622	51.3947	39.4988	247.408	139.024	162.618	6.57069	1.73428	0.00016227723603097	0.00608521880495128	457
Pv.13027	1083.53	1051.25	1074.37	524.805	458.779	526.573	9.52606	-1.28103	0.000164342822580434	0.00614922041607183	458
Pv.02391	34.2888	18.689	23.6993	209.922	132.073	61.9497	5.88318	2.22295	0.000164902914617262	0.00615673474465365	459
Pv.08545	6.85777	9.34448	15.7995	44.9832	76.4632	92.9246	4.79035	2.52739	0.00016667527706705	0.00620357442397863	460
Pv.14731	0	0	0	29.9888	27.8048	23.2311	-0.0971124870578761	3.89635	0.000166881473388233	0.00620357442397863	461
Pv.00068	75.4355	121.478	86.8974	37.486	20.8536	15.4874	5.60891	-2.12729	0.000169329349143163	0.00628094600923461	462
Pv.16783	61.7199	154.184	118.497	37.486	20.8536	30.9749	5.86584	-2.09768	0.000170902942135573	0.00632562358396827	463
Pv.01050	20.5733	18.689	55.2984	134.95	187.682	131.643	6.11452	2.05078	0.000175079235077048	0.00646623459378311	464
Pv.12333	0	0	0	29.9888	55.6096	7.74371	-0.0971124870578761	4.07664	0.00017733266836434	0.00652513052364756	465
Pv.03622	6.85777	18.689	23.6993	127.453	76.4632	85.1809	5.33231	2.35701	0.000177731680170966	0.00652513052364756	466
Pv.06390	61.7199	56.0669	86.8974	22.4916	13.9024	15.4874	5.11486	-2.1663	0.000177816184544752	0.00652513052364756	467
Pv.00442	13.7155	14.0167	15.7995	44.9832	125.122	77.4371	5.10579	2.28345	0.000179650822229205	0.00657836782167069	468
Pv.06833	61.7199	56.0669	102.697	0	0	15.4874	4.29071	-4.03183	0.000180433883928387	0.00659295409143019	469
Pv.10571	0	0	0	37.486	20.8536	23.2311	-0.0971124870578761	3.91984	0.000182133950416984	0.00662928478066659	470
Pv.07917	6.85777	0	0	29.9888	69.512	69.6934	3.4781	4.45527	0.000182201851648128	0.00662928478066659	471
Pv.10029	13.7155	9.34448	23.6993	119.955	76.4632	69.6934	5.22922	2.32212	0.000183139405035894	0.00664927962733075	472
Pv.04045	651.488	808.298	655.681	284.894	291.951	379.442	8.89496	-1.34519	0.00019259447182714	0.00697778322135666	473
Pv.08103	150.871	144.84	142.196	44.9832	62.5608	61.9497	6.5056	-1.57408	0.000194637960772863	0.00703694247629653	474
Pv.09225	28706.6	44059.2	45147.2	17925.8	19018.5	17276.2	14.7095	-1.32577	0.000195743902006818	0.00706202789198071	475
Pv.06193	54.8622	74.7559	55.2984	254.905	187.682	193.593	6.84778	1.59083	0.000196167043488572	0.00706242568122616	476
Pv.14384	308.6	299.024	426.587	989.631	938.412	1068.63	9.20373	1.33678	0.000198258174618267	0.00712274704074057	477
Pv.09615	27.4311	23.3612	7.89977	89.9665	83.4144	131.643	5.48076	2.19071	0.000202257083345543	0.00723990399284326	478
Pv.10364	301.742	383.124	221.193	854.682	889.754	952.477	9.03024	1.37493	0.000202364125142786	0.00723990399284326	479
Pv.07126	34.2888	9.34448	23.6993	82.4693	111.219	154.874	5.67004	2.1808	0.000202860879350664	0.00724255601965068	480
Pv.11632	20.5733	4.67224	7.89977	52.4805	76.4632	100.668	4.8531	2.60678	0.000206585054176876	0.00735306463111909	481
Pv.12418	75.4355	168.201	86.8974	434.838	354.511	394.929	7.71599	1.6415	0.000206814328773963	0.00735306463111909	482
Pv.01086	48.0044	65.4114	39.4988	179.933	180.731	170.362	6.57566	1.59697	0.000209012320671922	0.00741582637547561	483
Pv.00944	13.7155	4.67224	15.7995	89.9665	76.4632	54.206	4.86045	2.50296	0.000212097831132932	0.00750090563712536	484
Pv.00390	390.893	607.391	616.182	127.453	291.951	216.824	8.39827	-1.56736	0.000212285652915084	0.00750090563712536	485
Pv.10065	123.44	172.873	126.396	44.9832	13.9024	54.206	6.20495	-2.08105	0.000213863640273094	0.00754111358716053	486
Pv.12146	48.0044	56.0669	23.6993	209.922	111.219	224.568	6.47087	1.91379	0.000216223131645976	0.00759243391773387	487
Pv.00275	54.8622	172.873	126.396	404.849	417.072	573.035	7.8832	1.76752	0.0002166445568792	0.00759243391773387	488
Pv.02478	6.85777	14.0167	7.89977	44.9832	69.512	77.4371	4.63428	2.5235	0.000216648198971341	0.00759243391773387	489
Pv.05649	356.604	523.291	560.884	1574.41	1355.48	1324.18	9.69881	1.36296	0.000218381804779573	0.00763756936430112	490
Pv.07468	0	0	0	7.49721	55.6096	30.9749	-0.0971124870578761	4.06907	0.0002214683824327	0.00772974270824682	491
Pv.08029	466.328	420.502	450.287	134.95	278.048	131.643	8.14636	-1.51272	0.000222295599980228	0.00774284491231945	492
Pv.09776	13.7155	18.689	23.6993	59.9777	118.17	100.668	5.38156	2.09354	0.000228260690118235	0.0079344897496069	493
Pv.16652	301.742	495.258	497.685	217.419	159.878	123.899	8.08197	-1.56428	0.000229337637667998	0.00795578764517506	494
Pv.11287	82.2932	32.7057	126.396	14.9944	13.9024	23.2311	5.23005	-2.40553	0.000229818331530934	0.00795635706554671	495
Pv.07616	6.85777	23.3612	15.7995	89.9665	55.6096	131.643	5.25108	2.39033	0.000231749078830634	0.00800702412080759	496
Pv.03999	0	0	0	29.9888	34.756	15.4874	-0.0971124870578761	3.87536	0.000239398451640769	0.00825467055486492	497
Pv.08941	34.2888	37.3779	15.7995	157.441	90.3656	139.387	5.94909	1.966	0.000243221832570316	0.00836966374449297	498
Pv.00684	61.7199	84.1004	47.3986	22.4916	6.9512	7.74371	4.84256	-2.5436	0.000245884196070896	0.00843083847285767	499
Pv.17001	198.875	182.217	252.793	82.4693	69.512	15.4874	6.77174	-2.1127	0.000245983499820788	0.00843083847285767	500
Pv.06544	342.888	439.191	458.187	202.425	104.268	178.105	8.02894	-1.5405	0.000251236367333183	0.00859368787822107	501
Pv.13320	6.85777	37.3779	31.5991	0	0	0	-0.0971124870578761	-3.74223	0.000252065938163695	0.00859618779181752	502
Pv.01696	20.5733	28.0335	23.6993	82.4693	104.268	116.156	5.62853	1.86024	0.000252312683625151	0.00859618779181752	503
Pv.12990	198.875	177.545	213.294	74.9721	90.3656	85.1809	7.00398	-1.43681	0.000253082959929189	0.00860532278632244	504
Pv.04108	0	0	0	22.4916	13.9024	46.4623	-0.0971124870578761	3.93465	0.000254427414999236	0.00863390616008299	505
Pv.15195	6.85777	4.67224	15.7995	74.9721	76.4632	46.4623	4.62284	2.65359	0.000256523089217656	0.00868781853739718	506
Pv.15455	48.0044	23.3612	15.7995	194.927	104.268	116.156	5.99336	2.08696	0.000259577852277077	0.00877393620211493	507
Pv.02439	109.724	93.4448	173.795	329.877	465.731	425.904	7.82347	1.48771	0.000265487067447723	0.0089560076276607	508
Pv.10929	322.315	570.014	323.89	209.922	97.3168	108.412	7.90707	-1.73022	0.000267241070167974	0.00899746605003647	509
Pv.02555	116.582	112.134	173.795	509.81	347.56	425.904	7.91579	1.48269	0.000269318951099615	0.00904964483332178	510
Pv.07342	116.582	65.4114	63.1981	22.4916	27.8048	7.74371	5.31017	-2.27361	0.000271664463772751	0.00911045915418214	511
Pv.09182	102.867	112.134	118.497	22.4916	27.8048	54.206	5.96358	-1.87703	0.000272192045687183	0.00911045915418214	512
Pv.12802	20.5733	4.67224	0	74.9721	104.268	92.9246	4.77278	3.25744	0.000275536743311593	0.00920443113085921	513
Pv.01738	20.5733	28.0335	39.4988	82.4693	152.926	139.387	5.92165	1.87013	0.00027617287437094	0.00920773258384203	514
Pv.06711	1193.25	1523.15	940.072	517.307	646.462	542.06	9.70395	-1.30404	0.000283302317436124	0.00942691846631943	515
Pv.17139	13.7155	9.34448	7.89977	44.9832	83.4144	61.9497	4.67101	2.41434	0.000283847226972097	0.00942691846631943	516
Pv.05603	48.0044	46.7224	39.4988	7.49721	0	0	3.44512	-4.28152	0.000288024364892559	0.00954714418020073	517
Pv.13684	0	0	0	434.838	0	0	-0.0971124870578761	6.39466	0.000292877086263144	0.00968747212678221	518
Pv.02053	34.2888	32.7057	63.1981	127.453	208.536	162.618	6.40912	1.72289	0.000293388459695394	0.00968747212678221	519
Pv.05103	480.044	527.963	600.382	284.894	243.292	185.849	8.48931	-1.36656	0.000295682800822652	0.00973935961489945	520
Pv.12622	6.85777	9.34448	7.89977	52.4805	41.7072	77.4371	4.43157	2.63625	0.000296096537279723	0.00973935961489945	521
Pv.03435	0	4.67224	15.7995	74.9721	83.4144	69.6934	4.524	3.25623	0.000300510648576415	0.00985833893756442	522
Pv.14923	0	18.689	23.6993	119.955	180.731	100.668	5.45261	3.0116	0.000300864285717815	0.00985833893756442	523
Pv.12280	6.85777	0	0	59.9777	55.6096	38.7186	3.42197	4.34302	0.000303186329046584	0.0099154658795254	524
Pv.12668	157.729	299.024	221.193	29.9888	111.219	77.4371	6.99782	-1.86641	0.000308369840836656	0.0100657789760339	525
Pv.11535	20.5733	37.3779	47.3986	134.95	132.073	147.131	6.13167	1.76907	0.00031013537946461	0.010104163494078	526
Pv.06136	0	0	0	22.4916	41.7072	15.4874	-0.0971124870578761	3.85112	0.000318139988262219	0.0103452845898475	527
Pv.15436	20.5733	9.34448	7.89977	82.4693	62.5608	69.6934	4.91038	2.32969	0.000321427893344115	0.0104249556588388	528
Pv.04247	68.5777	37.3779	63.1981	14.9944	13.9024	7.74371	4.71758	-2.39654	0.000321806707330673	0.0104249556588388	529
Pv.00232	0	9.34448	0	37.486	76.4632	77.4371	3.8268	4.11823	0.000323982647079296	0.0104756426849017	530
Pv.05770	68.5777	102.789	94.7972	14.9944	0	23.2311	5.09446	-2.97167	0.000325758721028369	0.0105132339025672	531
Pv.17281	1117.82	1060.6	1216.56	599.777	556.096	511.085	9.63748	-1.22159	0.000329026845875668	0.0105760953286417	532
Pv.01711	658.346	1733.4	1832.75	5008.13	4629.5	4979.21	11.3672	1.58353	0.000329431851556469	0.0105760953286417	533
Pv.04861	20.5733	14.0167	0	82.4693	139.024	92.9246	5.10905	2.98984	0.000329557968459747	0.0105760953286417	534
Pv.09670	637.773	719.525	576.683	359.866	257.194	255.543	8.76834	-1.33666	0.000331341932091738	0.0105963283134233	535
Pv.01171	0	18.689	0	112.458	125.122	100.668	4.74415	3.95294	0.000331708967967735	0.0105963283134233	536
Pv.09407	48.0044	14.0167	23.6993	89.9665	166.829	139.387	5.93052	2.01165	0.000332043432590786	0.0105963283134233	537
Pv.11833	82.2932	60.7391	86.8974	14.9944	20.8536	30.9749	5.36954	-1.98501	0.000333710026969929	0.0106297188330551	538
Pv.14757	6.85777	4.67224	7.89977	37.486	69.512	54.206	4.21806	2.84128	0.000335264496799601	0.010643474212811	539
Pv.03642	0	0	0	7.49721	48.6584	30.9749	-0.0971124870578761	3.96149	0.00033538402724619	0.010643474212811	540
Pv.11870	0	0	0	14.9944	13.9024	54.206	-0.0971124870578761	3.93188	0.000337366272684009	0.0106865911552419	541
Pv.06872	267.453	317.712	300.191	89.9665	139.024	154.874	7.60362	-1.41516	0.000338680902121041	0.0107084402576536	542
Pv.12035	102.867	177.545	236.993	22.4916	90.3656	30.9749	6.49764	-2.09064	0.000340755664907051	0.0107541985810536	543
Pv.17084	13.7155	23.3612	31.5991	67.4749	132.073	123.899	5.63637	2.01379	0.000341946118993122	0.010771931325708	544
Pv.06706	418.324	443.863	466.086	172.436	222.438	232.311	8.25179	-1.28735	0.000344344687576316	0.010827586992652	545
Pv.07576	75.4355	116.806	189.594	29.9888	55.6096	30.9749	6.13695	-1.93519	0.000346742283259587	0.0108830082568123	546
Pv.00354	41.1466	32.7057	23.6993	89.9665	187.682	116.156	6.02225	1.80219	0.000350642034173213	0.0109852880066295	547
Pv.07096	13.7155	70.0836	71.0979	337.374	215.487	216.824	6.86639	2.11147	0.000352385570685342	0.0110094259785859	548
Pv.12310	34.2888	14.0167	7.89977	157.441	90.3656	69.6934	5.48075	2.33592	0.000352697371899614	0.0110094259785859	549
Pv.05165	75.4355	51.3947	7.89977	262.402	257.194	201.337	6.69696	2.23791	0.000356847395903193	0.0111187160428964	550
Pv.12119	144.013	154.184	118.497	367.363	389.267	433.648	7.87919	1.31618	0.000358375432215206	0.0111460613101125	551
Pv.12156	13.7155	28.0335	55.2984	202.425	139.024	123.899	6.1632	2.06248	0.000361376516378622	0.0112190386977906	552
Pv.09594	308.6	453.207	576.683	142.447	194.634	224.568	8.17998	-1.46424	0.000366039321752751	0.0113432	553
Pv.02621	48.0044	93.4448	63.1981	254.905	166.829	325.236	7.03936	1.67285	0.000372070835129892	0.0115093463928176	554
Pv.10036	61.7199	46.7224	39.4988	187.43	152.926	154.874	6.50061	1.55688	0.000376426911647532	0.0116231134863131	555
Pv.17149	116.582	126.151	181.695	44.9832	69.512	46.4623	6.44607	-1.61185	0.000384911576883726	0.0118637224695259	556
Pv.07004	6000.55	4658.23	5292.84	2766.47	2724.87	2617.38	11.8923	-1.17003	0.000386113134641533	0.0118747443500004	557
Pv.00475	48.0044	51.3947	102.697	254.905	236.341	224.568	6.99544	1.62332	0.00038665503572972	0.0118747443500004	558
Pv.16883	6.85777	4.67224	7.89977	52.4805	41.7072	61.9497	4.20557	2.81631	0.000388135337135783	0.0118988824194918	559
Pv.09939	288.026	116.806	126.396	52.4805	41.7072	77.4371	6.65372	-1.80806	0.000389790547872883	0.0119283	560
Pv.02263	102.867	130.823	157.995	52.4805	55.6096	38.7186	6.32743	-1.61939	0.000394467363721537	0.0120498880786025	561
Pv.02589	6.85777	4.67224	0	67.4749	27.8048	69.6934	3.86783	3.67732	0.000395893690936573	0.0120719398248756	562
Pv.06186	0	0	0	29.9888	13.9024	30.9749	-0.0971124870578761	3.79698	0.000397124212682042	0.0120879531664869	563
Pv.09668	0	0	7.89977	44.9832	62.5608	61.9497	3.61986	4.1974	0.00040346848517694	0.0122592897703497	564
Pv.01873	54.8622	37.3779	31.5991	0	6.9512	0	3.25097	-4.42574	0.00040977314463008	0.0124288183708419	565
Pv.12290	20.5733	18.689	23.6993	0	0	0	-0.0971124870578761	-3.4575	0.000414391612408741	0.0125466944555629	566
Pv.07391	20.5733	18.689	23.6993	0	0	0	-0.0971124870578761	-3.4575	0.000415844514132895	0.0125684787278579	567
Pv.17504	48.0044	32.7057	39.4988	164.939	139.024	116.156	6.23239	1.61742	0.000418645440954456	0.0126308572564023	568
Pv.02904	68.5777	74.7559	71.0979	14.9944	13.9024	30.9749	5.24557	-2.03734	0.000426169388917484	0.0128352633003144	569
Pv.06276	13.7155	23.3612	0	127.453	90.3656	108.412	5.20524	2.95007	0.000445992190036994	0.0133881547663892	570
Pv.01325	6.85777	9.34448	23.6993	59.9777	69.512	100.668	5.00618	2.31739	0.000446089535601812	0.0133881547663892	571
Pv.02775	157.729	102.789	150.096	52.4805	62.5608	46.4623	6.42449	-1.5447	0.000448044723419085	0.0134233259182393	572
Pv.04938	1494.99	1163.39	1374.56	712.235	702.071	611.753	9.90017	-1.18739	0.000464719402242718	0.0138985975501456	573
Pv.04014	0	0	0	37.486	13.9024	23.2311	-0.0971124870578761	3.80003	0.000466245498570137	0.0139199461829206	574
Pv.01955	34.2888	65.4114	63.1981	142.447	201.585	232.311	6.67974	1.60923	0.000473438045402174	0.0140912915461591	575
Pv.09488	6.85777	0	0	59.9777	41.7072	46.4623	3.39631	4.2917	0.000473629219267528	0.0140912915461591	576
Pv.03241	89.151	182.217	102.697	337.374	465.731	402.673	7.81099	1.47603	0.000476343916314608	0.0141474968698153	577
Pv.07362	0	23.3612	7.89977	104.961	118.17	77.4371	5.02925	3.04092	0.000477901236492957	0.0141691928888924	578
Pv.14425	130.298	102.789	94.7972	0	20.8536	30.9749	5.42853	-2.88621	0.000492506923143188	0.0145770140620118	579
Pv.11536	0	4.67224	0	67.4749	20.8536	54.206	3.13497	4.73458	0.000496850821035764	0.0146802284829136	580
Pv.08743	61.7199	79.4281	71.0979	22.4916	27.8048	15.4874	5.3032	-1.89657	0.000500069305214237	0.0147498927426099	581
Pv.10537	27.4311	28.0335	55.2984	119.955	152.926	147.131	6.17265	1.7142	0.000504520807900888	0.0148556238573841	582
Pv.11214	144.013	135.495	189.594	502.313	430.975	402.673	8.05185	1.31525	0.000524590292479318	0.0154200752010602	583
Pv.12162	1446.99	1368.97	1453.56	757.218	695.12	743.397	10.0013	-1.15401	0.00052634080161949	0.0154450382146459	584
Pv.11383	13.7155	14.0167	0	82.4693	69.512	85.1809	4.75905	2.91319	0.000536774072021191	0.0156886416828989	585
Pv.17052	54.8622	37.3779	31.5991	157.441	111.219	170.362	6.28594	1.6442	0.000538102217644991	0.0156886416828989	586
Pv.04583	54.8622	79.4281	63.1981	14.9944	20.8536	23.2311	5.17345	-1.95008	0.000538133020784571	0.0156886416828989	587
Pv.01917	404.608	350.418	268.592	142.447	132.073	185.849	7.84219	-1.34425	0.000538304330369641	0.0156886416828989	588
Pv.17648	13.7155	14.0167	15.7995	52.4805	69.512	85.1809	4.98697	2.04581	0.000540094604664689	0.0157017801193242	589
Pv.12970	13.7155	28.0335	31.5991	97.4637	152.926	77.4371	5.69525	1.93962	0.000540587633214756	0.0157017801193242	590
Pv.05769	130.298	172.873	126.396	359.866	382.316	495.598	7.93084	1.32583	0.000541566572706862	0.015703597895901	591
Pv.04004	27.4311	42.0502	31.5991	112.458	118.17	131.643	6.00202	1.63862	0.000555816425221658	0.0160801893184291	592
Pv.12114	288.026	116.806	102.697	67.4749	27.8048	54.206	6.52823	-1.92408	0.00055643066264973	0.0160801893184291	593
Pv.00225	0	0	7.89977	44.9832	76.4632	46.4623	3.60976	4.17719	0.000559782684937546	0.0161262665238161	594
Pv.16880	20.5733	37.3779	23.6993	119.955	132.073	77.4371	5.77945	1.80651	0.000559907135535424	0.0161262665238161	595
Pv.04878	1014.95	1354.95	1200.76	547.296	576.95	665.959	9.72529	-1.19808	0.000575630479131068	0.0165494239285608	596
Pv.17476	34.2888	14.0167	15.7995	0	0	0	-0.0971124870578761	-3.46932	0.000576530669624251	0.0165494239285608	597
Pv.09477	2640.24	1630.61	995.371	704.737	715.974	820.834	10.1609	-1.4187	0.000579858996024551	0.0166171297907571	598
Pv.13189	61.7199	70.0836	23.6993	262.402	173.78	162.618	6.67757	1.76312	0.000588224500627769	0.016828719978728	599
Pv.17013	0	4.67224	0	59.9777	27.8048	46.4623	3.08837	4.64137	0.000597393166720969	0.0170625444968287	600
Pv.07935	20.5733	37.3779	23.6993	82.4693	104.268	139.387	5.77093	1.78948	0.000598828050226673	0.0170750687133686	601
Pv.13767	27.4311	14.0167	23.6993	89.9665	83.4144	92.9246	5.45937	1.84228	0.000612670105215353	0.0174407435100922	602
Pv.06539	315.457	313.04	260.692	809.698	695.12	836.321	8.9162	1.20455	0.000617013881330183	0.0175352684649342	603
Pv.05542	13.7155	4.67224	7.89977	59.9777	27.8048	108.412	4.58634	2.72859	0.000629152570705235	0.0178479890066391	604
Pv.02374	20.5733	32.7057	47.3986	157.441	125.122	108.412	6.06	1.75806	0.000631166651467695	0.0178479890066391	605
Pv.02312	102.867	102.789	78.9977	299.888	236.341	294.261	7.34785	1.35521	0.000631423767168155	0.0178479890066391	606
Pv.05434	411.466	378.452	379.189	224.916	125.122	162.618	8.02375	-1.37015	0.00063255910908338	0.0178479890066391	607
Pv.01852	75.4355	32.7057	55.2984	119.955	222.438	247.799	6.68773	1.65054	0.000633225028653591	0.0178479890066391	608
Pv.15701	20.5733	37.3779	15.7995	134.95	139.024	61.9497	5.72023	1.98481	0.0006378138857145	0.0179478104425113	609
Pv.04470	61.7199	23.3612	15.7995	127.453	125.122	193.593	6.13999	1.96704	0.0006463114346415	0.018157113205658	610
Pv.08751	75.4355	168.201	78.9977	359.866	326.707	379.442	7.62106	1.52206	0.000656307164409938	0.018407751025357	611
Pv.07095	6.85777	32.7057	47.3986	172.436	145.975	123.899	6.04667	2.13711	0.000659989683676051	0.0184807895574452	612
Pv.06594	0	9.34448	0	52.4805	76.4632	46.4623	3.76654	3.99772	0.00066444006803739	0.0185750561924254	613
Pv.04142	13.7155	9.34448	7.89977	74.9721	83.4144	30.9749	4.67346	2.41925	0.000667404168490852	0.0186275329567227	614
Pv.00444	1488.14	3410.74	3436.4	1072.1	1237.31	1316.43	10.8483	-1.41228	0.000671144566804151	0.0187014706362971	615
Pv.11481	116.582	140.167	229.093	44.9832	41.7072	85.1809	6.59878	-1.70087	0.000674779612386623	0.018772237366022	616
Pv.03927	20.5733	32.7057	55.2984	119.955	139.024	162.618	6.16432	1.74699	0.00068169255308525	0.0189338173131636	617
Pv.17398	48.0044	144.84	134.296	404.849	465.731	309.749	7.70397	1.63712	0.000683989438025092	0.0189668721673722	618
Pv.02480	89.151	158.856	189.594	629.765	382.316	418.161	8.05912	1.51614	0.000685110804919109	0.0189672760321466	619
Pv.02455	198.875	439.191	387.089	847.184	1237.31	1045.4	9.22691	1.3936	0.000691961239092605	0.0191260318618225	620
Pv.07175	54.8622	51.3947	63.1981	142.447	180.731	193.593	6.62668	1.40502	0.000711333405906333	0.0196298237955183	621
Pv.14596	54.8622	116.806	55.2984	29.9888	13.9024	7.74371	5.19409	-2.31593	0.000716960362891134	0.0197532954001051	622
Pv.13296	6.85777	9.34448	23.6993	74.9721	111.219	46.4623	5.00942	2.32387	0.00071940924733066	0.0197889506765739	623
Pv.12923	130.298	107.462	142.196	299.888	368.414	379.442	7.71866	1.26182	0.000726377480154069	0.019948607175321	624
Pv.07036	96.0088	88.7726	78.9977	299.888	284.999	193.593	7.24386	1.36755	0.000731507793794268	0.0200573584996038	625
Pv.12094	192.018	182.217	142.196	74.9721	41.7072	85.1809	6.76031	-1.53714	0.00073403500488843	0.0200889982664483	626
Pv.15878	6.85777	9.34448	0	44.9832	48.6584	77.4371	4.13531	3.20636	0.00073500623872691	0.0200889982664483	627
Pv.10856	20.5733	23.3612	15.7995	0	0	0	-0.0971124870578761	-3.38081	0.000738839426378439	0.0201616102704575	628
Pv.04833	48.0044	23.3612	39.4988	187.43	104.268	123.899	6.17037	1.73185	0.00075056101001168	0.0204489094253898	629
Pv.05624	6.85777	4.67224	0	37.486	55.6096	54.206	3.77188	3.4854	0.000757497507399742	0.0206051345782689	630
Pv.13038	27.4311	28.0335	7.89977	67.4749	104.268	123.899	5.50897	2.02117	0.000767778367022174	0.0208187723605816	631
Pv.09917	13.7155	14.0167	7.89977	52.4805	83.4144	54.206	4.77514	2.20855	0.000767781066224402	0.0208187723605816	632
Pv.01305	205.733	191.562	126.396	82.4693	69.512	69.6934	6.8331	-1.42918	0.000783816221252307	0.0212199977624025	633
Pv.07889	27.4311	65.4114	134.296	359.866	257.194	332.98	7.29103	1.86182	0.000785089326799363	0.021220939737162	634
Pv.02472	6.85777	4.67224	7.89977	52.4805	55.6096	38.7186	4.15758	2.72032	0.000800867920637456	0.0216133441826206	635
Pv.05079	68.5777	93.4448	71.0979	22.4916	34.756	23.2311	5.51343	-1.74657	0.000812733845501846	0.0218990879093791	636
Pv.17597	0	0	0	22.4916	6.9512	46.4623	-0.0971124870578761	3.81612	0.000814119338957034	0.0218998696140905	637
Pv.04558	1645.86	214.923	157.995	202.425	48.6584	77.4371	8.09137	-2.74727	0.000815318714698591	0.0218998696140905	638
Pv.09873	41.1466	32.7057	23.6993	164.939	97.3168	100.668	5.98043	1.71854	0.000818991555079336	0.0219640974638413	639
Pv.05115	96.0088	116.806	102.697	382.358	271.097	263.286	7.49701	1.34895	0.000826350135354084	0.0221268160461921	640
Pv.00393	6.85777	9.34448	55.2984	0	0	0	-0.0971124870578761	-3.65544	0.000853437302477695	0.0228164665406556	641
Pv.07501	13.7155	18.689	15.7995	82.4693	118.17	38.7186	5.16316	2.09942	0.000854946497973421	0.0228212120494868	642
Pv.04266	27.4311	51.3947	71.0979	179.933	145.975	209.08	6.57346	1.63305	0.000861371808973301	0.0229569653038499	643
Pv.05015	116.582	214.923	102.697	464.827	444.877	410.417	7.98768	1.40317	0.000872839192515527	0.0232264677672959	644
Pv.14038	157.729	247.629	134.296	89.9665	62.5608	61.9497	6.83717	-1.52175	0.000874604688669119	0.0232373651933685	645
Pv.01892	13.7155	14.0167	0	112.458	48.6584	77.4371	4.77155	2.93819	0.000879235548252621	0.0233012825723943	646
Pv.11884	281.169	322.385	442.387	164.939	166.829	162.618	7.91223	-1.28282	0.000879729814106269	0.0233012825723943	647
Pv.00528	1344.12	1041.91	1263.96	682.246	618.657	596.266	9.78198	-1.13619	0.000882128569933073	0.0233287612699739	648
Pv.05336	27.4311	18.689	7.89977	97.4637	111.219	54.206	5.30931	2.09299	0.00088603485179374	0.0233959618724027	649
Pv.08325	41.1466	46.7224	55.2984	104.961	243.292	147.131	6.4677	1.56846	0.000899068228416033	0.0237035880467163	650
Pv.08550	75.4355	93.4448	86.8974	29.9888	34.756	30.9749	5.70939	-1.62187	0.000913413146886201	0.0240447943136541	651
Pv.04132	198.875	121.478	102.697	52.4805	69.512	23.2311	6.36441	-1.73985	0.000915738088946362	0.0240690239728126	652
Pv.15879	6.85777	0	0	59.9777	27.8048	54.206	3.36971	4.23849	0.000923932663319875	0.0242472190678602	653
Pv.07278	61.7199	102.789	102.697	37.486	6.9512	23.2311	5.51236	-2.15064	0.000927956010213211	0.0243155690321465	654
Pv.09629	6.85777	14.0167	15.7995	37.486	90.3656	77.4371	4.85411	2.25735	0.000934848325873067	0.0244587721534149	655
Pv.05272	20.5733	42.0502	15.7995	112.458	125.122	85.1809	5.73526	1.83519	0.00095083031780799	0.0248177682746651	656
Pv.07559	315.457	406.485	134.296	97.4637	111.219	123.899	7.47751	-1.56311	0.000951466053361438	0.0248177682746651	657
Pv.12906	61.7199	98.1171	118.497	37.486	34.756	23.2311	5.77395	-1.74614	0.000954027896295562	0.0248467721258618	658
Pv.03201	164.586	168.201	150.096	59.9777	83.4144	77.4371	6.76704	-1.33394	0.000959039801637428	0.0249394007293788	659
Pv.11842	48.0044	51.3947	63.1981	149.944	166.829	170.362	6.5568	1.38058	0.000960860825327013	0.0249488969145894	660
Pv.02114	82.2932	37.3779	55.2984	7.49721	20.8536	15.4874	4.85596	-2.20865	0.000971388913457117	0.0251841025868602	661
Pv.01761	0	0	7.89977	52.4805	55.6096	46.4623	3.55658	4.07082	0.000975007209595914	0.0252397259076211	662
Pv.13347	13.7155	9.34448	0	52.4805	76.4632	69.6934	4.48765	2.91694	0.000987438936132373	0.0254912057630308	663
Pv.17132	27.4311	14.0167	7.89977	44.9832	83.4144	123.899	5.20874	2.1598	0.000987696832972658	0.0254912057630308	664
Pv.00067	54.8622	56.0669	39.4988	7.49721	13.9024	15.4874	4.63147	-2.23694	0.00099615726166826	0.0256708977341488	665
Pv.16738	260.595	200.906	134.296	89.9665	90.3656	77.4371	7.03108	-1.39928	0.00100063086214142	0.0257474640908672	666
Pv.03550	246.88	275.662	252.793	52.4805	173.78	85.1809	7.3461	-1.54514	0.00100453562397795	0.0258091858892206	667
Pv.13906	0	0	0	29.9888	20.8536	15.4874	-0.0971124870578761	3.61629	0.00100829338346348	0.025867	668
Pv.09601	212.591	144.84	110.597	29.9888	55.6096	85.1809	6.55354	-1.65542	0.00100996728582688	0.0258711649883637	669
Pv.04303	301.742	228.94	229.093	67.4749	104.268	154.874	7.37412	-1.41973	0.00101969568026553	0.0260813804070303	670
Pv.11011	144.013	102.789	173.795	352.369	368.414	456.879	7.87826	1.28806	0.00102740959992796	0.0262395205871317	671
Pv.05826	192.018	224.268	118.497	494.816	437.926	588.522	8.23801	1.31524	0.00103310231870694	0.0263456464816678	672
Pv.00960	27.4311	9.34448	23.6993	0	0	0	-0.0971124870578761	-3.39035	0.00103469718932362	0.0263471110452285	673
Pv.08847	171.444	140.167	102.697	59.9777	27.8048	61.9497	6.38642	-1.64351	0.00103657671557759	0.0263553699696535	674
Pv.05956	75.4355	168.201	229.093	44.9832	76.4632	46.4623	6.55683	-1.71695	0.00103809737582518	0.0263553699696535	675
Pv.00855	13.7155	32.7057	23.6993	104.961	62.5608	139.387	5.62722	1.93382	0.00104695071681238	0.0265408201686595	676
Pv.08970	1892.74	1453.07	1303.46	869.676	799.388	751.14	10.1308	-1.13191	0.001053906645719	0.0266776930394188	677
Pv.02267	0	4.67224	7.89977	52.4805	48.6584	46.4623	3.86114	3.33615	0.00107237621997817	0.0270784298325239	678
Pv.12161	13.7155	14.0167	15.7995	44.9832	69.512	85.1809	4.95878	1.98943	0.00107289804844977	0.0270784298325239	679
Pv.02571	137.155	116.806	110.597	59.9777	48.6584	23.2311	6.19865	-1.65476	0.00107530146968204	0.0270991783616782	680
Pv.17145	48.0044	42.0502	55.2984	239.911	104.268	154.874	6.5041	1.60352	0.00109101452340699	0.0274547957233857	681
Pv.01261	82.2932	70.0836	71.0979	22.4916	6.9512	30.9749	5.28956	-2.06187	0.00110097678031916	0.0276648666925651	682
Pv.04458	0	4.67224	0	37.486	27.8048	61.9497	3.04336	4.55136	0.00111592119274343	0.0279742506327928	683
Pv.01102	1467.56	1242.82	837.375	464.827	563.047	712.422	9.69434	-1.22403	0.00111655408956236	0.0279742506327928	684
Pv.17706	109.724	79.4281	150.096	284.894	312.804	387.186	7.59428	1.33789	0.00113233117370106	0.0283281158010438	685
Pv.02871	0	4.67224	0	29.9888	48.6584	46.4623	3.0223	4.50924	0.00113501296841308	0.0283538152182142	686
Pv.01168	75.4355	70.0836	39.4988	7.49721	27.8048	7.74371	4.87879	-2.33383	0.00113809877207457	0.0283895176958397	687
Pv.01408	822.932	999.86	1019.07	2751.48	2419.02	1997.88	10.5636	1.13819	0.00115445433701438	0.0287556453101969	688
Pv.14932	178.302	228.94	268.592	97.4637	125.122	92.9246	7.27015	-1.30778	0.00116470860153902	0.0289689569006883	689
Pv.07819	137.155	214.923	173.795	52.4805	104.268	69.6934	6.84457	-1.43603	0.00117277434498007	0.0291272955795992	690
Pv.02886	6.85777	4.67224	7.89977	52.4805	41.7072	46.4623	4.13051	2.66618	0.00119328502184846	0.0295938139210088	691
Pv.06058	0	0	0	37.486	13.9024	15.4874	-0.0971124870578761	3.64477	0.00120303478743966	0.0297780710479978	692
Pv.05162	13.7155	32.7057	23.6993	119.955	90.3656	77.4371	5.57935	1.83807	0.00120448114619364	0.0297780710479978	693
Pv.00900	13.7155	0	0	37.486	55.6096	139.387	4.2135	3.92607	0.00120592760152363	0.0297780710479978	694
Pv.11968	137.155	149.512	86.8974	52.4805	55.6096	46.4623	6.32708	-1.47019	0.0012144226376961	0.0299446917153928	695
Pv.00614	198.875	233.612	252.793	89.9665	125.122	116.156	7.31368	-1.25731	0.0012212626375928	0.0300343370438883	696
Pv.15525	20.5733	18.689	15.7995	0	0	0	-0.0971124870578761	-3.26116	0.00122293363974441	0.0300343370438883	697
Pv.08805	192.018	228.94	292.291	104.961	104.268	123.899	7.35154	-1.29961	0.00122489121153995	0.0300343370438883	698
Pv.17074	384.035	644.769	434.487	1327.01	1251.22	1269.97	9.63609	1.1941	0.0012250809258015	0.0300343370438883	699
Pv.05247	20.5733	18.689	15.7995	0	0	0	-0.0971124870578761	-3.26116	0.0012269904678265	0.0300343370438883	700
Pv.13810	54.8622	18.689	23.6993	134.95	104.268	131.643	5.98473	1.75624	0.00122857386168908	0.0300343370438883	701
Pv.02388	20.5733	18.689	15.7995	0	0	0	-0.0971124870578761	-3.26116	0.00123088782085768	0.0300480407208519	702
Pv.02562	1220.68	1509.13	1287.66	779.71	709.023	642.728	9.93748	-1.11126	0.00124460531577837	0.0303396888997068	703
Pv.06596	6.85777	9.34448	0	37.486	55.6096	69.6934	4.09594	3.12762	0.00125691421484847	0.0305962200282078	704
Pv.17261	41.1466	14.0167	31.5991	157.441	69.512	131.643	5.88741	1.87915	0.00128002996566664	0.031079813870792	705
Pv.17383	3161.43	2943.51	1801.15	1401.98	1251.22	1347.41	10.877	-1.17284	0.00128040780724626	0.031079813870792	706
Pv.07868	54.8622	112.134	94.7972	352.369	257.194	216.824	7.29053	1.46155	0.00128621201432052	0.0311385863829412	707
Pv.08718	48.0044	28.0335	7.89977	74.9721	166.829	154.874	5.91474	2.04085	0.00128646315919486	0.0311385863829412	708
Pv.15762	13.7155	18.689	23.6993	67.4749	83.4144	77.4371	5.24295	1.8163	0.00129366710495846	0.0312687915058859	709
Pv.09879	20.5733	9.34448	0	119.955	76.4632	54.206	4.85135	2.90639	0.00129915434034327	0.0313300900865149	710
Pv.05616	308.6	219.595	63.1981	764.715	715.974	627.241	8.5398	1.6505	0.00129985960503659	0.0313300900865149	711
Pv.13046	68.5777	84.1004	63.1981	14.9944	34.756	23.2311	5.38196	-1.78457	0.0013137565737756	0.0316201658140853	712
Pv.06131	27.4311	46.7224	47.3986	157.441	125.122	123.899	6.22324	1.54318	0.00131558488798756	0.0316201658140853	713
Pv.08433	6.85777	4.67224	15.7995	44.9832	55.6096	69.6934	4.5123	2.43252	0.00132213039593268	0.0317329812256279	714
Pv.02906	34.2888	32.7057	63.1981	172.436	111.219	162.618	6.34092	1.58647	0.00132545099636101	0.0317681870274666	715
Pv.09664	6.85777	9.34448	15.7995	59.9777	69.512	46.4623	4.65153	2.24974	0.00132996466194787	0.0318318497371518	716
Pv.07937	6.85777	14.0167	7.89977	52.4805	48.6584	61.9497	4.52276	2.30046	0.0013406781591294	0.0320435168940036	717
Pv.05110	13.7155	9.34448	23.6993	67.4749	97.3168	54.206	5.07691	2.01748	0.00134789583890512	0.0321711573695224	718
Pv.05225	377.177	331.729	379.189	209.922	145.975	178.105	7.9986	-1.21379	0.00135882330570683	0.0323868636855327	719
Pv.04041	1398.99	1696.02	1801.15	4138.46	3593.77	4259.04	11.3272	1.09535	0.00136145449205834	0.0324045078200051	720
Pv.10221	137.155	93.4448	165.895	44.9832	41.7072	69.6934	6.38054	-1.53657	0.00136412013959001	0.0324229220973009	721
Pv.05128	20.5733	14.0167	31.5991	82.4693	104.268	77.4371	5.46444	1.79208	0.00136981226181357	0.0325131201256221	722
Pv.14256	144.013	214.923	134.296	67.4749	62.5608	85.1809	6.77064	-1.39512	0.00137706708817497	0.0326401088382496	723
Pv.14006	768.07	499.93	774.177	1769.34	1730.85	1602.95	10.0755	1.12779	0.00137977321658591	0.0326590795754597	724
Pv.17432	34.2888	0	0	187.43	145.975	170.362	5.43854	3.7323	0.00138512691441212	0.0327405792169386	725
Pv.12369	178.302	126.151	110.597	52.4805	76.4632	23.2311	6.38415	-1.6508	0.00140525622947734	0.0331681380523688	726
Pv.10129	294.884	467.224	292.291	164.939	152.926	185.849	7.93255	-1.26515	0.00140708620902563	0.0331681380523688	727
Pv.04682	13.7155	0	15.7995	97.4637	69.512	61.9497	4.78103	2.77775	0.00141815138512383	0.0333830498445977	728
Pv.04856	20.5733	74.7559	47.3986	104.961	222.438	247.799	6.58136	1.78416	0.00142739879200793	0.0335546407388749	729
Pv.11273	0	0	0	14.9944	34.756	15.4874	-0.0971124870578761	3.55759	0.00143290269964263	0.0336191964901488	730
Pv.12786	0	9.34448	15.7995	59.9777	76.4632	69.6934	4.59792	2.80972	0.00143406854375321	0.0336191964901488	731
Pv.04051	0	0	0	14.9944	34.756	15.4874	-0.0971124870578761	3.55759	0.00143634918562365	0.0336266611940335	732
Pv.01243	0	0	0	37.486	6.9512	23.2311	-0.0971124870578761	3.66936	0.00144187234619529	0.0337099132288523	733
Pv.17023	349.746	598.047	363.389	209.922	222.438	201.337	8.2541	-1.25275	0.001450239226792	0.0338593319203467	734
Pv.08114	123.44	98.1171	165.895	67.4749	34.756	46.4623	6.33621	-1.56242	0.00147539195942047	0.0343997170184879	735
Pv.10054	116.582	140.167	157.995	344.872	410.121	332.98	7.8114	1.18588	0.00153724461556519	0.035793153501278	736
Pv.02077	20.5733	28.0335	7.89977	0	0	0	-0.0971124870578761	-3.29983	0.00154709301864754	0.0359735862422834	737
Pv.08504	0	14.0167	0	59.9777	83.4144	61.9497	4.17358	3.64188	0.0015526406352732	0.0360536620144672	738
Pv.01482	1536.14	1322.24	1184.97	764.715	639.511	766.628	9.95367	-1.08694	0.00156897409661807	0.0363642049445363	739
Pv.12609	6.85777	9.34448	23.6993	52.4805	76.4632	77.4371	4.92457	2.15417	0.00157025801826206	0.0363642049445363	740
Pv.10017	34.2888	28.0335	47.3986	74.9721	145.975	162.618	6.09401	1.59273	0.00158434739743526	0.0366409734815764	741
Pv.03541	41.1466	23.3612	55.2984	74.9721	201.585	178.105	6.27524	1.70606	0.0015873674935673	0.036661343311675	742
Pv.00965	96.0088	88.7726	78.9977	37.486	27.8048	38.7186	5.79479	-1.53059	0.0015953817271749	0.036796846108474	743
Pv.14134	41.1466	4.67224	15.7995	0	0	0	-0.0971124870578761	-3.40273	0.00160907532921402	0.0370628009633611	744
Pv.03974	48.0044	65.4114	31.5991	164.939	187.682	116.156	6.44509	1.49093	0.00162836463769426	0.0374567581156597	745
Pv.07539	75.4355	112.134	102.697	37.486	41.7072	38.7186	5.9528	-1.50483	0.0016346107566772	0.0375500328916585	746
Pv.00680	13.7155	9.34448	7.89977	22.4916	48.6584	131.643	4.71962	2.51156	0.00166192311605744	0.0381263406156311	747
Pv.05344	0	0	0	7.49721	20.8536	38.7186	-0.0971124870578761	3.60587	0.00168883353291681	0.0386918987347533	748
Pv.14623	0	9.34448	0	52.4805	48.6584	54.206	3.68529	3.83522	0.00169914500660187	0.0388761655248815	749
Pv.02063	41.1466	51.3947	23.6993	7.49721	0	0	3.34167	-4.07462	0.00170157373547588	0.0388798254731335	750
Pv.12557	754.355	1322.24	1050.67	412.346	597.803	580.779	9.54208	-1.18794	0.00171232770152441	0.0390520868447139	751
Pv.02300	13.7155	28.0335	23.6993	89.9665	83.4144	77.4371	5.42696	1.73442	0.00171367038030139	0.0390520868447139	752
Pv.04978	27.4311	65.4114	23.6993	187.43	152.926	100.668	6.25175	1.72141	0.00172327905463481	0.0392189019379506	753
Pv.10553	6.85777	18.689	15.7995	82.4693	55.6096	61.9497	4.93816	2.07607	0.001740867126384	0.0395312792704979	754
Pv.01540	20.5733	46.7224	31.5991	82.4693	145.975	131.643	5.97775	1.64435	0.001741618477518	0.0395312792704979	755
Pv.11335	27.4311	46.7224	63.1981	127.453	139.024	193.593	6.39743	1.53591	0.00175043601116762	0.0396788649780152	756
Pv.12021	246.88	294.351	229.093	112.458	152.926	123.899	7.51371	-1.19117	0.00178806469986371	0.0404782889848936	757
Pv.02139	178.302	196.234	110.597	29.9888	76.4632	85.1809	6.66194	-1.5545	0.00180166959374926	0.0407324694301861	758
Pv.00955	6.85777	9.34448	15.7995	82.4693	34.756	61.9497	4.67714	2.30096	0.00180463189837436	0.0407456875394486	759
Pv.00729	27.4311	37.3779	7.89977	97.4637	104.268	100.668	5.63051	1.85934	0.001825325195693	0.0411586814191985	760
Pv.10351	233.164	219.595	157.995	59.9777	104.268	116.156	7.10541	-1.32973	0.00183587999126186	0.0413422804339743	761
Pv.13303	171.444	238.284	205.394	67.4749	48.6584	131.643	7.034	-1.50696	0.00184507948719131	0.0414949175485532	762
Pv.16373	34.2888	51.3947	102.697	14.9944	13.9024	0	4.63174	-2.90876	0.00186106632825917	0.0417995985155666	763
Pv.00063	13.7155	42.0502	31.5991	97.4637	125.122	108.412	5.83293	1.70561	0.00188428119966079	0.0422656111499829	764
Pv.10272	20.5733	28.0335	39.4988	142.447	90.3656	85.1809	5.81693	1.66069	0.00189086423053748	0.0423185241030746	765
Pv.04066	226.306	224.268	268.592	112.458	145.975	100.668	7.40638	-1.20771	0.00189157900816684	0.0423185241030746	766
Pv.10309	68.5777	130.823	157.995	59.9777	34.756	15.4874	6.06672	-1.88604	0.00190366187865571	0.0425333163161968	767
Pv.00433	13.7155	18.689	31.5991	74.9721	83.4144	92.9246	5.40949	1.76567	0.00192231606587004	0.042894180235436	768
Pv.06724	27.4311	14.0167	7.89977	74.9721	76.4632	61.9497	5.09361	1.92956	0.00192758346348542	0.0429557838930425	769
Pv.03787	0	4.67224	7.89977	37.486	48.6584	54.206	3.82067	3.2552	0.00193328246825279	0.0430268333226599	770
Pv.09354	54.8622	121.478	110.597	284.894	264.146	302.005	7.37494	1.3634	0.00194179055103459	0.0431330417315512	771
Pv.01869	0	18.689	15.7995	97.4637	97.3168	61.9497	4.98772	2.67608	0.00194308853456016	0.0431330417315512	772
Pv.05476	198.875	79.4281	86.8974	29.9888	62.5608	38.7186	6.17766	-1.67855	0.00194928227641251	0.0432145541667285	773
Pv.17626	13.7155	32.7057	23.6993	112.458	76.4632	85.1809	5.54539	1.77016	0.00196681945167031	0.0435026716762943	774
Pv.02233	0	32.7057	7.89977	104.961	97.3168	139.387	5.3131	2.85349	0.00196735546181526	0.0435026716762943	775
Pv.04139	0	0	0	22.4916	13.9024	23.2311	-0.0971124870578761	3.46308	0.0019852302766294	0.0437960925553548	776
Pv.12165	0	4.67224	0	37.486	48.6584	30.9749	2.97681	4.41826	0.00198731161720897	0.0437960925553548	777
Pv.01131	0	0	0	22.4916	13.9024	23.2311	-0.0971124870578761	3.46308	0.00198829200023727	0.0437960925553548	778
Pv.08342	54.8622	93.4448	71.0979	7.49721	34.756	23.2311	5.31195	-1.98059	0.00199347646890319	0.0438539232960127	779
Pv.17094	6.85777	18.689	15.7995	59.9777	48.6584	92.9246	4.94063	2.08101	0.00199767793464672	0.0438900086744114	780
Pv.02196	6.85777	9.34448	7.89977	59.9777	55.6096	30.9749	4.31638	2.40587	0.00201063541682117	0.0440950713232022	781
Pv.16921	267.453	191.562	260.692	142.447	97.3168	100.668	7.37529	-1.26414	0.00201215765739302	0.0440950713232022	782
Pv.14875	6.85777	28.0335	39.4988	149.944	62.5608	139.387	5.77599	2.04803	0.00202784941483051	0.0443821908326314	783
Pv.04602	0	0	0	7.49721	34.756	23.2311	-0.0971124870578761	3.55398	0.00205098426509115	0.0446771980660136	784
Pv.07411	48.0044	116.806	118.497	0	27.8048	23.2311	5.31397	-2.72457	0.00205219192481241	0.0446771980660136	785
Pv.05149	246.88	154.184	157.995	74.9721	97.3168	92.9246	7.00218	-1.27234	0.00205244103353308	0.0446771980660136	786
Pv.11960	123.44	126.151	157.995	22.4916	90.3656	38.7186	6.36085	-1.66186	0.00205333828533997	0.0446771980660136	787
Pv.02628	0	0	0	7.49721	34.756	23.2311	-0.0971124870578761	3.55398	0.00205436377872549	0.0446771980660136	788
Pv.12684	6.85777	0	7.89977	29.9888	41.7072	85.1809	4.00072	3.21714	0.00206989011431187	0.0449578034080639	789
Pv.08280	0	14.0167	15.7995	82.4693	104.268	46.4623	4.80952	2.7403	0.00210001146624112	0.0455542993632584	790
Pv.10611	82.2932	107.462	94.7972	247.408	243.292	255.543	7.27006	1.19101	0.00210336671324766	0.0455693999556575	791
Pv.17564	13.7155	32.7057	23.6993	74.9721	69.512	139.387	5.56629	1.81196	0.00211377670663108	0.0457371103807283	792
Pv.04306	13.7155	23.3612	15.7995	59.9777	76.4632	69.6934	5.12579	1.75398	0.00213113552901233	0.0460545643892615	793
Pv.01543	13.7155	28.0335	7.89977	59.9777	76.4632	85.1809	5.13255	1.9504	0.0021415977600128	0.0462223687825433	794
Pv.08910	267.453	266.318	244.893	119.955	97.3168	162.618	7.50945	-1.22737	0.00214809015563971	0.0463041773549658	795
Pv.02832	0	0	0	22.4916	20.8536	15.4874	-0.0971124870578761	3.43467	0.00216130698035663	0.0465072529723031	796
Pv.02944	48.0044	116.806	47.3986	29.9888	13.9024	15.4874	5.24542	-2.02163	0.00216293870682883	0.0465072529723031	797
Pv.15261	20.5733	14.0167	15.7995	0	0	0	-0.0971124870578761	-3.13068	0.00220518877642155	0.0473016541286625	798
Pv.10653	75.4355	46.7224	31.5991	0	6.9512	15.4874	4.27898	-2.98777	0.00220540477614526	0.0473016541286625	799
Pv.04291	0	0	0	29.9888	13.9024	15.4874	-0.0971124870578761	3.46692	0.00221050948086141	0.0473518762169024	800
Pv.07861	6.85777	0	0	44.9832	27.8048	54.206	3.28566	4.07039	0.00223211318269069	0.0477549608136959	801
Pv.17403	41.1466	79.4281	55.2984	142.447	229.39	162.618	6.67754	1.38637	0.00224710245022211	0.0480157041015664	802
Pv.08399	48.0044	28.0335	31.5991	127.453	111.219	100.668	5.99657	1.47079	0.00226075284282047	0.048218330416432	803
Pv.16830	6.85777	56.0669	15.7995	119.955	145.975	123.899	5.87925	2.08766	0.00226221261917555	0.048218330416432	804
Pv.03298	6.85777	4.67224	0	52.4805	48.6584	30.9749	3.69935	3.34034	0.00228318388966659	0.0485707092323583	805
Pv.01346	13.7155	4.67224	39.4988	0	0	0	-0.0971124870578761	-3.34125	0.00228441335363721	0.0485707092323583	806
Pv.15392	13.7155	0	7.89977	52.4805	83.4144	46.4623	4.37514	2.88744	0.00228985838770718	0.048626150173653	807
Pv.10844	0	14.0167	23.6993	59.9777	111.219	108.412	5.10624	2.65642	0.00234092672642425	0.0496490857806093	808
Pv.02476	1090.39	901.743	655.681	464.827	479.633	480.11	9.34073	-1.08721	0.00234688741668616	0.0496706077387286	809
Pv.06192	34.2888	32.7057	7.89977	134.95	111.219	69.6934	5.68427	1.89275	0.00234773835959446	0.0496706077387286	810
Pv.03520	651.488	925.104	837.375	457.33	479.633	356.211	9.20873	-1.10353	0.00235285591201118	0.0496911233116631	811
Pv.06560	13.7155	14.0167	23.6993	44.9832	76.4632	92.9246	5.13084	1.84641	0.00235450733086716	0.0496911233116631	812
Pv.10692	82.2932	186.89	134.296	449.832	375.365	332.98	7.84432	1.31997	0.00236373172404269	0.0498244410269613	813

## Sheet: T0vsD10d
Gene_ID	T0_1	T0_2	T0_3	D10days_1	D10days_2	D10days_3	a.value	m.value	p.value	q.value	rank
Pv.03304	6.85777	4.67224	0	534.371	611.769	695.879	5.61046	7.05384	5.31043514726984e-33	8.80569916437119e-29	1
Pv.04608	6.85777	9.34448	7.89977	484.496	505.065	685.006	6.06879	5.85974	1.02768269409712e-32	8.80569916437119e-29	2
Pv.17388	0	0	0	284.998	227.635	217.462	-0.276882344616124	7.03719	9.83035766707594e-31	5.61542797802268e-27	3
Pv.00025	54.8622	56.0669	63.1981	862.118	1202.2	1223.22	7.97963	3.97822	2.48487287971612e-25	1.06458166349238e-21	4
Pv.17073	6.85777	23.3612	7.89977	555.746	519.292	581.711	6.39876	5.18802	2.39907916489522e-22	8.22260392976188e-19	5
Pv.10270	34.2888	37.3779	71.0979	1033.12	1159.52	967.707	7.81244	4.22445	6.11860302282977e-22	1.74757500003723e-18	6
Pv.13551	20.5733	23.3612	31.5991	548.621	554.86	467.544	6.85215	4.13612	1.95617705376815e-21	4.78900088148925e-18	7
Pv.03690	20.5733	32.7057	31.5991	669.745	526.406	570.838	7.02388	4.13973	3.96311767120834e-21	8.48949344143717e-18	8
Pv.10302	61.7199	60.7391	71.0979	797.994	818.063	973.143	7.8873	3.48864	9.05278165290215e-21	1.72375021317538e-17	9
Pv.13360	13.7155	4.67224	23.6993	577.12	469.497	592.585	6.45757	5.04435	2.37687298410539e-20	4.07324723286141e-17	10
Pv.12057	13.7155	23.3612	23.6993	448.871	369.907	489.29	6.56199	4.18063	3.73074062700486e-20	5.81215473863475e-17	11
Pv.13802	617.199	845.676	655.681	49.8746	78.2495	81.5483	7.79529	-3.60389	2.32489242562804e-19	3.32014012483231e-16	12
Pv.09487	82.2932	56.0669	55.2984	1553.24	946.107	951.397	8.10904	3.92677	8.67530250021721e-19	1.14360506881709e-15	13
Pv.01694	13.7155	14.0167	0	527.246	654.45	690.443	6.25503	5.80936	1.13284203166125e-18	1.38667956404135e-15	14
Pv.07097	0	0	0	192.373	71.1359	141.35	-0.276882344616124	6.19839	2.50848196759289e-18	2.86585703190929e-15	15
Pv.07918	6.85777	14.0167	15.7995	299.248	277.43	282.701	5.89525	4.30674	2.74729833181414e-18	2.94252821951868e-15	16
Pv.01301	0	0	0	78.3744	113.817	103.295	-0.276882344616124	5.71006	5.64352762214564e-18	5.68900781533587e-15	17
Pv.03444	20.5733	18.689	31.5991	334.872	462.383	385.995	6.59524	3.80852	1.00589296463155e-17	9.57665985271717e-15	18
Pv.11625	1920.18	1252.16	774.177	49.8746	113.817	97.858	8.40106	-4.19204	1.5579694390007e-17	1.40520643558711e-14	19
Pv.03423	624.057	934.448	584.583	42.7497	85.3631	76.1118	7.78313	-3.66378	2.06703329195795e-17	1.77113747621417e-14	20
Pv.10408	13.7155	23.3612	47.3986	812.244	561.974	641.514	7.11473	4.34611	4.15049457553561e-17	3.3870012162359e-14	21
Pv.11624	12920	8335.28	13287.4	940.492	1842.42	1386.32	11.9642	-3.31467	9.6515307364418e-17	7.5181037377456e-14	22
Pv.04942	377.177	476.569	505.585	4609.84	3884.02	3985	10.4338	2.95727	1.06743425170773e-16	7.95331337891975e-14	23
Pv.13974	0	0	0	128.249	64.0223	97.858	-0.276882344616124	5.71276	3.17894829182124e-16	2.26990153653919e-13	24
Pv.09087	41.1466	18.689	39.4988	577.12	405.475	576.275	7.04446	3.7309	7.22705480337947e-16	4.95400152662056e-13	25
Pv.07062	13.7155	28.0335	31.5991	420.372	391.247	358.813	6.61937	3.75497	7.5496293048597e-16	4.97607682297618e-13	26
Pv.17599	678.919	906.415	979.571	85.4993	149.385	92.4214	8.25718	-3.22752	8.96137001788075e-16	5.68781474060824e-13	27
Pv.07330	75.4355	51.3947	94.7972	676.87	874.972	831.793	7.92278	3.17296	1.49756104283803e-15	9.16560842539833e-13	28
Pv.07516	0	0	0	56.9995	135.158	86.9849	-0.276882344616124	5.61928	2.07632036097162e-15	1.22696213882658e-12	29
Pv.02648	205.733	280.335	244.893	2016.36	1984.69	1940.85	9.44905	2.77554	2.49967783928572e-15	1.42789930439465e-12	30
Pv.07460	939.514	766.248	750.478	128.249	135.158	163.097	8.41922	-2.78186	9.12727090982752e-15	5.04561424457143e-12	31
Pv.00708	322.315	322.385	347.59	42.7497	56.9087	48.929	7.00413	-2.9947	3.04155646478424e-14	1.62884853553149e-11	32
Pv.03305	6.85777	14.0167	39.4988	683.995	455.27	489.29	6.71891	4.52903	4.14676409769598e-14	2.15342716188533e-11	33
Pv.13735	308.6	233.612	229.093	2180.23	1913.56	1891.92	9.49553	2.71259	4.3375905445458e-14	2.18627321064357e-11	34
Pv.04216	6.85777	9.34448	7.89977	121.124	170.726	168.533	5.13596	3.99407	6.33171044006021e-14	3.10018633746605e-11	35
Pv.05164	34.2888	74.7559	47.3986	541.496	597.542	581.711	7.44153	3.20599	8.95142735531929e-14	4.26112807189185e-11	36
Pv.10711	123.44	256.973	252.793	7.12494	14.2272	21.7462	5.77375	-4.15785	1.21319265539089e-13	5.61904933390098e-11	37
Pv.06474	2105.34	1957.67	2046.04	463.121	362.793	369.686	9.82798	-2.59195	1.4981558589766e-13	6.75628867244261e-11	38
Pv.01316	41.1466	18.689	7.89977	413.247	497.951	462.107	6.67562	4.08266	2.22993812350118e-13	9.79857682626661e-11	39
Pv.02370	13.7155	9.34448	7.89977	163.874	142.272	217.462	5.41326	3.82363	3.33471612652743e-13	1.42867575650751e-10	40
Pv.12111	6.85777	0	15.7995	349.122	227.635	369.686	5.61346	5.15119	4.06199563474086e-13	1.69781510225742e-10	41
Pv.02637	905.226	925.104	797.877	163.874	170.726	212.026	8.64702	-2.52213	4.67662547426499e-13	1.90817454172569e-10	42
Pv.00011	13.7155	14.0167	23.6993	370.497	227.635	206.589	6.10134	3.74606	4.97634043195612e-13	1.9832452554054e-10	43
Pv.16661	198.875	238.284	292.291	2536.48	1629.01	1842.99	9.46162	2.8107	5.45408382984859e-13	2.12424169527535e-10	44
Pv.00518	3326.02	2588.42	2314.63	541.496	554.86	646.95	10.3083	-2.49356	7.33627793047488e-13	2.79381766432329e-10	45
Pv.04846	6.85777	14.0167	7.89977	121.124	177.84	212.026	5.33699	3.88092	8.47557881924032e-13	3.15752161359394e-10	46
Pv.17649	397.751	317.712	410.788	42.7497	71.1359	70.6752	7.24602	-2.87505	9.29124943376619e-13	3.38774769247769e-10	47
Pv.10567	6.85777	9.34448	0	163.874	149.385	184.843	4.91631	4.68175	1.64809516709491e-12	5.88404309968865e-10	48
Pv.16651	13.7155	4.67224	7.89977	163.874	142.272	173.97	5.23496	3.94294	1.71371495777291e-12	5.99345576150089e-10	49
Pv.00386	82.2932	74.7559	142.196	1004.62	867.858	771.991	8.22252	2.90824	1.93009603525646e-12	6.61521115123801e-10	50
Pv.01749	41.1466	32.7057	15.7995	384.747	341.452	337.066	6.69808	3.3206	2.06707166854348e-12	6.94576611447641e-10	51
Pv.05251	54.8622	74.7559	63.1981	512.996	448.156	549.092	7.49919	2.72053	2.13498210907243e-12	7.03599776984118e-10	52
Pv.05737	267.453	429.846	394.988	49.8746	42.6815	70.6752	7.14092	-2.99848	2.59718277697747e-12	8.39772099038923e-10	53
Pv.08791	178.302	233.612	323.89	2066.23	1991.81	1592.91	9.41896	2.70248	2.93264609208779e-12	9.30680668150156e-10	54
Pv.17537	48.0044	46.7224	55.2984	612.745	462.383	347.94	7.28392	3.01708	3.12586569894643e-12	9.73962917869909e-10	55
Pv.05139	150.871	214.923	181.695	1289.61	1259.11	1114.49	8.89315	2.49739	4.00946158331093e-12	1.22696684202142e-09	56
Pv.15972	0	4.67224	7.89977	227.998	106.704	157.66	4.72806	5.0716	4.45608489589241e-12	1.33971801510365e-09	57
Pv.10064	123.44	116.806	134.296	7.12494	14.2272	16.3097	5.30118	-3.58876	4.9950464223841e-12	1.47586397483442e-09	58
Pv.16447	6.85777	0	15.7995	306.373	213.408	277.264	5.49153	4.90733	5.4758581425198e-12	1.59050476251461e-09	59
Pv.01936	274.311	210.251	221.193	7.12494	28.4544	32.6193	6.17919	-3.66293	6.21857784321235e-12	1.7761294749855e-09	60
Pv.01712	6.85777	0	0	199.498	106.704	141.35	4.22747	5.7922	6.85134434340394e-12	1.92477849201497e-09	61
Pv.12774	6.85777	4.67224	7.89977	99.7492	135.158	119.604	4.79254	3.93489	7.47721256124557e-12	2.06672567196879e-09	62
Pv.17568	75.4355	88.7726	110.597	726.744	576.201	679.569	7.95244	2.60929	1.04784225161074e-11	2.85029724854814e-09	63
Pv.13597	445.755	850.348	940.072	56.9995	99.5903	146.787	8.09349	-3.15755	1.22078504628869e-11	3.26884270910145e-09	64
Pv.04585	34.2888	23.3612	31.5991	327.747	256.089	244.645	6.51538	2.97849	1.72875889109549e-11	4.55780632564667e-09	65
Pv.05163	82.2932	60.7391	78.9977	648.37	462.383	543.656	7.67083	2.65964	1.91013047230098e-11	4.95968271270028e-09	66
Pv.08955	6.85777	4.67224	15.7995	121.124	163.613	184.843	5.2361	3.84723	2.61727721855216e-11	6.6943701036311e-09	67
Pv.05617	82.2932	154.184	150.096	1147.12	839.404	989.453	8.49375	2.70555	3.22896366345426e-11	8.13746327950229e-09	68
Pv.01810	6.85777	0	0	113.999	99.5903	163.097	4.08951	5.51628	3.67170207768403e-11	9.1191244210538e-09	69
Pv.05894	20.5733	28.0335	7.89977	199.498	312.998	250.082	6.11788	3.48851	3.74135618621251e-11	9.1593744233034e-09	70
Pv.16819	75.4355	130.823	78.9977	755.244	668.677	674.133	8.02209	2.63279	5.96159120214657e-11	1.43892659762234e-08	71
Pv.05750	27.4311	42.0502	47.3986	327.747	291.657	315.32	6.79227	2.7554	7.09005752240186e-11	1.68753216335279e-08	72
Pv.02296	0	0	0	35.6247	113.817	59.8021	-0.276882344616124	5.19877	7.55428905131202e-11	1.77339522564841e-08	73
Pv.17087	20.5733	51.3947	39.4988	313.497	355.679	342.503	6.81278	2.92934	7.66442928172987e-11	1.7749368189325e-08	74
Pv.07519	0	0	0	71.2494	35.5679	92.4214	-0.276882344616124	5.15255	8.82990776949984e-11	2.01757505927892e-08	75
Pv.16877	13.7155	23.3612	47.3986	292.123	355.679	293.574	6.5581	3.23287	1.13768331130214e-10	2.54147682485651e-08	76
Pv.04626	27.4311	9.34448	31.5991	334.872	263.203	239.208	6.32956	3.38269	1.14193683558354e-10	2.54147682485651e-08	77
Pv.01999	48.0044	79.4281	39.4988	470.246	384.134	511.036	7.32411	2.78059	1.29581675127959e-10	2.84697585470234e-08	78
Pv.06833	61.7199	56.0669	102.697	0	0	5.43656	3.49507	-5.6659	1.65476798451656e-10	3.58958974058991e-08	79
Pv.13711	130.298	177.545	181.695	14.2499	21.3408	32.6193	5.9236	-3.11652	1.85998554930392e-10	3.98432154480265e-08	80
Pv.10861	20.5733	18.689	23.6993	163.874	177.84	212.026	5.96329	2.88172	2.04807785884163e-10	4.33307534160112e-08	81
Pv.10040	27.4311	14.0167	7.89977	320.622	163.613	228.335	5.98569	3.61874	2.19129717003642e-10	4.57954385401392e-08	82
Pv.11658	363.462	719.525	813.676	3897.34	5015.08	4207.89	10.7037	2.53848	2.29457947239496e-10	4.73761547210029e-08	83
Pv.08602	1200.11	915.759	1026.97	256.498	305.884	217.462	9.03611	-2.25798	2.48178649096837e-10	5.01444138746602e-08	84
Pv.07525	0	0	7.89977	106.874	106.704	179.406	4.20647	5.39288	2.48717697341782e-10	5.01444138746602e-08	85
Pv.09693	630.915	710.181	742.578	99.7492	170.726	206.589	8.37241	-2.39863	3.4819787489821e-10	6.93844997922166e-08	86
Pv.10433	624.057	654.114	521.385	99.7492	177.84	141.35	8.17794	-2.36827	3.6682656037383e-10	7.22563995991532e-08	87
Pv.05898	27.4311	18.689	31.5991	192.373	234.748	212.026	6.2194	2.7886	4.06467442601329e-10	7.91549154983974e-08	88
Pv.03547	6.85777	23.3612	15.7995	227.998	163.613	179.406	5.77	3.39528	5.03802347834534e-10	9.70074251105663e-08	89
Pv.16843	6.85777	9.34448	0	113.999	113.817	168.533	4.74715	4.34344	5.23957878223401e-10	9.9767401767938e-08	90
Pv.08047	274.311	266.318	205.394	35.6247	7.11359	32.6193	6.32285	-3.53839	5.38622628037504e-10	1.01432703040425e-07	91
Pv.17075	260.595	252.301	157.995	35.6247	28.4544	48.929	6.5264	-2.82726	5.91404746032673e-10	1.10161990573499e-07	92
Pv.06712	939.514	1308.23	750.478	213.748	270.316	173.97	8.88097	-2.43806	6.03483890494189e-10	1.11203262703214e-07	93
Pv.09474	20.5733	18.689	31.5991	170.999	220.521	206.589	6.103	2.82404	6.38380845766367e-10	1.16382261211683e-07	94
Pv.03605	356.604	285.007	276.492	71.2494	49.7951	70.6752	7.13864	-2.50378	7.43686159914594e-10	1.34153154973225e-07	95
Pv.17773	123.44	266.318	268.592	0	21.3408	5.43656	5.44998	-4.91729	8.44303910397401e-10	1.50485247042616e-07	96
Pv.01875	3305.45	3265.9	4020.98	662.62	1109.72	1103.62	10.8434	-2.14661	8.5178671664432e-10	1.50485247042616e-07	97
Pv.08135	6.85777	18.689	23.6993	185.249	163.613	212.026	5.79713	3.26258	1.13400620583853e-09	1.98300656627091e-07	98
Pv.12810	13.7155	23.3612	23.6993	178.124	142.272	255.518	5.96626	2.98918	1.38820859024945e-09	2.40300309203078e-07	99
Pv.01315	0	4.67224	0	78.3744	85.3631	92.4214	3.53925	5.51027	1.52123427573919e-09	2.60693917833425e-07	100
Pv.08905	315.457	341.074	339.69	1261.11	1785.51	1766.88	9.51325	2.01142	1.62742095604021e-09	2.76129830927338e-07	101
Pv.05778	41.1466	56.0669	39.4988	270.748	263.203	418.615	6.91342	2.5389	1.79292396476266e-09	2.98443253743576e-07	102
Pv.06378	0	0	0	56.9995	64.0223	43.4924	-0.276882344616124	4.88138	1.80995251762282e-09	2.98443253743576e-07	103
Pv.08904	144.013	121.478	142.196	805.119	725.586	646.95	8.30634	2.17657	1.81117455735146e-09	2.98443253743576e-07	104
Pv.03074	27.4311	60.7391	39.4988	334.872	270.316	396.869	6.90537	2.72048	1.93868102782878e-09	3.16411207370493e-07	105
Pv.10042	20.5733	4.67224	39.4988	220.873	341.452	391.432	6.36619	3.62171	2.53083094560567e-09	4.09158961460796e-07	106
Pv.17565	20.5733	18.689	7.89977	185.249	149.385	163.097	5.68806	3.15313	2.79260340041796e-09	4.47260228719276e-07	107
Pv.09541	61.7199	46.7224	55.2984	299.248	320.112	353.376	7.06089	2.31738	2.90367030026619e-09	4.60742573478349e-07	108
Pv.14245	1543	962.482	1003.27	320.622	277.43	195.716	9.1354	-2.37902	3.04996390648847e-09	4.79515885004523e-07	109
Pv.07859	20.5733	9.34448	15.7995	163.874	156.499	135.914	5.5995	3.07724	3.08313931753177e-09	4.80325077132199e-07	110
Pv.15605	13.7155	18.689	39.4988	206.623	234.748	212.026	6.17882	2.93886	3.49597932844515e-09	5.3973511487896e-07	111
Pv.12809	308.6	495.258	434.487	85.4993	113.817	103.295	7.6766	-2.28986	3.64506e-09	5.57727378995976e-07	112
Pv.03329	34.2888	88.7726	71.0979	441.746	433.929	554.529	7.46172	2.62662	3.8671890344286e-09	5.86478039672593e-07	113
Pv.12167	1755.59	1663.32	1619.45	512.996	497.951	576.275	9.88744	-1.91786	4.07258598781665e-09	6.12209702396613e-07	114
Pv.07604	20.5733	126.151	134.296	1261.11	1109.72	1163.42	8.38451	3.41109	4.90872305186899e-09	7.31485103825034e-07	115
Pv.17411	123.44	177.545	142.196	819.368	746.927	733.935	8.40526	2.13083	5.03902568464385e-09	7.44429165152945e-07	116
Pv.00226	75.4355	135.495	110.597	733.869	682.905	532.782	8.05667	2.36045	5.19869528240862e-09	7.6145334234732e-07	117
Pv.12163	48.0044	28.0335	39.4988	270.748	305.884	217.462	6.66707	2.53661	5.36681280656236e-09	7.79415856492027e-07	118
Pv.05559	6.85777	0	0	92.6243	113.817	81.5483	3.9	5.13725	5.98752051013646e-09	8.62253268758055e-07	119
Pv.05458	0	0	0	42.7497	56.9087	54.3656	-0.276882344616124	4.77202	6.21290936046391e-09	8.87255230918917e-07	120
Pv.02240	20.5733	23.3612	7.89977	170.999	156.499	179.406	5.76646	3.0359	6.49569286182159e-09	9.19972632835013e-07	121
Pv.05882	6.85777	23.3612	7.89977	156.749	135.158	168.533	5.47527	3.34104	6.56267858450734e-09	9.21841171333625e-07	122
Pv.06415	27.4311	56.0669	23.6993	284.998	263.203	288.137	6.6516	2.71214	6.84045685919828e-09	9.5304804224456e-07	123
Pv.01169	0	0	7.89977	78.3744	156.499	103.295	4.09746	5.17485	7.05779503904874e-09	9.75398657936921e-07	124
Pv.12092	6.85777	0	0	106.874	106.704	76.1118	3.90843	5.15411	7.22858156935039e-09	9.91009618831661e-07	125
Pv.01193	0	4.67224	7.89977	99.7492	99.5903	86.9849	4.32807	4.27162	8.14989672109172e-09	1.10845063578848e-06	126
Pv.00012	34.2888	70.0836	39.4988	292.123	341.452	337.066	6.9672	2.49749	9.30895457173691e-09	1.25612247634532e-06	127
Pv.00258	34.2888	23.3612	23.6993	163.874	184.953	217.462	6.16477	2.54119	1.03347614658096e-08	1.38364693155921e-06	128
Pv.05572	658.346	761.575	1019.07	227.998	234.748	244.645	8.78009	-2.0341	1.05402210486736e-08	1.40021525667535e-06	129
Pv.07917	6.85777	0	0	78.3744	99.5903	97.858	3.86456	5.06637	1.21654008272544e-08	1.60368056905121e-06	130
Pv.07012	4258.68	3443.44	3199.41	1218.37	1067.04	1076.44	10.9898	-1.94137	1.2944312161168e-08	1.69333341607585e-06	131
Pv.11970	27.4311	28.0335	31.5991	235.123	170.726	184.843	6.25344	2.52582	1.36647172774512e-08	1.77403227260364e-06	132
Pv.07168	34.2888	9.34448	31.5991	192.373	277.43	244.645	6.27296	2.99173	1.37752795189548e-08	1.77493958734082e-06	133
Pv.17139	13.7155	9.34448	7.89977	92.6243	135.158	97.858	5.07034	3.13777	1.46992259901834e-08	1.87985549099831e-06	134
Pv.01910	27.4311	23.3612	23.6993	299.248	192.067	135.914	6.19276	2.8523	1.52580078261719e-08	1.93686281568228e-06	135
Pv.15562	0	0	0	64.1245	28.4544	65.2387	-0.276882344616124	4.82595	1.55563290327386e-08	1.96021184289737e-06	136
Pv.17056	1206.97	855.02	1105.97	192.373	391.247	277.264	9.10345	-2.14487	1.80257144236475e-08	2.25479319764998e-06	137
Pv.05326	48.0044	28.0335	31.5991	270.748	199.181	255.518	6.55268	2.50953	1.82482383846088e-08	2.26608739997855e-06	138
Pv.10580	384.035	495.258	394.988	78.3744	128.045	135.914	7.78131	-2.16491	1.92978634264324e-08	2.37919054344441e-06	139
Pv.05610	6.85777	0	0	85.4993	92.4767	92.4214	3.85307	5.04339	2.09494922925393e-08	2.56436749583748e-06	140
Pv.12914	20.5733	37.3779	23.6993	156.749	199.181	222.899	6.18226	2.56326	2.11845899170322e-08	2.57475402417149e-06	141
Pv.02431	41.1466	37.3779	23.6993	235.123	213.408	217.462	6.45371	2.45599	2.19809583741296e-08	2.65273016660182e-06	142
Pv.09021	150.871	149.512	150.096	805.119	640.223	685.006	8.36304	2.00076	2.43192437201215e-08	2.91439775966239e-06	143
Pv.17395	20.5733	32.7057	7.89977	263.623	149.385	244.645	6.07922	3.18093	2.68841228378231e-08	3.19939731299844e-06	144
Pv.05389	562.337	598.047	710.979	135.374	234.748	163.097	8.38072	-2.07047	2.74601182496246e-08	3.24540721685391e-06	145
Pv.06397	185.16	196.234	165.895	42.7497	49.7951	32.6193	6.45744	-2.374	3.07373403804131e-08	3.5990882174332e-06	146
Pv.12316	48.0044	28.0335	15.7995	292.123	256.089	206.589	6.47093	2.79736	3.08727296471191e-08	3.5990882174332e-06	147
Pv.03747	939.514	850.348	442.387	206.623	156.499	146.787	8.49078	-2.36915	3.25654260439554e-08	3.7707682845626e-06	148
Pv.03406	13.7155	23.3612	23.6993	185.249	135.158	152.224	5.83252	2.72168	3.31050906689304e-08	3.80752979056014e-06	149
Pv.08988	32156.1	31149.8	37547.6	10580.5	12740.4	11944.1	14.2837	-1.76886	3.38020666350005e-08	3.86177343949336e-06	150
Pv.04267	75.4355	121.478	110.597	505.871	483.724	570.838	7.8578	2.09245	3.58423586176463e-08	4.06775165318281e-06	151
Pv.07513	6.85777	0	0	142.499	56.9087	97.858	3.93478	5.20682	4.55536327211024e-08	5.13587239435219e-06	152
Pv.07504	0	0	0	49.8746	71.1359	27.1828	-0.276882344616124	4.73185	5.51835241119503e-08	6.18091537716662e-06	153
Pv.06246	20.5733	28.0335	31.5991	163.874	156.499	206.589	6.10317	2.46322	5.57312198097048e-08	6.20172671349942e-06	154
Pv.13319	54.8622	28.0335	55.2984	398.997	348.566	217.462	6.94269	2.57463	5.61260061570009e-08	6.20536366137113e-06	155
Pv.01942	137.155	177.545	197.494	42.7497	21.3408	38.0559	6.26624	-2.56084	6.30726288829584e-08	6.92869000748242e-06	156
Pv.17011	13.7155	14.0167	7.89977	113.999	106.704	103.295	5.17396	2.9366	6.48800297511293e-08	7.07747189693213e-06	157
Pv.12002	61.7199	107.462	110.597	413.247	476.611	614.331	7.75787	2.16724	6.52529940897051e-08	7.07747189693213e-06	158
Pv.08068	102.867	210.251	118.497	28.4998	21.3408	27.1828	5.93741	-2.73202	6.67633450253576e-08	7.15711702110222e-06	159
Pv.08208	171.444	182.217	213.294	49.8746	49.7951	32.6193	6.52491	-2.33675	6.71034630673708e-08	7.15711702110222e-06	160
Pv.13768	48.0044	42.0502	47.3986	356.247	206.294	260.955	6.8254	2.35145	6.72402311021449e-08	7.15711702110222e-06	161
Pv.12333	0	0	0	42.7497	35.5679	59.8021	-0.276882344616124	4.61721	6.88697593911893e-08	7.2853152264618e-06	162
Pv.08520	0	0	0	42.7497	49.7951	43.4924	-0.276882344616124	4.60002	6.9486049467752e-08	7.3054136793182e-06	163
Pv.00413	68.5777	65.4114	86.8974	420.372	391.247	320.757	7.39234	2.11917	7.60964840548068e-08	7.90601322541276e-06	164
Pv.08442	226.306	154.184	197.494	42.7497	56.9087	38.0559	6.56215	-2.3189	7.61213854346214e-08	7.90601322541276e-06	165
Pv.05152	1213.83	1345.61	1216.56	470.246	405.475	364.249	9.50711	-1.84662	7.87029357918053e-08	8.11553355158774e-06	166
Pv.02023	205.733	308.368	260.692	28.4998	85.3631	38.0559	6.83523	-2.62024	7.90858436783073e-08	8.11553355158774e-06	167
Pv.07501	13.7155	18.689	15.7995	135.374	128.045	108.731	5.49196	2.70608	8.09681975242263e-08	8.25923810102778e-06	168
Pv.00479	41.1466	37.3779	86.8974	377.622	355.679	320.757	7.12875	2.43389	8.5840658716917e-08	8.70444596705211e-06	169
Pv.02586	20.5733	51.3947	71.0979	356.247	320.112	342.503	6.99905	2.59029	8.73453308815198e-08	8.80492314892121e-06	170
Pv.06862	6.85777	0	0	64.1245	120.931	81.5483	3.83732	5.01189	9.05712128711769e-08	9.07671856709566e-06	171
Pv.01427	493.759	630.753	671.48	128.249	213.408	206.589	8.36841	-1.97719	9.30886132844867e-08	9.27476491776889e-06	172
Pv.13448	48.0044	32.7057	39.4988	185.249	220.521	271.828	6.57376	2.23456	9.50899162586542e-08	9.41939823655813e-06	173
Pv.04153	137.155	130.823	142.196	584.245	540.633	652.387	8.15972	1.86541	1.02547900349138e-07	1.00997894728918e-05	174
Pv.12673	41.1466	42.0502	39.4988	242.248	170.726	299.011	6.62968	2.28608	1.14364744322199e-07	1.11992492768544e-05	175
Pv.00820	20.5733	42.0502	55.2984	277.873	270.316	228.335	6.66544	2.47938	1.16478605579254e-07	1.13414424080209e-05	176
Pv.05985	0	0	0	28.4998	49.7951	59.8021	-0.276882344616124	4.60003	1.19571291375117e-07	1.15523387912355e-05	177
Pv.07083	6.85777	42.0502	15.7995	185.249	305.884	222.899	6.16746	3.19994	1.1999278198284e-07	1.15523387912355e-05	178
Pv.12936	41.1466	32.7057	47.3986	313.497	199.181	212.026	6.64246	2.35025	1.27534863757211e-07	1.21985717602913e-05	179
Pv.06596	6.85777	9.34448	0	85.4993	85.3631	125.041	4.53648	3.9221	1.28128780816504e-07	1.21985717602913e-05	180
Pv.06075	68.5777	79.4281	94.7972	313.497	455.27	402.305	7.47548	2.01195	1.39246143675973e-07	1.31837633379842e-05	181
Pv.11186	13.7155	14.0167	23.6993	99.7492	298.771	119.604	5.76246	3.0683	1.56273561173586e-07	1.4714615482592e-05	182
Pv.00649	0	0	0	42.7497	42.6815	43.4924	-0.276882344616124	4.52474	1.65837448987818e-07	1.55298161929194e-05	183
Pv.09310	171.444	98.1171	63.1981	605.62	625.996	701.316	8.07013	2.28213	1.77707915785583e-07	1.65509812653127e-05	184
Pv.02905	123.44	93.4448	102.697	7.12494	28.4544	10.8731	5.339	-3.05687	1.88456514208991e-07	1.74571853189161e-05	185
Pv.05619	157.729	112.134	118.497	512.996	668.677	554.529	8.10199	1.90592	1.93222693934369e-07	1.77944186480975e-05	186
Pv.07900	27.4311	9.34448	7.89977	99.7492	156.499	195.716	5.56448	3.06512	1.9417379279887e-07	1.77944186480975e-05	187
Pv.02434	13.7155	42.0502	71.0979	349.122	384.134	315.32	6.93145	2.80548	1.97132931582384e-07	1.79695055772729e-05	188
Pv.02904	68.5777	74.7559	71.0979	7.12494	14.2272	10.8731	4.7912	-3.00134	2.22352142601724e-07	2.01611040622526e-05	189
Pv.14463	20.5733	23.3612	23.6993	135.374	135.158	146.787	5.81424	2.37515	2.48557702301745e-07	2.24185965491843e-05	190
Pv.02116	740.639	822.315	868.974	299.248	248.976	304.447	8.91572	-1.75787	2.4999435613931e-07	2.24301218908867e-05	191
Pv.12646	651.488	598.047	481.886	163.874	170.726	233.772	8.37305	-1.86702	2.69891238382215e-07	2.40891987091459e-05	192
Pv.04536	89.151	116.806	78.9977	7.12494	0	16.3097	4.76793	-3.87184	2.73854826025209e-07	2.43163220393472e-05	193
Pv.16716	219.449	261.646	315.991	71.2494	92.4767	59.8021	7.14372	-2.08117	2.79337745785638e-07	2.46753141728272e-05	194
Pv.16797	6.85777	18.689	7.89977	92.6243	99.5903	135.914	5.13045	3.03084	2.90349439967412e-07	2.54683902536583e-05	195
Pv.07873	0	0	0	42.7497	49.7951	32.6193	-0.276882344616124	4.48632	2.91288118674041e-07	2.54683902536583e-05	196
Pv.08306	61.7199	32.7057	47.3986	299.248	248.976	233.772	6.80687	2.22447	2.94245771200964e-07	2.55963948277712e-05	197
Pv.08230	308.6	294.351	308.091	64.1245	113.817	97.858	7.38384	-1.98938	3.03112524598582e-07	2.62345420911409e-05	198
Pv.04232	27.4311	42.0502	71.0979	249.373	348.566	260.955	6.85864	2.36127	3.12428775184726e-07	2.69049845243248e-05	199
Pv.03417	226.306	205.579	173.795	42.7497	71.1359	32.6193	6.64089	-2.30017	3.36305619817431e-07	2.88114765120232e-05	200
Pv.07468	0	0	0	42.7497	42.6815	38.0559	-0.276882344616124	4.46597	3.37930021527494e-07	2.88114765120232e-05	201
Pv.05441	226.306	252.301	229.093	1033.12	860.744	918.778	8.88855	1.74762	3.52293606234435e-07	2.9887403614057e-05	202
Pv.09664	6.85777	9.34448	15.7995	135.374	106.704	70.6752	5.07533	3.06445	3.64448731163893e-07	3.07662951032297e-05	203
Pv.14054	596.626	841.004	663.58	149.624	291.657	217.462	8.61523	-1.94	3.77121020075549e-07	3.16800143187975e-05	204
Pv.17582	27.4311	14.0167	55.2984	220.873	220.521	271.828	6.45391	2.63537	3.9974815607057e-07	3.34169958564944e-05	205
Pv.00684	61.7199	84.1004	47.3986	7.12494	0	5.43656	4.06415	-4.16034	4.14678371676139e-07	3.44968119194854e-05	206
Pv.06392	370.32	275.662	347.59	106.874	92.4767	114.168	7.54726	-1.91159	4.18221574543498e-07	3.46234933475939e-05	207
Pv.07294	89.151	51.3947	63.1981	413.247	291.657	342.503	7.27984	2.12361	4.30349110182282e-07	3.52965566863214e-05	208
Pv.08831	781.786	700.836	616.182	263.623	206.294	244.645	8.6845	-1.79843	4.30470931168884e-07	3.52965566863214e-05	209
Pv.06646	75.4355	60.7391	102.697	14.2499	14.2272	10.8731	5.02417	-2.84064	4.32981910121394e-07	3.53333856845254e-05	210
Pv.05892	6.85777	9.34448	7.89977	92.6243	78.2495	70.6752	4.68176	3.08568	4.65481345411686e-07	3.78054683237917e-05	211
Pv.00680	13.7155	9.34448	7.89977	128.249	78.2495	81.5483	4.99515	2.98741	4.72349001526252e-07	3.8182286977148e-05	212
Pv.03299	6.85777	28.0335	15.7995	106.874	192.067	152.224	5.65674	2.88756	4.78954132757423e-07	3.85344458829294e-05	213
Pv.09477	2640.24	1630.61	995.371	520.121	426.815	266.391	9.73819	-2.35042	4.81894622887991e-07	3.85898511795865e-05	214
Pv.10514	6.85777	18.689	7.89977	128.249	120.931	81.5483	5.14763	3.06519	4.89239964303229e-07	3.89958384570439e-05	215
Pv.02466	6.85777	14.0167	7.89977	85.4993	85.3631	92.4214	4.86695	2.94084	5.06248124881667e-07	4.00721322387339e-05	216
Pv.09097	240.022	158.856	142.196	28.4998	49.7951	54.3656	6.47849	-2.30014	5.07419775678663e-07	4.00721322387339e-05	217
Pv.12146	48.0044	56.0669	23.6993	235.123	220.521	288.137	6.69107	2.28379	5.65669315254796e-07	4.43709732951313e-05	218
Pv.05770	68.5777	102.789	94.7972	14.2499	7.11359	0	4.69181	-3.82296	5.69463783695889e-07	4.43709732951313e-05	219
Pv.11244	27.4311	56.0669	47.3986	213.748	199.181	364.249	6.73314	2.30724	5.69622111508951e-07	4.43709732951313e-05	220
Pv.09835	1323.55	663.458	995.371	327.747	312.998	299.011	9.13348	-1.9108	5.81949080401946e-07	4.51260696418468e-05	221
Pv.08146	1069.81	1331.59	1216.56	484.496	433.929	364.249	9.5006	-1.73572	6.04957382756646e-07	4.66909385339554e-05	222
Pv.00188	185.16	266.318	213.294	64.1245	64.0223	70.6752	6.92826	-1.9931	6.0951590242623e-07	4.66909385339554e-05	223
Pv.00278	0	0	7.89977	85.4993	64.0223	108.731	3.90908	4.79809	6.11439235027261e-07	4.66909385339554e-05	224
Pv.08835	119778	126132	112295	48328.5	46942.6	43726.2	16.1925	-1.61181	6.1302801949816e-07	4.66909385339554e-05	225
Pv.12035	102.867	177.545	236.993	21.3748	49.7951	38.0559	6.3032	-2.5124	6.78715122018795e-07	5.14652258674164e-05	226
Pv.00420	0	0	0	21.3748	42.6815	65.2387	-0.276882344616124	4.49567	7.01962178322611e-07	5.29935059467603e-05	227
Pv.12949	13.7155	60.7391	7.89977	256.498	455.27	282.701	6.5829	3.3264	7.46015763780686e-07	5.60722462452176e-05	228
Pv.14432	41.1466	4.67224	7.89977	206.623	220.521	233.772	5.98049	3.36532	7.62083990010125e-07	5.70298398987053e-05	229
Pv.12741	253.737	537.308	537.184	135.374	106.704	119.604	7.86276	-2.11708	7.73165328915213e-07	5.76075401809565e-05	230
Pv.08993	843.506	747.559	687.28	242.248	320.112	293.574	8.86681	-1.67016	7.86618186596126e-07	5.82473574578472e-05	231
Pv.17239	0	0	0	49.8746	35.5679	32.6193	-0.276882344616124	4.41456	7.89047843811671e-07	5.82473574578472e-05	232
Pv.06706	418.324	443.863	466.086	128.249	92.4767	190.279	7.94809	-1.94832	7.91949249441465e-07	5.82473574578472e-05	233
Pv.01303	0	4.67224	0	78.3744	56.9087	65.2387	3.37011	5.172	8.24324941259994e-07	6.0120260392271e-05	234
Pv.03691	0	4.67224	15.7995	92.6243	142.272	130.477	4.84469	3.90717	8.24430249879424e-07	6.0120260392271e-05	235
Pv.09836	562.337	513.947	513.485	121.124	234.748	173.97	8.25677	-1.85077	8.51013300761215e-07	6.17958259963768e-05	236
Pv.10039	20.5733	0	7.89977	142.499	184.953	157.66	5.29654	3.83677	8.76844199753778e-07	6.34028651948544e-05	237
Pv.11539	185.16	219.595	244.893	49.8746	42.6815	86.9849	6.83126	-2.11706	9.22193109326636e-07	6.64017786324814e-05	238
Pv.02065	6.85777	9.34448	31.5991	121.124	135.158	212.026	5.63548	3.03672	9.58742205197208e-07	6.87446241442031e-05	239
Pv.03555	27.4311	14.0167	39.4988	135.374	227.635	168.533	6.11099	2.45938	9.6317958738385e-07	6.87750357874876e-05	240
Pv.10943	1076.67	1088.63	955.872	413.247	405.475	288.137	9.28809	-1.73583	9.87574752566629e-07	7.00465096418078e-05	241
Pv.09370	13.7155	4.67224	0	142.499	85.3631	108.731	4.7323	3.95275	9.89161191183841e-07	7.00465096418078e-05	242
Pv.09635	6.85777	14.0167	7.89977	128.249	56.9087	103.295	4.94237	3.09168	1.01203045013474e-06	7.10622509099092e-05	243
Pv.01614	802.359	527.963	410.788	206.623	135.158	146.787	8.28117	-2.06847	1.01294600589259e-06	7.10622509099092e-05	244
Pv.07843	397.751	308.368	315.991	28.4998	113.817	92.4214	7.34095	-2.40828	1.01594511716915e-06	7.10622509099092e-05	245
Pv.04485	27.4311	51.3947	23.6993	277.873	206.294	163.097	6.44313	2.42458	1.0301555060733e-06	7.17633126324314e-05	246
Pv.07398	75.4355	126.151	134.296	28.4998	7.11359	10.8731	5.41175	-3.052	1.05775656112402e-06	7.3387749748916e-05	247
Pv.00709	130.298	116.806	126.396	35.6247	28.4544	32.6193	5.99597	-2.19218	1.10173261432024e-06	7.61306121435722e-05	248
Pv.17052	54.8622	37.3779	31.5991	199.498	213.408	217.462	6.54863	2.09436	1.11263921508777e-06	7.65754948954185e-05	249
Pv.04142	13.7155	9.34448	7.89977	64.1245	106.704	92.4214	4.91268	2.82247	1.12885957409497e-06	7.73810660850622e-05	250
Pv.05587	164.586	331.729	371.289	1332.36	1294.67	1283.03	9.26972	1.9271	1.13466793366974e-06	7.74677362059136e-05	251
Pv.07260	102.867	98.1171	118.497	7.12494	14.2272	32.6193	5.43804	-2.85554	1.13916493691371e-06	7.74677362059136e-05	252
Pv.00583	219.449	266.318	181.695	1118.62	810.949	842.666	8.83998	1.81625	1.14778321711906e-06	7.77453003627243e-05	253
Pv.04592	0	14.0167	7.89977	106.874	85.3631	163.097	4.88241	3.75967	1.16103539987527e-06	7.83333e-05	254
Pv.14377	89.151	121.478	173.795	634.12	604.655	500.163	8.10017	1.93877	1.16754185614269e-06	7.83339407635306e-05	255
Pv.12121	75.4355	121.478	102.697	548.621	419.702	396.869	7.75044	1.95184	1.17018666251175e-06	7.83339407635306e-05	256
Pv.04870	20.5733	32.7057	31.5991	213.748	163.613	130.477	6.12897	2.3499	1.23119368992923e-06	8.20971449973434e-05	257
Pv.01170	27.4311	51.3947	23.6993	206.623	177.84	201.153	6.36318	2.26469	1.31027612917463e-06	8.70317907971539e-05	258
Pv.01867	1104.1	1182.08	1113.87	420.372	505.065	440.361	9.49479	-1.56827	1.42873639805669e-06	9.45338056119595e-05	259
Pv.02115	445.755	397.141	505.585	121.124	170.726	190.279	8.0699	-1.74654	1.46708475539044e-06	9.66978132812537e-05	260
Pv.01642	75.4355	74.7559	63.1981	14.2499	14.2272	10.8731	4.9448	-2.6819	1.51169425364937e-06	9.9256338792296e-05	261
Pv.06873	20.5733	32.7057	15.7995	170.999	142.272	125.041	5.87332	2.42452	1.55516772399593e-06	0.000101721027809612	262
Pv.01483	13.7155	9.34448	7.89977	71.2494	92.4767	86.9849	4.88088	2.75885	1.67501982054307e-06	0.000109143781994854	263
Pv.01874	68.5777	130.823	94.7972	21.3748	21.3408	21.7462	5.52892	-2.44013	1.71829339847953e-06	0.000111539371097514	264
Pv.09615	27.4311	23.3612	7.89977	135.374	135.158	146.787	5.71485	2.57394	1.75459422846867e-06	0.000113465967144406	265
Pv.00385	61.7199	116.806	94.7972	370.497	455.27	396.869	7.59607	1.90798	1.80523690008369e-06	0.000116302047957647	266
Pv.12157	27.4311	4.67224	7.89977	192.373	163.613	86.9849	5.49121	3.23955	1.82277197529775e-06	0.000116991922624261	267
Pv.10065	123.44	172.873	126.396	35.6247	42.6815	38.0559	6.2147	-2.11504	1.84791948043641e-06	0.000118163418418801	268
Pv.17155	569.195	504.602	339.69	128.249	135.158	201.153	8.08035	-1.8691	1.86432022982576e-06	0.000118521847536438	269
Pv.00621	27.4311	65.4114	86.8974	349.122	334.339	326.193	7.15722	2.24742	1.86735711237896e-06	0.000118521847536438	270
Pv.02053	34.2888	32.7057	63.1981	213.748	220.521	222.899	6.61249	2.09003	1.96117376269026e-06	0.000124017102476837	271
Pv.01855	13.7155	28.0335	15.7995	128.249	120.931	119.604	5.61236	2.43167	2.16759135528427e-06	0.000136304466761435	272
Pv.12825	1563.57	2055.79	1666.85	691.119	711.359	728.498	10.1353	-1.56174	2.17139052493854e-06	0.000136304466761435	273
Pv.02297	0	9.34448	15.7995	85.4993	120.931	163.097	5.00012	3.61572	2.24838772682167e-06	0.000140470902920772	274
Pv.02595	96.0088	88.7726	102.697	441.746	462.383	309.884	7.63301	1.83823	2.25415757152432e-06	0.000140470902920772	275
Pv.01911	274.311	373.779	418.688	121.124	106.704	135.914	7.70461	-1.80079	2.29317941652094e-06	0.000142384839351157	276
Pv.04258	27.4311	0	23.6993	292.123	213.408	282.701	6.07228	3.70853	2.30425835996165e-06	0.000142556229294812	277
Pv.13223	116.582	154.184	221.193	49.8746	35.5679	43.4924	6.4023	-2.16874	2.37287256284667e-06	0.00014627308312771	278
Pv.03436	20.5733	32.7057	23.6993	85.4993	270.316	184.843	6.08169	2.53346	2.40241046464386e-06	0.000147563111586386	279
Pv.06212	27.4311	18.689	15.7995	142.499	106.704	125.041	5.67792	2.35295	2.45073644107545e-06	0.000149993822823964	280
Pv.08589	96.0088	196.234	189.594	35.6247	49.7951	21.7462	6.25285	-2.41172	2.60219212725497e-06	0.000158696677881738	281
Pv.05491	20.5733	9.34448	7.89977	128.249	64.0223	146.787	5.24953	2.9172	2.65985816964065e-06	0.000161638260472099	282
Pv.10959	54.8622	51.3947	39.4988	242.248	227.635	195.716	6.7101	1.94728	2.84013009881553e-06	0.000171983425807074	283
Pv.03999	0	0	0	28.4998	49.7951	32.6193	-0.276882344616124	4.297	2.85316589432915e-06	0.000172164450461685	284
Pv.08737	34.2888	32.7057	55.2984	142.499	263.203	222.899	6.52742	2.09861	3.12970565260749e-06	0.000188188651820121	285
Pv.10576	315.457	266.318	308.091	1268.24	1031.47	945.961	9.1591	1.6297	3.23033969221101e-06	0.000193338219457755	286
Pv.01829	6322.86	5181.52	4613.46	2194.48	2304.8	1614.66	11.7041	-1.64149	3.23791031011121e-06	0.000193338219457755	287
Pv.17001	198.875	182.217	252.793	78.3744	56.9087	65.2387	6.90479	-1.89736	3.37234269440649e-06	0.000200666099840431	288
Pv.05618	48.0044	88.7726	110.597	484.496	327.225	396.869	7.52215	2.05394	3.47000837859425e-06	0.000205763091986054	289
Pv.17393	150.871	285.007	300.191	1097.24	953.221	984.017	8.97027	1.80153	3.4908869568617e-06	0.000206287344068065	290
Pv.11174	123.44	93.4448	94.7972	14.2499	35.5679	16.3097	5.58083	-2.50195	3.55147814121891e-06	0.000209146669780304	291
Pv.09843	6.85777	14.0167	15.7995	78.3744	78.2495	130.477	5.09606	2.70835	3.57727510343321e-06	0.00020994439536827	292
Pv.16774	68.5777	163.528	94.7972	14.2499	14.2272	32.6193	5.55537	-2.69374	3.61804409080047e-06	0.000211612360355112	293
Pv.07876	720.066	546.652	845.275	121.124	312.998	239.208	8.62886	-1.92142	3.67082896438514e-06	0.000213969374022681	294
Pv.10862	34.2888	23.3612	47.3986	163.874	199.181	168.533	6.30406	2.09099	3.68772611254891e-06	0.000214225635222884	295
Pv.16523	6.85777	4.67224	7.89977	56.9995	85.3631	65.2387	4.40638	3.16257	3.75906262045776e-06	0.000217631946374272	296
Pv.08929	34.2888	28.0335	23.6993	178.124	142.272	130.477	6.05119	2.1516	3.78105542880189e-06	0.000218168171324505	297
Pv.11287	82.2932	32.7057	126.396	14.2499	7.11359	10.8731	4.89173	-3.12956	3.84470671154086e-06	0.000221096439314348	298
Pv.09257	0	0	0	28.4998	28.4544	54.3656	-0.276882344616124	4.29529	3.91509658159547e-06	0.000223498703480291	299
Pv.13189	61.7199	70.0836	23.6993	284.998	284.544	271.828	6.9251	2.18327	3.91579095358056e-06	0.000223498703480291	300
Pv.16828	205.733	168.201	181.695	56.9995	71.1359	54.3656	6.73689	-1.85681	3.92560598398597e-06	0.000223498703480291	301
Pv.11513	27.4311	60.7391	63.1981	320.622	220.521	244.645	6.85866	2.14217	4.35829126594193e-06	0.000247311382200155	302
Pv.11241	68.5777	70.0836	78.9977	249.373	305.884	304.447	7.17564	1.72637	4.45017454885982e-06	0.000251691885293105	303
Pv.06865	41.1466	121.478	78.9977	377.622	455.27	385.995	7.50611	2.0818	4.51308001691836e-06	0.000254410040295822	304
Pv.17597	0	0	0	35.6247	14.2272	70.6752	-0.276882344616124	4.413	4.6841276986514e-06	0.000262719252143389	305
Pv.09627	6.85777	23.3612	23.6993	85.4993	192.067	135.914	5.63402	2.67203	4.69114145742411e-06	0.000262719252143389	306
Pv.16785	342.888	322.385	308.091	128.249	113.817	70.6752	7.53922	-1.87075	4.76451431780544e-06	0.000265959224313459	307
Pv.06863	6.85777	9.34448	7.89977	78.3744	78.2495	59.8021	4.6011	2.92436	5.01270652916543e-06	0.000278905038280221	308
Pv.17032	253.737	172.873	221.193	71.2494	42.6815	81.5483	6.89903	-1.97421	5.15030682073938e-06	0.00028563368280586	309
Pv.08029	466.328	420.502	450.287	106.874	206.294	179.406	8.07752	-1.70907	5.36658992692511e-06	0.000296668553476502	310
Pv.05161	2537.37	2256.69	2820.22	876.368	1209.31	1168.86	10.6982	-1.48488	5.41741488521472e-06	0.00029724856921865	311
Pv.10599	0	4.67224	0	71.2494	49.7951	59.8021	3.29578	5.02332	5.4208146028385e-06	0.00029724856921865	312
Pv.02497	48.0044	65.4114	15.7995	292.123	227.635	277.264	6.75484	2.37484	5.42911840844007e-06	0.00029724856921865	313
Pv.02312	102.867	102.789	78.9977	341.997	433.929	342.503	7.56231	1.72062	5.48109603706663e-06	0.00029913867129685	314
Pv.00390	390.893	607.391	616.182	156.749	206.294	233.772	8.35486	-1.69678	5.60632122701909e-06	0.000304077080549021	315
Pv.17012	0	0	0	28.4998	42.6815	32.6193	-0.276882344616124	4.20355	5.60706993368096e-06	0.000304077080549021	316
Pv.12638	205.733	266.318	181.695	805.119	782.495	777.427	8.70484	1.60606	5.79249951163964e-06	0.000313142158141857	317
Pv.13546	89.151	116.806	86.8974	7.12494	0	21.7462	4.93213	-3.62122	5.83081634071921e-06	0.000314222325883349	318
Pv.02231	157.729	172.873	229.093	740.994	675.791	636.077	8.49069	1.63386	5.8913873320971e-06	0.000316491237335887	319
Pv.07875	0	0	0	56.9995	14.2272	43.4924	-0.276882344616124	4.38152	5.91774541824146e-06	0.000316913760101262	320
Pv.09629	6.85777	14.0167	15.7995	135.374	142.272	48.929	5.20575	2.92773	6.20743820413949e-06	0.00033139211372068	321
Pv.11188	212.591	373.779	394.988	92.6243	71.1359	135.914	7.50128	-1.96653	6.24783503376982e-06	0.000332512885011533	322
Pv.17042	54.8622	32.7057	31.5991	163.874	163.613	282.701	6.49122	2.09136	6.40588210438377e-06	0.00033986873567438	323
Pv.16799	0	0	0	71.2494	21.3408	21.7462	-0.276882344616124	4.40308	6.4496772627804e-06	0.00034113617053169	324
Pv.01858	27.4311	56.0669	47.3986	170.999	227.635	222.899	6.57387	1.9887	6.50175384596801e-06	0.000342832478948781	325
Pv.03405	13.7155	18.689	39.4988	99.7492	184.953	173.97	5.91452	2.41027	6.5342197792938e-06	0.000343487498029932	326
Pv.04649	2043.62	1892.26	1303.46	762.369	611.769	636.077	10.0925	-1.62477	6.71173111633637e-06	0.000351739865873567	327
Pv.11162	41.1466	74.7559	7.89977	377.622	327.225	331.63	6.91482	2.8141	6.89246269096427e-06	0.00035846842009897	328
Pv.07614	34.2888	74.7559	47.3986	227.998	327.225	212.026	6.85855	2.04001	6.90098972369136e-06	0.00035846842009897	329
Pv.00926	0	0	0	28.4998	35.5679	38.0559	-0.276882344616124	4.17874	6.90802171259919e-06	0.00035846842009897	330
Pv.15428	13.7155	14.0167	7.89977	42.7497	142.272	125.041	5.12319	2.83506	6.92379337414711e-06	0.00035846842009897	331
Pv.10852	212.591	172.873	229.093	21.3748	85.3631	48.929	6.67956	-2.25973	6.94819871379864e-06	0.000358648437826408	332
Pv.10041	89.151	163.528	197.494	619.87	661.564	587.148	8.26313	1.80783	7.0691972373147e-06	0.000363433620091213	333
Pv.01102	1467.56	1242.82	837.375	463.121	398.361	489.29	9.52081	-1.64359	7.0984151689825e-06	0.000363433620091213	334
Pv.00100	48.0044	107.462	94.7972	470.246	405.475	304.447	7.51547	2.0027	7.10452603901246e-06	0.000363433620091213	335
Pv.06971	109.724	88.7726	102.697	21.3748	35.5679	21.7462	5.68519	-2.19253	7.26753233108407e-06	0.000370665778445797	336
Pv.09766	27.4311	14.0167	0	185.249	192.067	179.406	5.67451	3.49099	7.41792277105454e-06	0.000377213479310272	337
Pv.02490	20.5733	4.67224	0	185.249	92.4767	163.097	5.15426	3.88298	7.65273042317664e-06	0.000388002488940764	338
Pv.02260	171.444	378.452	252.793	1125.74	1116.83	989.453	9.07895	1.76311	7.98560107869075e-06	0.000403685090517768	339
Pv.10672	0	0	0	28.4998	56.9087	21.7462	-0.276882344616124	4.25191	8.02700523067066e-06	0.000404584672464715	340
Pv.07298	34.2888	51.3947	63.1981	185.249	206.294	282.701	6.72331	1.92033	8.09616212266306e-06	0.000406873695882923	341
Pv.02145	20.5733	23.3612	7.89977	85.4993	199.181	103.295	5.56556	2.63411	8.15063404322199e-06	0.000408413495902618	342
Pv.00013	13.7155	37.3779	23.6993	113.999	142.272	173.97	5.90396	2.2606	8.5236515891064e-06	0.000425859525605004	343
Pv.00690	102.867	163.528	150.096	555.746	505.065	505.6	8.08259	1.66681	8.86755537347671e-06	0.000441753768707181	344
Pv.17648	13.7155	14.0167	15.7995	71.2494	120.931	81.5483	5.18768	2.39431	9.18019627268641e-06	0.000456002966739209	345
Pv.01600	294.884	369.107	371.289	1353.74	1216.42	1005.76	9.3374	1.54947	9.50338494441042e-06	0.000470692219053067	346
Pv.02139	178.302	196.234	110.597	56.9995	42.6815	38.0559	6.44618	-2.05304	9.95593890754655e-06	0.000491685662993156	347
Pv.09357	507.475	401.813	513.485	106.874	213.408	206.589	8.1688	-1.70404	1.04678618606668e-05	0.000515482036512204	348
Pv.00080	157.729	163.528	173.795	28.4998	42.6815	76.1118	6.48519	-2.02626	1.06048717587591e-05	0.000520732628452304	349
Pv.10309	68.5777	130.823	157.995	28.4998	35.5679	27.1828	5.91733	-2.2177	1.06599083751328e-05	0.000521939570927574	350
Pv.02299	130.298	327.057	315.991	1061.62	1074.15	1130.8	9.05583	1.82968	1.07568766395207e-05	0.00052518688026059	351
Pv.05872	452.613	742.887	979.571	3184.85	2703.16	2522.56	10.4883	1.71411	1.08174e-05	0.000526642339674579	352
Pv.16783	61.7199	154.184	118.497	14.2499	35.5679	21.7462	5.6861	-2.49394	1.12406152357432e-05	0.000545695250127284	353
Pv.14923	0	18.689	23.6993	142.499	199.181	195.716	5.65223	3.40863	1.12938901319798e-05	0.000546732754778921	354
Pv.01475	0	0	0	14.2499	21.3408	86.9849	-0.276882344616124	4.40314	1.13993376183633e-05	0.000549917221559361	355
Pv.17278	13.7155	28.0335	0	263.623	177.84	152.224	5.73728	3.5914	1.14238507834004e-05	0.000549917221559361	356
Pv.16880	20.5733	37.3779	23.6993	121.124	120.931	179.406	5.95404	2.10682	1.15150812581375e-05	0.000552756155520174	357
Pv.06061	0	4.67224	0	56.9995	42.6815	76.1118	3.2679	4.96757	1.16446465739257e-05	0.000557414269098785	358
Pv.04886	34.2888	23.3612	15.7995	135.374	142.272	114.168	5.83264	2.16744	1.1724411091024e-05	0.000559669172331136	359
Pv.10738	192.018	238.284	221.193	776.619	668.677	750.245	8.64865	1.50727	1.19215139182915e-05	0.000567497177827113	360
Pv.06052	6.85777	14.0167	15.7995	85.4993	92.4767	76.1118	5.01583	2.54789	1.21508199540202e-05	0.000576810530615081	361
Pv.09668	0	0	7.89977	64.1245	64.0223	86.9849	3.7749	4.52973	1.22218336019467e-05	0.000578578901758454	362
Pv.04350	0	0	0	21.3748	28.4544	54.3656	-0.276882344616124	4.19029	1.23775926546281e-05	0.000584338306673173	363
Pv.11833	82.2932	60.7391	86.8974	21.3748	7.11359	16.3097	5.09861	-2.58443	1.25806872037294e-05	0.000592294606072282	364
Pv.01972	34.2888	28.0335	0	284.998	305.884	250.082	6.26757	3.49878	1.26678586403489e-05	0.000594363093259032	365
Pv.09896	20.5733	37.3779	31.5991	178.124	120.931	152.224	6.0793	2.09456	1.26939891540413e-05	0.000594363093259032	366
Pv.17403	41.1466	79.4281	55.2984	192.373	312.998	266.391	6.94188	1.8698	1.32409673957026e-05	0.000618284627411866	367
Pv.17206	27.4311	23.3612	23.6993	121.124	128.045	108.731	5.77539	2.01756	1.33576322244771e-05	0.000622037346279523	368
Pv.01696	20.5733	28.0335	23.6993	78.3744	156.499	157.66	5.80758	2.1674	1.34183805205736e-05	0.000623172864447344	369
Pv.12156	13.7155	28.0335	55.2984	199.498	184.953	179.406	6.29181	2.30026	1.43735203500529e-05	0.000665727076321235	370
Pv.16821	34.2888	70.0836	94.7972	384.747	284.544	282.701	7.19407	2.02471	1.49196244450234e-05	0.000689157962572415	371
Pv.01758	6.85777	4.67224	7.89977	64.1245	64.0223	59.8021	4.34	3.02981	1.50956616154811e-05	0.000694092452255362	372
Pv.17611	1206.97	1411.02	552.984	427.497	184.953	244.645	9.12664	-2.1123	1.51074566546799e-05	0.000694092452255362	373
Pv.00265	555.479	397.141	481.886	213.748	149.385	184.843	8.21959	-1.62733	1.51756311943901e-05	0.000695360405824234	374
Pv.05382	41.1466	46.7224	23.6993	185.249	199.181	146.787	6.35464	2.0038	1.52695702539783e-05	0.000697799001179804	375
Pv.12374	240.022	112.134	142.196	35.6247	64.0223	27.1828	6.38924	-2.21595	1.56942255941663e-05	0.000714586045138045	376
Pv.17071	528.048	303.696	221.193	85.4993	142.272	54.3656	7.51475	-2.15126	1.5720309214976e-05	0.000714586045138045	377
Pv.14410	6.85777	0	7.89977	49.8746	99.5903	70.6752	4.24381	3.6407	1.60932183806202e-05	0.000729601807906584	378
Pv.10364	301.742	383.124	221.193	1218.37	853.631	1283.03	9.19389	1.64051	1.63384025986875e-05	0.000738763074759125	379
Pv.12645	288.026	392.468	426.587	78.3744	135.158	179.406	7.77476	-1.76792	1.67743127833601e-05	0.000756477363601162	380
Pv.07510	6.85777	9.34448	7.89977	35.6247	92.4767	92.4214	4.59569	2.91354	1.69149076129743e-05	0.000760815673920056	381
Pv.00852	0	0	0	7.12494	42.6815	70.6752	-0.276882344616124	4.37309	1.71007472064956e-05	0.000767161007533287	382
Pv.11870	0	0	0	49.8746	7.11359	59.8021	-0.276882344616124	4.39155	1.7326247957687e-05	0.000775247810054524	383
Pv.14477	13.7155	14.0167	7.89977	71.2494	92.4767	76.1118	4.95257	2.49382	1.74861175003248e-05	0.000780363530216316	384
Pv.10968	82.2932	112.134	63.1981	327.747	369.907	309.884	7.41724	1.71576	1.76701982418558e-05	0.00078653035654723	385
Pv.12684	6.85777	0	7.89977	35.6247	106.704	92.4214	4.2827	3.71847	1.77511688087285e-05	0.000788087512630001	386
Pv.03980	185.16	364.435	434.487	1766.99	1209.31	1119.93	9.40218	1.8294	1.84282594996608e-05	0.000815251790518128	387
Pv.02510	48.0044	79.4281	71.0979	14.2499	7.11359	16.3097	4.85929	-2.64216	1.84581720675167e-05	0.000815251790518128	388
Pv.03107	6.85777	4.67224	23.6993	71.2494	120.931	108.731	5.09575	2.83919	1.86421055442871e-05	0.000821259030109122	389
Pv.14757	6.85777	4.67224	7.89977	42.7497	78.2495	70.6752	4.34362	3.03704	1.88603834477272e-05	0.000828744592676156	390
Pv.04928	548.622	397.141	236.993	135.374	128.045	141.35	7.85908	-1.79917	1.96975648020543e-05	0.00086331756525014	391
Pv.04077	130.298	196.234	181.695	0	28.4544	32.6193	5.85266	-3.36749	1.98629690155716e-05	0.000868346173520025	392
Pv.05331	0	4.67224	0	56.9995	78.2495	38.0559	3.26171	4.95519	1.99490812947556e-05	0.000869891618697779	393
Pv.14623	0	9.34448	0	56.9995	78.2495	92.4214	3.94887	4.3295	2.07732e-05	0.000903526665364763	394
Pv.05897	41.1466	74.7559	47.3986	220.873	234.748	222.899	6.80234	1.80342	2.08486869681631e-05	0.000904516325502306	395
Pv.02435	2304.21	1499.79	1461.46	712.494	718.473	804.61	10.1664	-1.48876	2.13154478890195e-05	0.000922431390086181	396
Pv.06711	1193.25	1523.15	940.072	527.246	497.951	516.473	9.63829	-1.49552	2.17818172529159e-05	0.000940239300411135	397
Pv.06333	0	0	0	56.9995	7.11359	48.929	-0.276882344616124	4.35961	2.20120174917456e-05	0.000947788803407146	398
Pv.05372	61.7199	112.134	157.995	398.997	519.292	462.107	7.82033	1.80436	2.21194070983598e-05	0.000949509873074967	399
Pv.08591	13.7155	14.0167	15.7995	78.3744	71.1359	103.295	5.13245	2.28384	2.21849592408663e-05	0.000949509873074967	400
Pv.16818	6.85777	28.0335	7.89977	142.499	99.5903	92.4214	5.33708	2.72935	2.22182096693156e-05	0.000949509873074967	401
Pv.16741	665.204	663.458	568.783	235.123	327.225	266.391	8.71208	-1.45214	2.28981552668375e-05	0.00097613354927312	402
Pv.17281	1117.82	1060.6	1216.56	548.621	505.065	369.686	9.53038	-1.49079	2.35883632064221e-05	0.0010023254237636	403
Pv.02374	20.5733	32.7057	47.3986	199.498	128.045	168.533	6.23083	2.06683	2.36295425804104e-05	0.0010023254237636	404
Pv.09776	13.7155	18.689	23.6993	78.3744	113.817	114.168	5.44954	2.18884	2.4018944967371e-05	0.00101632755532305	405
Pv.05649	356.604	523.291	560.884	1660.11	1451.17	1636.4	9.77647	1.47541	2.41160784594164e-05	0.00101792422797788	406
Pv.06978	41.1466	84.1004	63.1981	227.998	256.089	282.701	6.99026	1.76847	2.58921688540546e-05	0.00109020662813743	407
Pv.00127	27.4311	46.7224	63.1981	192.373	184.953	233.772	6.59768	1.90352	2.6162422616242e-05	0.00109888587346701	408
Pv.04599	75.4355	51.3947	31.5991	242.248	291.657	184.843	6.82493	1.93312	2.74773783315915e-05	0.00115129543390827	409
Pv.04470	61.7199	23.3612	15.7995	156.749	213.408	222.899	6.35292	2.29051	2.8142861315323e-05	0.00117293954201586	410
Pv.07278	61.7199	102.789	102.697	28.4998	21.3408	21.7462	5.54012	-2.13616	2.81847453587161e-05	0.00117293954201586	411
Pv.06666	438.897	551.325	513.485	56.9995	248.976	141.35	8.08626	-2.03081	2.81992817477116e-05	0.00117293954201586	412
Pv.06864	1748.73	1481.1	1540.45	427.497	803.836	810.047	10.0195	-1.49561	2.85159e-05	0.00118323613670944	413
Pv.08902	61.7199	121.478	126.396	562.87	305.884	456.671	7.7528	1.86546	2.86439775131237e-05	0.00118568077932947	414
Pv.17334	0	0	0	14.2499	35.5679	48.929	-0.276882344616124	4.10364	2.88884833219381e-05	0.00119292033418808	415
Pv.08432	0	9.34448	0	49.8746	78.2495	97.858	3.94058	4.31292	3.02566952925367e-05	0.00124641583468318	416
Pv.02423	157.729	228.94	236.993	64.1245	78.2495	92.4214	6.99662	-1.66877	3.03767109407301e-05	0.0012483589817537	417
Pv.04795	0	9.34448	7.89977	85.4993	78.2495	59.8021	4.38359	3.46003	3.10181977297127e-05	0.0012681343314119	418
Pv.03787	0	4.67224	7.89977	42.7497	113.817	54.3656	4.09654	3.80856	3.10221585422672e-05	0.0012681343314119	419
Pv.09407	48.0044	14.0167	23.6993	178.124	135.158	163.097	6.0852	2.23187	3.10951041164158e-05	0.0012681343314119	420
Pv.00018	0	14.0167	7.89977	85.4993	106.704	70.6752	4.67033	3.33551	3.11539098747977e-05	0.0012681343314119	421
Pv.13027	1083.53	1051.25	1074.37	541.496	469.497	380.559	9.47387	-1.44276	3.14461353247822e-05	0.0012769962584379	422
Pv.11748	41.1466	23.3612	15.7995	0	0	0	-0.276882344616124	-4.21587	3.22069824521987e-05	0.00130480155622537	423
Pv.03752	0	0	0	56.9995	14.2272	27.1828	-0.276882344616124	4.17685	3.23680628777579e-05	0.00130823465456636	424
Pv.04306	13.7155	23.3612	15.7995	92.6243	99.5903	86.9849	5.34901	2.15109	3.25247593615281e-05	0.00131147482630237	425
Pv.13303	171.444	238.284	205.394	78.3744	78.2495	81.5483	7.00309	-1.61865	3.37779696204516e-05	0.00135881001264244	426
Pv.05319	20.5733	9.34448	7.89977	78.3744	92.4767	81.5483	5.03302	2.48419	3.44701516217323e-05	0.00138340746684222	427
Pv.12862	0	0	0	28.4998	21.3408	43.4924	-0.276882344616124	4.04992	3.5444542466812e-05	0.00141918954264897	428
Pv.14731	0	0	0	42.7497	21.3408	27.1828	-0.276882344616124	4.0499	3.68281656661194e-05	0.00147115215622445	429
Pv.00404	0	0	0	49.8746	7.11359	48.929	-0.276882344616124	4.25935	3.70103106357818e-05	0.00147498998457068	430
Pv.05103	480.044	527.963	600.382	185.249	241.862	282.701	8.47691	-1.44159	3.76631534818016e-05	0.00149752543205948	431
Pv.07868	54.8622	112.134	94.7972	434.622	298.771	326.193	7.47051	1.78199	3.86804776746615e-05	0.00153441515257101	432
Pv.07819	137.155	214.923	173.795	42.7497	42.6815	86.9849	6.64759	-1.87778	3.91917442774906e-05	0.00155110605469597	433
Pv.10610	109.724	261.646	236.993	42.7497	56.9087	86.9849	6.80833	-1.97401	3.99044772802051e-05	0.00157567517776699	434
Pv.07138	54.8622	116.806	47.3986	498.746	377.02	222.899	7.37559	2.09756	4.00263478385668e-05	0.00157685407565407	435
Pv.07935	20.5733	37.3779	23.6993	128.249	99.5903	168.533	5.91273	2.0242	4.03539932952589e-05	0.00158611555757076	436
Pv.13430	0	0	0	21.3748	42.6815	27.1828	-0.276882344616124	4.01143	4.05730646921907e-05	0.00159107690990863	437
Pv.04449	20.5733	74.7559	63.1981	7.12494	7.11359	5.43656	4.22951	-3.25132	4.07216680610323e-05	0.00159325850584911	438
Pv.09873	41.1466	32.7057	23.6993	128.249	120.931	195.716	6.12145	1.92742	4.10517954771851e-05	0.00160191331456745	439
Pv.15195	6.85777	4.67224	15.7995	71.2494	85.3631	65.2387	4.70211	2.77925	4.1129827765051e-05	0.00160191331456745	440
Pv.15436	20.5733	9.34448	7.89977	49.8746	113.817	108.731	5.07629	2.57073	4.16394044461722e-05	0.00161808270746951	441
Pv.17558	233.164	275.662	181.695	56.9995	85.3631	114.168	7.13044	-1.70131	4.33099684539929e-05	0.00167919214795492	442
Pv.03624	2571.66	5793.58	6793.8	19444	19811.3	18103.7	13.2704	1.67553	4.43190365613769e-05	0.00171443640982464	443
Pv.12693	75.4355	93.4448	78.9977	14.2499	21.3408	32.6193	5.43341	-2.13615	4.57478831474329e-05	0.00176572403940892	444
Pv.06544	342.888	439.191	458.187	163.874	177.84	201.153	8.09997	-1.44607	4.61995574335562e-05	0.00177915014772776	445
Pv.09879	20.5733	9.34448	0	85.4993	170.726	108.731	5.12705	3.33699	4.63632447462932e-05	0.00178145050497136	446
Pv.04452	0	0	0	21.3748	14.2272	65.2387	-0.276882344616124	4.13977	4.67642557699649e-05	0.00179283904055904	447
Pv.05175	75.4355	191.562	197.494	49.8746	42.6815	21.7462	6.2811	-2.24788	4.71776376570351e-05	0.00180464994760851	448
Pv.11837	0	0	0	64.1245	7.11359	32.6193	-0.276882344616124	4.25934	4.86393105040076e-05	0.00185641840558392	449
Pv.05206	6.85777	14.0167	15.7995	71.2494	85.3631	76.1118	4.94953	2.4153	4.95754918144089e-05	0.00188794489605228	450
Pv.04768	5643.94	4293.79	4250.08	2265.73	2255.01	2109.38	11.668	-1.34476	4.98733471222113e-05	0.00189375372392317	451
Pv.15166	6.85777	9.34448	39.4988	170.999	120.931	119.604	5.66746	2.66216	4.99490391091366e-05	0.00189375372392317	452
Pv.09865	20.5733	46.7224	15.7995	135.374	128.045	179.406	6.00581	2.15337	5.13090586949138e-05	0.00194102282307889	453
Pv.14836	116.582	242.957	150.096	605.62	611.769	619.767	8.342	1.59886	5.26303930801601e-05	0.00198328736402358	454
Pv.05208	27.4311	65.4114	31.5991	149.624	192.067	228.335	6.47489	1.92996	5.26577435158271e-05	0.00198328736402358	455
Pv.09225	28706.6	44059.2	45147.2	18738.6	17627.5	16277	14.6905	-1.40635	5.32854521825442e-05	0.00200252805713215	456
Pv.10054	116.582	140.167	157.995	341.997	519.292	532.782	7.98508	1.48565	5.47601701660096e-05	0.00205344646856653	457
Pv.16738	260.595	200.906	134.296	71.2494	56.9087	81.5483	6.88951	-1.75853	5.50923107544055e-05	0.00206139067554202	458
Pv.01958	322.315	341.074	252.793	99.7492	156.499	65.2387	7.50842	-1.76023	5.54939160473428e-05	0.00207189376754535	459
Pv.10694	20.5733	14.0167	7.89977	92.6243	85.3631	76.1118	5.12724	2.33428	5.63651892056057e-05	0.00209984836394884	460
Pv.04310	829.79	817.642	552.984	334.872	341.452	233.772	8.89514	-1.51619	5.69216713782538e-05	0.00211597978830615	461
Pv.00700	96.0088	140.167	71.0979	28.4998	35.5679	16.3097	5.72484	-2.17851	5.73809208957743e-05	0.00212843472162529	462
Pv.15338	34.2888	84.1004	47.3986	256.498	277.43	190.279	6.86393	1.88214	5.76256884757529e-05	0.00213289724278397	463
Pv.08971	198.875	233.612	94.7972	826.493	604.655	652.387	8.46452	1.74031	5.87570591575411e-05	0.00217008560944565	464
Pv.00327	932.657	616.736	568.783	306.373	305.884	304.447	8.86836	-1.45792	5.90272308221093e-05	0.00217537560128707	465
Pv.02480	89.151	158.856	189.594	676.87	469.497	505.6	8.16033	1.68369	5.97716058137306e-05	0.00219808156401266	466
Pv.10537	27.4311	28.0335	55.2984	170.999	128.045	195.716	6.29164	1.91536	6.09362292486254e-05	0.00222902174499504	467
Pv.17122	150.871	65.4114	71.0979	21.3748	28.4544	27.1828	5.6359	-2.15953	6.09967378265656e-05	0.00222902174499504	468
Pv.17645	0	9.34448	0	85.4993	49.7951	76.1118	3.90874	4.24925	6.10031626540628e-05	0.00222902174499504	469
Pv.07559	315.457	406.485	134.296	92.6243	99.5903	70.6752	7.31856	-1.95204	6.1359337572708e-05	0.00223726588932659	470
Pv.08469	205.733	242.957	276.492	99.7492	106.704	92.4214	7.28578	-1.52514	6.21148152080903e-05	0.0022600033720192	471
Pv.04630	13.7155	23.3612	0	213.748	156.499	81.5483	5.45814	3.37609	6.26127434838083e-05	0.00227329361246191	472
Pv.07126	34.2888	9.34448	23.6993	128.249	106.704	135.914	5.7267	2.21567	6.32986201117784e-05	0.00229333710963118	473
Pv.05115	96.0088	116.806	102.697	463.121	277.43	385.995	7.6491	1.59952	6.40524017592449e-05	0.00231575107373034	474
Pv.05537	528.048	537.308	545.084	156.749	199.181	326.193	8.44561	-1.50969	6.44013738824732e-05	0.00232346598783988	475
Pv.05661	0	0	0	7.12494	35.5679	59.8021	-0.276882344616124	4.14169	6.58143947777295e-05	0.00236945647753351	476
Pv.17394	315.457	602.719	458.187	1852.49	1429.83	1397.19	9.73853	1.5277	6.74092291881684e-05	0.00242178608091749	477
Pv.12231	41.1466	56.0669	63.1981	7.12494	14.2272	5.43656	4.45379	-2.83553	6.80646223016792e-05	0.00244021638574033	478
Pv.05128	20.5733	14.0167	31.5991	106.874	106.704	108.731	5.61111	2.03934	6.93514510962689e-05	0.00248116037043165	479
Pv.04382	0	0	0	14.2499	42.6815	32.6193	-0.276882344616124	3.96974	6.99186139123159e-05	0.00249624018044866	480
Pv.07362	0	23.3612	7.89977	78.3744	156.499	141.35	5.17536	3.31407	7.00925277246092e-05	0.00249724666864164	481
Pv.15524	6.85777	4.67224	15.7995	71.2494	49.7951	103.295	4.70697	2.78896	7.02635199557888e-05	0.00249814510680986	482
Pv.03231	13.7155	4.67224	15.7995	71.2494	49.7951	135.914	4.96326	2.65009	7.09676837385624e-05	0.00251795692800775	483
Pv.10292	20.5733	51.3947	71.0979	242.248	170.726	260.955	6.70082	1.99382	7.50411192872227e-05	0.00265698277112631	484
Pv.08045	75.4355	74.7559	63.1981	14.2499	28.4544	16.3097	5.22731	-2.11686	7.65305979568364e-05	0.00270413372615733	485
Pv.02621	48.0044	93.4448	63.1981	270.748	206.294	309.884	7.07219	1.69287	7.67343762605808e-05	0.00270575515633246	486
Pv.12990	198.875	177.545	213.294	85.4993	49.7951	86.9849	6.92587	-1.64885	7.72985188861273e-05	0.00272005075595804	487
Pv.07096	13.7155	70.0836	71.0979	313.497	227.635	304.447	6.92397	2.20775	7.77275738668961e-05	0.00272446894988358	488
Pv.07092	0	0	0	28.4998	28.4544	27.1828	-0.276882344616124	3.91069	7.77420386586374e-05	0.00272446894988358	489
Pv.01869	0	18.689	15.7995	142.499	99.5903	114.168	5.22024	3.13334	7.83783614221649e-05	0.00273243589216759	490
Pv.07026	185.16	247.629	236.993	0	56.9087	21.7462	6.23891	-3.39139	7.84855999546826e-05	0.00273243589216759	491
Pv.06836	27.4311	18.689	39.4988	113.999	113.817	152.224	5.91218	1.89791	7.8603787166899e-05	0.00273243589216759	492
Pv.00503	329.173	803.626	900.574	270.748	213.408	233.772	8.6643	-1.74067	7.86071596451317e-05	0.00273243589216759	493
Pv.04941	0	14.0167	23.6993	135.374	135.158	119.604	5.34355	3.13267	7.87774632888369e-05	0.00273281252708664	494
Pv.04687	0	0	0	35.6247	21.3408	27.1828	-0.276882344616124	3.92456	7.91408059326898e-05	0.00273987068943132	495
Pv.12828	41.1466	32.7057	23.6993	149.624	128.045	130.477	6.06773	1.81997	8.23554613963211e-05	0.00284541439909023	496
Pv.12311	459.471	341.074	276.492	135.374	177.84	130.477	7.85556	-1.53294	8.55123893608971e-05	0.00294854289029717	497
Pv.12165	0	4.67224	0	71.2494	28.4544	59.8021	3.20868	4.84913	8.74737183643546e-05	0.00300956770027834	498
Pv.17383	3161.43	2943.51	1801.15	1239.74	1187.97	1038.38	10.7811	-1.4359	8.76334412346905e-05	0.00300956770027834	499
Pv.12296	20.5733	37.3779	47.3986	163.874	113.817	190.279	6.21648	1.90579	9.09629823102034e-05	0.0031175772466568	500
Pv.16127	0	0	0	21.3748	21.3408	43.4924	-0.276882344616124	3.92458	9.11423353314498e-05	0.0031175772466568	501
Pv.00348	13.7155	14.0167	0	121.124	64.0223	114.168	4.94233	3.18396	9.28133953519142e-05	0.00315771180206332	502
Pv.07036	96.0088	88.7726	78.9977	292.123	284.544	288.137	7.32364	1.46445	9.28474968768074e-05	0.00315771180206332	503
Pv.11815	0	0	0	14.2499	14.2272	70.6752	-0.276882344616124	4.10168	9.28684570368157e-05	0.00315771180206332	504
Pv.16635	123.44	116.806	118.497	28.4998	56.9087	16.3097	5.99945	-2.06947	9.33946309255129e-05	0.00316931443598122	505
Pv.01917	404.608	350.418	268.592	128.249	177.84	92.4214	7.74385	-1.60963	9.41602411821091e-05	0.00318898034216957	506
Pv.00713	144.013	168.201	221.193	64.1245	64.0223	81.5483	6.80445	-1.59963	9.60056120514104e-05	0.00323929165937178	507
Pv.08756	96.0088	93.4448	78.9977	14.2499	28.4544	38.0559	5.61041	-2.01308	9.60238176437452e-05	0.00323929165937178	508
Pv.02288	123.44	70.0836	134.296	42.7497	21.3408	27.1828	5.86771	-2.06739	9.76712616865505e-05	0.00328018212957334	509
Pv.06136	0	0	0	21.3748	28.4544	32.6193	-0.276882344616124	3.86594	9.77013145127768e-05	0.00328018212957334	510
Pv.04045	651.488	808.298	655.681	341.997	327.225	342.503	8.93855	-1.31292	9.78101807908022e-05	0.00328018212957334	511
Pv.12612	1392.13	1009.2	1271.86	641.245	497.951	570.838	9.71746	-1.34402	0.00010130571718044	0.00339077358461171	512
Pv.04176	13.7155	4.67224	7.89977	78.3744	78.2495	48.929	4.62841	2.72984	0.000103104661991796	0.00343851809231496	513
Pv.12114	288.026	116.806	102.697	42.7497	49.7951	59.8021	6.5384	-1.99789	0.000103133471403973	0.00343851809231496	514
Pv.17507	20.5733	37.3779	55.2984	192.373	128.045	184.843	6.32656	1.91958	0.000103623493683469	0.00344814720631768	515
Pv.04229	480.044	630.753	418.688	142.499	220.521	288.137	8.37569	-1.505	0.000106237944904375	0.00352829391826798	516
Pv.12619	48.0044	60.7391	47.3986	199.498	227.635	152.224	6.65831	1.64627	0.00010743120377435	0.00356102231930568	517
Pv.02775	157.729	102.789	150.096	42.7497	28.4544	65.2387	6.30519	-1.84489	0.00010882792578305	0.00360035552923576	518
Pv.11030	198.875	270.99	157.995	605.62	775.381	646.95	8.56195	1.43522	0.000109568529363	0.00361787261598021	519
Pv.07599	34.2888	65.4114	23.6993	206.623	135.158	222.899	6.47136	1.94398	0.000110202071610992	0.00363179404076457	520
Pv.16030	157.729	256.973	315.991	106.874	64.0223	92.4214	7.20439	-1.70738	0.00011296900274893	0.00371583454915242	521
Pv.17097	240.022	359.763	276.492	135.374	120.931	70.6752	7.49629	-1.65449	0.00011328138227959	0.00371897135656193	522
Pv.07352	0	0	7.89977	64.1245	64.0223	54.3656	3.66247	4.30488	0.000114281667922346	0.00374463660264865	523
Pv.05445	2139.62	1247.49	1279.76	812.244	561.974	434.924	9.93926	-1.59482	0.000114777117498063	0.00375369363084791	524
Pv.00444	1488.14	3410.74	3436.4	1040.24	1116.83	1272.15	10.8036	-1.53447	0.000115436882553075	0.00376807972630864	525
Pv.15455	48.0044	23.3612	15.7995	121.124	170.726	130.477	6.00542	2.01794	0.000119455619213117	0.00389184590580833	526
Pv.16936	27.4311	42.0502	55.2984	306.373	156.499	125.041	6.52024	2.02483	0.00011994709989075	0.00390044298069788	527
Pv.07889	27.4311	65.4114	134.296	277.873	469.497	380.559	7.39598	2.05607	0.000121102501405993	0.00393055599733808	528
Pv.06872	267.453	317.712	300.191	99.7492	149.385	146.787	7.62543	-1.42411	0.000124171784292194	0.00402255551496282	529
Pv.01493	795.501	714.853	1058.57	3234.72	2439.96	2228.99	10.5666	1.38931	0.000126833823139401	0.00410104005120737	530
Pv.08280	0	14.0167	15.7995	78.3744	135.158	86.9849	4.98059	3.07864	0.00012781333325402	0.00412492861012079	531
Pv.02465	0	0	0	7.12494	42.6815	43.4924	-0.276882344616124	4.01145	0.000128994941576421	0.00415523743194573	532
Pv.05149	246.88	154.184	157.995	42.7497	42.6815	103.295	6.75458	-1.84108	0.000129916756745231	0.00417707966293251	533
Pv.03488	185.16	247.629	252.793	92.6243	85.3631	114.168	7.22633	-1.48297	0.000130805502845873	0.00419777884320172	534
Pv.17035	116.582	163.528	134.296	49.8746	35.5679	65.2387	6.38665	-1.71247	0.000131519886350752	0.0042128154997997	535
Pv.11960	123.44	126.151	157.995	56.9995	42.6815	54.3656	6.39409	-1.64538	0.000134364485533971	0.00429590333693219	536
Pv.06976	0	0	0	35.6247	21.3408	21.7462	-0.276882344616124	3.8345	0.000134738222150608	0.00429983037801671	537
Pv.11633	75.4355	196.234	165.895	28.4998	64.0223	38.0559	6.31531	-2.00996	0.000135193981677801	0.00430635550931688	538
Pv.03428	68.5777	196.234	173.795	498.746	547.746	619.767	8.15885	1.67114	0.00013726406342668	0.00436418229117441	539
Pv.00433	13.7155	18.689	31.5991	71.2494	113.817	135.914	5.57348	2.06076	0.000137748168052544	0.0043714636220675	540
Pv.03851	0	0	0	7.12494	28.4544	59.8021	-0.276882344616124	4.03723	0.000140736209386971	0.0044580340485481	541
Pv.04812	0	0	0	21.3748	21.3408	38.0559	-0.276882344616124	3.83452	0.000143666704387903	0.0045424655223164	542
Pv.17622	20.5733	4.67224	23.6993	85.4993	99.5903	108.731	5.3223	2.33443	0.00014618121559298	0.0046134576272871	543
Pv.01171	0	18.689	0	135.374	85.3631	163.097	4.83366	4.09909	0.000148233525811155	0.0046696285511503	544
Pv.02244	219.449	191.562	157.995	92.6243	64.0223	43.4924	6.83485	-1.73246	0.000150836258928154	0.00474290086101243	545
Pv.14200	6.85777	0	7.89977	85.4993	42.6815	59.8021	4.14848	3.45003	0.000152088980571745	0.00477353271072894	546
Pv.11931	0	0	7.89977	106.874	42.6815	43.4924	3.72038	4.42071	0.000153081499564642	0.00479590065455076	547
Pv.17405	0	9.34448	0	42.7497	56.9087	103.295	3.86087	4.15351	0.000155431526383831	0.00486063880956153	548
Pv.16826	13.7155	9.34448	15.7995	71.2494	135.158	43.4924	5.04345	2.43671	0.000159320913151298	0.00497319214694679	549
Pv.05970	123.44	65.4114	78.9977	370.497	305.884	271.828	7.40595	1.58585	0.000160340537029025	0.00499591960557527	550
Pv.09109	157.729	60.7391	78.9977	555.746	377.02	299.011	7.67619	1.82274	0.000161691580835033	0.00502887226999993	551
Pv.13347	13.7155	9.34448	0	85.4993	56.9087	97.858	4.64601	3.12494	0.00016476889459677	0.00511529809185661	552
Pv.01086	48.0044	65.4114	39.4988	170.999	184.953	190.279	6.59744	1.58202	0.000165899530331843	0.00513804368096383	553
Pv.07297	34.2888	37.3779	7.89977	149.624	120.931	152.224	5.94665	2.15686	0.000166101196198516	0.00513804368096383	554
Pv.15630	0	0	0	42.7497	7.11359	38.0559	-0.276882344616124	3.99412	0.000170169335905227	0.00525439983677095	555
Pv.04260	0	0	0	42.7497	21.3408	16.3097	-0.276882344616124	3.88022	0.000170942366773918	0.00526877579029611	556
Pv.14408	6.85777	4.67224	7.89977	56.9995	49.7951	54.3656	4.22976	2.80932	0.000172664496946764	0.00531230068972477	557
Pv.17389	41.1466	32.7057	7.89977	142.499	120.931	184.843	6.0044	2.19494	0.000175915044613053	0.00540260953321486	558
Pv.13684	0	0	0	605.62	0	0	-0.276882344616124	6.87224	0.000180030616895059	0.00551911392080613	559
Pv.02589	6.85777	4.67224	0	56.9995	42.6815	65.2387	3.87395	3.58082	0.000182927744969168	0.00559791565274397	560
Pv.01305	205.733	191.562	126.396	71.2494	64.0223	76.1118	6.80238	-1.56015	0.000183617764019143	0.00560011817238622	561
Pv.03354	27.4311	28.0335	23.6993	135.374	92.4767	103.295	5.76914	1.82806	0.000183653288958456	0.00560011817238622	562
Pv.02864	123.44	135.495	165.895	577.12	377.02	413.178	8.00401	1.45491	0.00018398820394821	0.00560036563243423	563
Pv.09783	68.5777	98.1171	31.5991	7.12494	0	16.3097	4.50814	-3.35227	0.00018541519207225	0.00563379458606764	564
Pv.08545	6.85777	9.34448	15.7995	49.8746	78.2495	76.1118	4.75008	2.41396	0.000186398750201286	0.00565365554371582	565
Pv.13810	54.8622	18.689	23.6993	135.374	177.84	135.914	6.12905	1.95342	0.000187071361036659	0.00566403165032724	566
Pv.02455	198.875	439.191	387.089	976.117	1230.65	1125.37	9.27144	1.44594	0.000189427280727135	0.00572524746000162	567
Pv.04970	109.724	112.134	71.0979	327.747	312.998	315.32	7.47302	1.45703	0.000192228690030783	0.00579968848777734	568
Pv.03642	0	0	0	28.4998	21.3408	27.1828	-0.276882344616124	3.78728	0.000194894901299461	0.00586979599924228	569
Pv.01514	356.604	303.696	244.893	135.374	128.045	146.787	7.67438	-1.39332	0.000196128067621426	0.00589657314882172	570
Pv.05683	164.586	56.0669	63.1981	21.3748	28.4544	27.1828	5.6272	-2.14213	0.000200268406038247	0.00601050731046836	571
Pv.06097	1776.16	1476.43	1611.55	748.119	903.426	897.032	10.2012	-1.18793	0.000203080029947927	0.00608423509303782	572
Pv.15879	6.85777	0	0	42.7497	56.9087	65.2387	3.49071	4.31868	0.000210755445134903	0.00630316939489849	573
Pv.12119	144.013	154.184	118.497	463.121	483.724	347.94	7.94763	1.39192	0.000212145080314363	0.00633367637865371	574
Pv.12622	6.85777	9.34448	7.89977	49.8746	71.1359	48.929	4.4209	2.56396	0.000216738682794357	0.00645877855173766	575
Pv.03554	61.7199	32.7057	31.5991	0	7.11359	5.43656	3.70813	-3.63681	0.0002170891314583	0.00645877855173766	576
Pv.00275	54.8622	172.873	126.396	498.746	469.497	396.869	7.86813	1.70449	0.000217701311689206	0.00646576668703278	577
Pv.02884	0	4.67224	7.89977	78.3744	49.7951	43.4924	3.96861	3.5527	0.000221306955389082	0.00656148320848219	578
Pv.00471	171.444	98.1171	134.296	35.6247	49.7951	65.2387	6.3596	-1.68978	0.000223193145813385	0.00659744073420853	579
Pv.09451	589.768	789.609	624.082	356.247	320.112	282.701	8.86423	-1.30467	0.000223289702155625	0.00659744073420853	580
Pv.00410	48.0044	60.7391	78.9977	227.998	206.294	201.153	6.85646	1.51757	0.000233026795270132	0.00687328776341524	581
Pv.11993	20.5733	14.0167	47.3986	170.999	113.817	114.168	5.92678	2.05866	0.000238119254729866	0.00701142554691703	582
Pv.00094	356.604	200.906	173.795	99.7492	106.704	76.1118	7.25524	-1.61697	0.000246325813383973	0.00724062686785788	583
Pv.11968	137.155	149.512	86.8974	49.8746	49.7951	32.6193	6.22604	-1.73901	0.000253559082736312	0.00744048287817155	584
Pv.00886	267.453	303.696	292.291	92.6243	135.158	168.533	7.60559	-1.39139	0.000255681058239925	0.00748992529069675	585
Pv.15757	164.586	60.7391	134.296	49.8746	14.2272	21.7462	5.90031	-2.27061	0.000256354512376415	0.0074968383593765	586
Pv.15701	20.5733	37.3779	15.7995	185.249	85.3631	97.858	5.80497	2.09783	0.000257356058245687	0.00751330625239581	587
Pv.11022	267.453	163.528	236.993	78.3744	113.817	97.858	7.19926	-1.46126	0.000260014422847797	0.00757800538153519	588
Pv.03910	0	0	0	21.3748	14.2272	43.4924	-0.276882344616124	3.80241	0.000261798902546294	0.00761705907119837	589
Pv.02439	109.724	93.4448	173.795	398.997	355.679	456.671	7.8205	1.43729	0.000262854935693171	0.00763184110111919	590
Pv.16416	116.582	51.3947	47.3986	7.12494	21.3408	21.7462	5.10709	-2.38645	0.000263197647824091	0.00763184110111919	591
Pv.17224	68.5777	46.7224	157.995	21.3748	14.2272	32.6193	5.50858	-2.25167	0.00026549343700301	0.00768540714513612	592
Pv.08910	267.453	266.318	244.893	142.499	99.5903	92.4214	7.42725	-1.45099	0.000267957145701108	0.00774364520384467	593
Pv.02677	1241.26	883.054	1153.37	591.37	526.406	521.909	9.604	-1.24187	0.000271506776769041	0.00783301621799841	594
Pv.02196	6.85777	9.34448	7.89977	42.7497	64.0223	59.8021	4.40222	2.52659	0.000272856296255639	0.00785871991417291	595
Pv.05687	27.4311	9.34448	0	85.4993	163.613	125.041	5.29258	3.0733	0.000274004343716338	0.00787854435950821	596
Pv.04316	96.0088	70.0836	118.497	277.873	284.544	337.066	7.40193	1.40902	0.00027590419538452	0.00791988307588698	597
Pv.09601	212.591	144.84	110.597	49.8746	78.2495	48.929	6.59031	-1.65958	0.000280583583781837	0.0080407372496143	598
Pv.10129	294.884	467.224	292.291	192.373	113.817	97.858	7.78755	-1.60826	0.000285213077895673	0.00815976046059792	599
Pv.16700	0	0	0	7.12494	42.6815	32.6193	-0.276882344616124	3.8369	0.000291371062819958	0.00832204317257604	600
Pv.02537	356.604	256.973	300.191	128.249	135.158	168.533	7.71425	-1.33714	0.000294834242742242	0.00840694578681164	601
Pv.03626	13.7155	9.34448	31.5991	85.4993	135.158	76.1118	5.40995	2.19493	0.00029813890385151	0.00848705381279622	602
Pv.16824	96.0088	74.7559	86.8974	14.2499	42.6815	10.8731	5.46223	-2.18817	0.000298885517386439	0.00849419753142853	603
Pv.17013	0	4.67224	0	49.8746	42.6815	43.4924	3.08843	4.60863	0.000300486639600367	0.00852556215700577	604
Pv.05624	6.85777	4.67224	0	42.7497	49.7951	65.2387	3.83563	3.50419	0.000306071730362542	0.00866967147640147	605
Pv.02263	102.867	130.823	157.995	42.7497	56.9087	59.8021	6.3815	-1.55527	0.00030744088431072	0.00869408322513664	606
Pv.03622	6.85777	18.689	23.6993	56.9995	99.5903	114.168	5.26119	2.19072	0.000308140188501383	0.00869950314719637	607
Pv.11064	13.7155	0	7.89977	78.3744	56.9087	86.9849	4.53728	3.1178	0.000312950390530473	0.00882077441204064	608
Pv.01050	20.5733	18.689	55.2984	121.124	128.045	173.97	6.05838	1.91023	0.000318166572726032	0.00895307152184894	609
Pv.08607	336.031	242.957	268.592	135.374	142.272	81.5483	7.53646	-1.47642	0.000319912478766817	0.00898744286660155	610
Pv.08116	27.4311	42.0502	31.5991	0	0	5.43656	2.93494	-4.54564	0.000320468768254797	0.00898833597640336	611
Pv.12310	34.2888	14.0167	7.89977	142.499	99.5903	76.1118	5.49937	2.27009	0.000328503632157933	0.0091986384710629	612
Pv.04192	75.4355	51.3947	86.8974	249.373	192.067	260.955	7.02089	1.47271	0.000338031656415208	0.00944999754647213	613
Pv.07865	884.652	850.348	758.378	498.746	334.339	369.686	9.18856	-1.28692	0.000343138096313704	0.00956126429426446	614
Pv.12934	425.182	345.746	308.091	206.623	128.045	114.168	7.87806	-1.49184	0.00034328098493022	0.00956126429426446	615
Pv.07095	6.85777	32.7057	47.3986	185.249	113.817	173.97	6.08877	2.20839	0.000343685522860881	0.00956126429426446	616
Pv.00224	905.226	1172.73	947.972	477.371	554.86	565.402	9.52283	-1.17708	0.000345390736809778	0.00957960052360068	617
Pv.11641	0	0	0	7.12494	35.5679	38.0559	-0.276882344616124	3.80483	0.000345462631941718	0.00957960052360068	618
Pv.17228	89.151	158.856	142.196	49.8746	56.9087	43.4924	6.34339	-1.62345	0.0003470521345665	0.00960812993548645	619
Pv.01442	0	0	0	28.4998	28.4544	16.3097	-0.276882344616124	3.72265	0.000348857096458213	0.00964252268065225	620
Pv.10029	13.7155	9.34448	23.6993	85.4993	85.3631	65.2387	5.13905	2.09953	0.000349689216435374	0.00964995829638164	621
Pv.01408	822.932	999.86	1019.07	2693.23	2525.32	2364.9	10.6056	1.17238	0.000350252589450674	0.00964996563571737	622
Pv.02906	34.2888	32.7057	63.1981	106.874	199.181	201.153	6.41526	1.69557	0.000352676246513956	0.00970114419985501	623
Pv.08924	13.7155	14.0167	0	64.1245	106.704	81.5483	4.80806	2.91541	0.000359589618941285	0.00987546041634104	624
Pv.12980	294.884	238.284	276.492	897.743	761.154	641.514	8.84287	1.26961	0.000362449335198474	0.00992133789596562	625
Pv.16162	6.85777	0	0	42.7497	92.4767	32.6193	3.50665	4.35056	0.000362597877284297	0.00992133789596562	626
Pv.05881	0	0	0	21.3748	35.5679	16.3097	-0.276882344616124	3.70669	0.000362996957505424	0.00992133789596562	627
Pv.08513	157.729	149.512	205.394	71.2494	85.3631	70.6752	6.836	-1.42233	0.000364746132840241	0.00995327146255288	628
Pv.17149	116.582	126.151	181.695	35.6247	78.2495	48.929	6.45121	-1.64578	0.000365525949730915	0.00995869348257344	629
Pv.15475	0	0	0	49.8746	28.4544	5.43656	-0.276882344616124	3.95407	0.000369684183436363	0.0100559965897602	630
Pv.06758	432.04	355.09	355.49	178.124	156.499	222.899	8.06156	-1.28867	0.000374947691869006	0.0101772515337289	631
Pv.10038	13.7155	23.3612	7.89977	64.1245	78.2495	92.4214	5.10293	2.11861	0.000375329577482445	0.0101772515337289	632
Pv.00614	198.875	233.612	252.793	106.874	56.9087	119.604	7.20831	-1.51749	0.000376182067367028	0.010184252904374	633
Pv.01307	6.85777	14.0167	0	56.9995	71.1359	86.9849	4.48792	3.09268	0.000379022355689261	0.0102449623177395	634
Pv.12162	1446.99	1368.97	1453.56	840.743	725.586	619.767	10.005	-1.20387	0.000382643501691736	0.0103265538401438	635
Pv.06362	486.902	369.107	410.788	149.624	263.203	195.716	8.19427	-1.32003	0.00038365967020241	0.0103376977488344	636
Pv.04075	390.893	579.358	466.086	284.998	142.272	157.66	8.2771	-1.51821	0.000390043976338656	0.0104932238971987	637
Pv.09147	54.8622	51.3947	23.6993	213.748	149.385	146.787	6.44096	1.73504	0.000394389145840439	0.0105934902700119	638
Pv.02502	507.475	831.659	663.58	363.372	277.43	315.32	8.86166	-1.30802	0.000400797344314297	0.0107487700931363	639
Pv.11335	27.4311	46.7224	63.1981	185.249	149.385	168.533	6.46265	1.63348	0.000406978762362045	0.0108974922665599	640
Pv.06403	82.2932	46.7224	86.8974	263.623	206.294	244.645	7.04222	1.48612	0.000408374376557698	0.0109178029501861	641
Pv.04139	0	0	0	42.7497	7.11359	27.1828	-0.276882344616124	3.81733	0.000416200470048285	0.0111097000860085	642
Pv.12994	54.8622	18.689	31.5991	163.874	163.613	114.168	6.17894	1.83089	0.000425440130757831	0.0113155730729108	643
Pv.04303	301.742	228.94	229.093	56.9995	92.4767	163.097	7.33646	-1.56184	0.000425662424958517	0.0113155730729108	644
Pv.10036	61.7199	46.7224	39.4988	142.499	206.294	157.66	6.51664	1.5177	0.000425893950634734	0.0113155730729108	645
Pv.09594	308.6	453.207	576.683	149.624	213.408	255.518	8.24261	-1.37739	0.00042682562921238	0.0113227721483166	646
Pv.12802	20.5733	4.67224	0	99.7492	71.1359	97.858	4.79342	3.16129	0.00043479132269476	0.0115012594373052	647
Pv.04861	20.5733	14.0167	0	142.499	56.9087	135.914	5.18457	3.03214	0.000434896196263859	0.0115012594373052	648
Pv.08113	836.648	812.97	687.28	420.372	391.247	424.051	9.15479	-1.16806	0.000437646214854063	0.0115561528258152	649
Pv.08305	0	4.67224	0	42.7497	21.3408	81.5483	3.12743	4.68663	0.000445767731245841	0.0117524947851692	650
Pv.02673	123.44	107.462	126.396	49.8746	56.9087	38.0559	6.25453	-1.54616	0.000449037203674995	0.0118205077717026	651
Pv.08941	34.2888	37.3779	15.7995	92.6243	135.158	130.477	5.88647	1.76802	0.000451630089692415	0.0118705289065321	652
Pv.02347	240.022	303.696	284.392	676.87	789.608	755.681	8.82636	1.17075	0.000453794215486895	0.0119091446719738	653
Pv.10361	0	14.0167	15.7995	71.2494	92.4767	92.4214	4.86553	2.84851	0.000455235112069624	0.0119186077096912	654
Pv.16895	0	0	0	14.2499	35.5679	21.7462	-0.276882344616124	3.65502	0.000455846251611565	0.0119186077096912	655
Pv.14777	0	0	0	14.2499	35.5679	21.7462	-0.276882344616124	3.65502	0.000456798591210706	0.0119186077096912	656
Pv.12418	75.4355	168.201	86.8974	384.747	348.566	375.122	7.66709	1.49637	0.000456936760533765	0.0119186077096912	657
Pv.06473	75.4355	84.1004	47.3986	14.2499	28.4544	21.7462	5.26701	-1.95296	0.000460538659293585	0.0119943024381674	658
Pv.12105	0	14.0167	7.89977	71.2494	49.7951	97.858	4.53519	3.06524	0.000472535794391418	0.0122880818034685	659
Pv.03451	89.151	60.7391	39.4988	270.748	177.84	228.335	6.91402	1.59677	0.000474571056406415	0.0123223093842981	660
Pv.04150	54.8622	32.7057	47.3986	135.374	156.499	168.533	6.38045	1.51535	0.000475850921088725	0.0123368490691339	661
Pv.12161	13.7155	14.0167	15.7995	85.4993	35.5679	114.168	5.0835	2.18595	0.000480961717802035	0.012439748527437	662
Pv.04108	0	0	0	21.3748	21.3408	27.1828	-0.276882344616124	3.63556	0.000481271708799132	0.012439748527437	663
Pv.03639	342.888	196.234	236.993	113.999	120.931	119.604	7.45715	-1.38104	0.000482657781802272	0.0124567867571469	664
Pv.04458	0	4.67224	0	64.1245	28.4544	43.4924	3.09697	4.62572	0.000485123139052822	0.0125015868179672	665
Pv.00836	130.298	158.856	102.697	35.6247	64.0223	59.8021	6.3801	-1.56736	0.000492311569875933	0.0126677828422881	666
Pv.01790	150.871	126.151	189.594	56.9995	78.2495	70.6752	6.69325	-1.43588	0.000493694679322976	0.0126843264161287	667
Pv.11184	6.85777	14.0167	7.89977	42.7497	49.7951	97.858	4.62209	2.45113	0.000496971130012338	0.0127493925973375	668
Pv.00955	6.85777	9.34448	15.7995	78.3744	56.9087	54.3656	4.71186	2.33752	0.000507599856259128	0.0130025990085391	669
Pv.02259	20.5733	56.0669	39.4988	170.999	128.045	152.224	6.26592	1.71615	0.000515397683844478	0.0131826419523027	670
Pv.01899	281.169	238.284	126.396	92.6243	42.6815	97.858	7.02879	-1.71464	0.000516712758863625	0.0131965820397108	671
Pv.03517	75.4355	93.4448	94.7972	35.6247	35.5679	27.1828	5.75762	-1.66368	0.000522262712107354	0.0133184763353925	672
Pv.09399	130.298	163.528	126.396	42.7497	78.2495	21.7462	6.36027	-1.80655	0.000524336779433888	0.0133514998353024	673
Pv.13062	13.7155	14.0167	7.89977	42.7497	56.9087	114.168	4.85796	2.3046	0.000526129791255602	0.0133772792770731	674
Pv.00354	41.1466	32.7057	23.6993	106.874	156.499	103.295	5.98498	1.65448	0.00052750260378722	0.0133923142534838	675
Pv.06147	89.151	56.0669	47.3986	21.3748	21.3408	16.3097	5.16384	-1.95006	0.000530439269933981	0.0134469493622169	676
Pv.06181	27.4311	18.689	0	135.374	163.613	97.858	5.50957	2.85207	0.0005380779428951	0.0136204456534613	677
Pv.02068	13.7155	0	7.89977	64.1245	42.6815	119.604	4.54254	3.12833	0.000544136371664813	0.0137534882023892	678
Pv.12668	157.729	299.024	221.193	42.7497	128.045	92.4214	7.13179	-1.64291	0.000545132139824712	0.0137583644774316	679
Pv.16883	6.85777	4.67224	7.89977	42.7497	42.6815	65.2387	4.17384	2.69749	0.000549902608598313	0.0138583544169843	680
Pv.02393	48.0044	126.151	78.9977	21.3748	28.4544	32.6193	5.59143	-1.88275	0.000552157394007834	0.0138947448768168	681
Pv.10017	34.2888	28.0335	47.3986	92.6243	170.726	135.914	6.12267	1.60125	0.000553478224214817	0.013907560598782	682
Pv.09586	178.302	121.478	142.196	56.9995	35.5679	81.5483	6.53612	-1.59796	0.000557381116407287	0.0139851247318765	683
Pv.08559	41.1466	65.4114	55.2984	7.12494	7.11359	21.7462	4.66132	-2.4497	0.000571609091757787	0.0143211476687912	684
Pv.12406	219.449	196.234	110.597	92.6243	49.7951	43.4924	6.72886	-1.72309	0.000580678804552577	0.0145271425892226	685
Pv.00403	0	4.67224	7.89977	56.9995	42.6815	54.3656	3.88183	3.37914	0.000582465889431317	0.0145506092524555	686
Pv.02063	41.1466	51.3947	23.6993	0	7.11359	5.43656	3.65101	-3.52257	0.000592628050903165	0.0147725962883395	687
Pv.03146	116.582	210.251	157.995	85.4993	28.4544	48.929	6.57401	-1.791	0.000593076165395202	0.0147725962883395	688
Pv.08101	27.4311	56.0669	39.4988	128.249	149.385	157.66	6.27418	1.56652	0.000594686628429475	0.0147912115404875	689
Pv.02820	82.2932	135.495	181.695	14.2499	35.5679	70.6752	6.1768	-2.01901	0.000596120454633325	0.0148053858421033	690
Pv.17090	452.613	476.569	545.084	178.124	327.225	233.772	8.44312	-1.25806	0.000598500935297316	0.0148273810842636	691
Pv.11474	144.013	74.7559	15.7995	14.2499	0	0	4.3374	-4.18087	0.00059873651807845	0.0148273810842636	692
Pv.01541	68.5777	70.0836	63.1981	14.2499	21.3408	32.6193	5.28525	-1.83982	0.00061415803382271	0.0151873394309088	693
Pv.10608	27.4311	23.3612	15.7995	78.3744	128.045	70.6752	5.5074	1.80048	0.000615415925792931	0.0151965168880597	694
Pv.05414	61.7199	51.3947	47.3986	0	7.11359	16.3097	4.32759	-3.09437	0.000617147976248293	0.0152173595236935	695
Pv.04925	20.5733	14.0167	7.89977	78.3744	71.1359	65.2387	5.00583	2.09147	0.000626711173727246	0.0154309617588561	696
Pv.05752	75.4355	84.1004	102.697	14.2499	42.6815	32.6193	5.66718	-1.82664	0.000628545612521616	0.0154539256266613	697
Pv.13880	363.462	527.963	497.685	256.498	213.408	222.899	8.36428	-1.24537	0.000633576509295357	0.0155419658929896	698
Pv.17482	41.1466	9.34448	15.7995	128.249	92.4767	108.731	5.63564	2.07277	0.000633940255540628	0.0155419658929896	699
Pv.08531	102.867	79.4281	55.2984	7.12494	28.4544	32.6193	5.39499	-2.09453	0.000636298348275154	0.0155774925634162	700
Pv.17657	294.884	228.94	94.7972	71.2494	85.3631	81.5483	7.00693	-1.63623	0.00065109382533681	0.0159078293611147	701
Pv.10929	322.315	570.014	323.89	192.373	199.181	179.406	8.12775	-1.3407	0.000651648258826081	0.0159078293611147	702
Pv.15047	27.4311	46.7224	39.4988	0	7.11359	5.43656	3.63285	-3.48625	0.000657920658133385	0.016038102871169	703
Pv.11834	1412.7	948.465	1090.17	698.244	391.247	554.529	9.64846	-1.3038	0.00066196586113568	0.0161137911396053	704
Pv.17706	109.724	79.4281	150.096	391.872	334.339	309.884	7.63723	1.37416	0.000668045463359838	0.0162387164618405	705
Pv.07004	6000.55	4658.23	5292.84	3028.1	3030.39	2712.84	11.9544	-1.10829	0.000669744610444708	0.0162569594747747	706
Pv.08049	137.155	74.7559	63.1981	35.6247	14.2272	32.6193	5.66598	-1.97491	0.000679335395659966	0.0164664365989036	707
Pv.12094	192.018	182.217	142.196	21.3748	42.6815	108.731	6.62405	-1.87465	0.000680638313358621	0.0164747157853484	708
Pv.15392	13.7155	0	7.89977	71.2494	113.817	38.0559	4.54118	3.1256	0.000681912849936359	0.016482285626741	709
Pv.08529	27.4311	46.7224	39.4988	185.249	177.84	81.5483	6.24499	1.73804	0.000684195854235435	0.0165141751465249	710
Pv.01243	0	0	0	21.3748	14.2272	32.6193	-0.276882344616124	3.59863	0.000690614974865458	0.0166456664195068	711
Pv.04403	404.608	355.09	363.389	199.498	170.726	212.026	8.08279	-1.1959	0.000700095213746263	0.0168504658398451	712
Pv.02837	61.7199	32.7057	23.6993	7.12494	7.11359	5.43656	4.01918	-2.83066	0.000703064276277319	0.016898194253246	713
Pv.05165	75.4355	51.3947	7.89977	292.123	192.067	222.899	6.70335	2.14967	0.000710143294885279	0.0170234921332285	714
Pv.07343	0	9.34448	7.89977	49.8746	71.1359	54.3656	4.19981	3.09248	0.000711888557560425	0.0170234921332285	715
Pv.11886	342.888	327.057	236.993	135.374	113.817	184.843	7.71403	-1.32035	0.000712026141289061	0.0170234921332285	716
Pv.13269	226.306	140.167	229.093	78.3744	99.5903	97.858	7.08064	-1.3658	0.000712250910866828	0.0170234921332285	717
Pv.03877	6.85777	9.34448	0	64.1245	35.5679	76.1118	4.1669	3.18294	0.00071450812617772	0.0170536570449966	718
Pv.02777	48.0044	18.689	23.6993	106.874	113.817	141.35	5.91859	1.74424	0.000716296507917459	0.0170725636386391	719
Pv.04682	13.7155	0	15.7995	78.3744	78.2495	86.9849	4.82404	2.80115	0.000722198069560745	0.0171893171084201	720
Pv.01275	27.4311	4.67224	15.7995	92.6243	64.0223	103.295	5.22521	2.19449	0.000723261774610252	0.0171907587121996	721
Pv.12557	754.355	1322.24	1050.67	498.746	583.314	543.656	9.55998	-1.19714	0.000725799384389732	0.017227180125051	722
Pv.06276	13.7155	23.3612	0	121.124	85.3631	97.858	5.16472	2.78925	0.000727443198546592	0.0172423154820096	723
Pv.09727	41.1466	37.3779	23.6993	149.624	106.704	114.168	6.0351	1.61879	0.000734390759014563	0.0173829481177245	724
Pv.02187	116.582	121.478	165.895	42.7497	64.0223	70.6752	6.478	-1.45046	0.000743231930221178	0.0175679525354487	725
Pv.17632	13.7155	14.0167	23.6993	142.499	71.1359	48.929	5.30118	2.14573	0.000745305085348621	0.0175880037217048	726
Pv.17786	61.7199	60.7391	55.2984	21.3748	21.3408	10.8731	5.0398	-1.96387	0.000746132853222816	0.0175880037217048	727
Pv.02899	82.2932	130.823	110.597	35.6247	49.7951	48.929	6.12136	-1.52962	0.000750042345651437	0.0176187793222085	728
Pv.00106	390.893	317.712	308.091	192.373	156.499	157.66	7.91468	-1.24595	0.000750049158146345	0.0176187793222085	729
Pv.15698	0	0	0	14.2499	21.3408	32.6193	-0.276882344616124	3.58122	0.000750522781421029	0.0176187793222085	730
Pv.04856	20.5733	74.7559	47.3986	227.998	142.272	201.153	6.58652	1.76158	0.00076362929761216	0.0179019360782211	731
Pv.05393	185.16	177.545	229.093	584.245	519.292	494.727	8.35099	1.19251	0.00076656541693139	0.017946217964417	732
Pv.07883	150.871	327.057	213.294	85.4993	106.704	114.168	7.26485	-1.43406	0.000768563567389003	0.0179684500059282	733
Pv.08970	1892.74	1453.07	1303.46	833.618	761.154	918.778	10.1622	-1.13832	0.00078172806267621	0.0182513267167332	734
Pv.02555	116.582	112.134	173.795	434.622	320.112	418.615	7.84896	1.30313	0.000784094851626073	0.0182816781936272	735
Pv.07600	75.4355	65.4114	71.0979	14.2499	35.5679	21.7462	5.35691	-1.83555	0.000786621856839798	0.018292622068929	736
Pv.06131	27.4311	46.7224	47.3986	156.749	149.385	114.168	6.24721	1.55107	0.000786699099305636	0.018292622068929	737
Pv.16928	0	0	0	28.4998	21.3408	16.3097	-0.276882344616124	3.5812	0.000791871443122137	0.0183879416270787	738
Pv.06281	315.457	373.779	481.886	890.618	1045.7	1141.68	9.30858	1.13924	0.000793718176522504	0.0184058841557052	739
Pv.12647	0	0	0	28.4998	28.4544	10.8731	-0.276882344616124	3.61857	0.000794937057391592	0.0184092383142158	740
Pv.17047	54.8622	60.7391	39.4988	163.874	177.84	152.224	6.53724	1.42094	0.000798161476649529	0.0184589652163873	741
Pv.01839	6.85777	28.0335	23.6993	0	0	0	-0.276882344616124	-3.75696	0.000804985639658655	0.0185916966399331	742
Pv.14532	34.2888	46.7224	71.0979	7.12494	14.2272	16.3097	4.64977	-2.28596	0.000813476448565385	0.0187625113042598	743
Pv.12034	68.5777	65.4114	78.9977	21.3748	7.11359	32.6193	5.25437	-2.05296	0.00082156150224153	0.0189235207848294	744
Pv.00866	20.5733	18.689	15.7995	71.2494	64.0223	92.4214	5.22777	1.79246	0.000828936035385577	0.0190677541455069	745
Pv.05079	68.5777	93.4448	71.0979	21.3748	7.11359	38.0559	5.37914	-2.06858	0.000833136462733009	0.0191386857397528	746
Pv.01711	658.346	1733.4	1832.75	5008.83	4047.63	4387.3	11.305	1.4303	0.00083822977103776	0.0192299110927364	747
Pv.13489	27.4311	18.689	15.7995	85.4993	85.3631	76.1118	5.37577	1.74863	0.000842466410599022	0.0193012658802613	748
Pv.17132	27.4311	14.0167	7.89977	64.1245	56.9087	141.35	5.2445	2.13637	0.000851047222867992	0.0194668132542792	749
Pv.01195	6.85777	32.7057	15.7995	121.124	85.3631	76.1118	5.40009	2.11805	0.000852647562770476	0.0194668132542792	750
Pv.14825	0	0	0	21.3748	21.3408	21.7462	-0.276882344616124	3.52474	0.000853100119855497	0.0194668132542792	751
Pv.07778	6.85777	4.67224	0	21.3748	78.2495	59.8021	3.83248	3.49788	0.00085909917136678	0.0195634902948127	752
Pv.06539	315.457	313.04	260.692	812.244	768.268	723.062	8.9086	1.12753	0.000859620014704671	0.0195634902948127	753
Pv.17641	109.724	56.0669	78.9977	14.2499	7.11359	43.4924	5.38496	-2.19478	0.00086935676695845	0.0197427035961423	754
Pv.05272	20.5733	42.0502	15.7995	78.3744	149.385	108.731	5.76123	1.83209	0.000869798752120408	0.0197427035961423	755
Pv.03816	301.742	196.234	197.494	99.7492	92.4767	135.914	7.31979	-1.34064	0.000873084568410438	0.0197910717577377	756
Pv.02001	164.586	163.528	150.096	71.2494	85.3631	76.1118	6.80329	-1.29222	0.000875377011665194	0.0198117635523602	757
Pv.02929	0	0	0	42.7497	14.2272	10.8731	-0.276882344616124	3.6523	0.00087630955083673	0.0198117635523602	758
Pv.15700	678.919	691.492	639.881	377.622	327.225	402.305	8.96637	-1.10923	0.000877889164278426	0.0198213262295644	759
Pv.06109	390.893	397.141	308.091	213.748	177.84	141.35	8.00855	-1.27701	0.0008848009166692	0.019951096459158	760
Pv.07576	75.4355	116.806	189.594	49.8746	42.6815	54.3656	6.30869	-1.62232	0.000892296571179465	0.0200936745601872	761
Pv.06193	54.8622	74.7559	55.2984	142.499	241.862	195.716	6.77197	1.38514	0.000903453844015251	0.020318226410616	762
Pv.15851	0	0	0	220.873	0	0	-0.276882344616124	5.41705	0.000905623097215837	0.0203403185019499	763
Pv.10916	445.755	275.662	308.091	199.498	120.931	152.224	7.87691	-1.35725	0.000909193511003031	0.020393781672852	764
Pv.16073	75.4355	37.3779	47.3986	7.12494	7.11359	21.7462	4.65398	-2.43503	0.000911830235483823	0.020426189209786	765
Pv.14596	54.8622	116.806	55.2984	28.4998	14.2272	27.1828	5.40678	-1.94067	0.00092416485576446	0.0206754740642762	766
Pv.17094	6.85777	18.689	15.7995	42.7497	78.2495	97.858	4.98135	2.12957	0.000926297681124049	0.0206961712665226	767
Pv.04016	1220.68	859.693	513.485	441.746	369.907	407.742	9.22358	-1.33613	0.00093905103401025	0.0209537989190542	768
Pv.12122	68.5777	121.478	94.7972	28.4998	35.5679	48.929	5.90217	-1.59973	0.00097964993800884	0.0218312886705559	769
Pv.02131	116.582	158.856	134.296	56.9995	64.0223	70.6752	6.55044	-1.35189	0.000981135423516988	0.0218359970815722	770
Pv.07952	0	9.34448	0	21.3748	85.3631	76.1118	3.77949	3.99074	0.000986398461848369	0.0219246568621213	771
Pv.17025	3099.71	1995.05	2053.94	1353.74	1131.06	1315.65	10.7729	-1.15751	0.000988204776996308	0.0219363539681162	772
Pv.08931	144.013	107.462	86.8974	28.4998	49.7951	59.8021	6.1679	-1.56751	0.000990416626281721	0.0219570112866622	773
Pv.06273	246.88	434.519	450.287	1218.37	960.335	984.017	9.31266	1.24473	0.000991780640642213	0.0219588434608341	774
Pv.12261	157.729	168.201	236.993	35.6247	85.3631	114.168	6.91141	-1.54059	0.001005226990471	0.0222278386267117	775
Pv.07484	61.7199	18.689	39.4988	135.374	128.045	201.153	6.30022	1.69625	0.00100778647757705	0.0222557176111314	776
Pv.08417	6.85777	51.3947	39.4988	156.749	142.272	163.097	6.15457	1.99345	0.00101542817136945	0.0223956146367546	777
Pv.03872	137.155	88.7726	126.396	14.2499	71.1359	16.3097	5.97418	-2.06554	0.00102200152897688	0.0225116197970138	778
Pv.12672	20.5733	23.3612	15.7995	78.3744	85.3631	70.6752	5.31151	1.72314	0.00102727476376813	0.0225987260933177	779
Pv.11011	144.013	102.789	173.795	512.996	312.998	418.615	7.92704	1.33198	0.00103459642598737	0.0227306140412122	780
Pv.17504	48.0044	32.7057	39.4988	135.374	106.704	152.224	6.18917	1.46537	0.00104826618338743	0.0230014565745331	781
Pv.01210	13.7155	23.3612	15.7995	0	0	0	-0.276882344616124	-3.61135	0.00106501555394642	0.023337031916042	782
Pv.04833	48.0044	23.3612	39.4988	99.7492	149.385	135.914	6.10682	1.53636	0.00106628324620767	0.023337031916042	783
Pv.01761	0	0	7.89977	42.7497	35.5679	76.1118	3.53247	4.04488	0.00107328329994167	0.0234602753968117	784
Pv.08339	13.7155	18.689	7.89977	42.7497	78.2495	86.9849	4.92992	2.09081	0.00107742386854743	0.0235207806819074	785
Pv.11218	27.4311	18.689	39.4988	113.999	120.931	81.5483	5.78754	1.64862	0.00107928979190992	0.0235315383765399	786
Pv.04004	27.4311	42.0502	31.5991	135.374	92.4767	125.041	5.98859	1.56164	0.00108155783688262	0.0235417169283169	787
Pv.10733	41.1466	4.67224	15.7995	128.249	113.817	92.4214	5.59387	2.20187	0.00108250411037601	0.0235417169283169	788
Pv.03625	13.7155	18.689	23.6993	56.9995	85.3631	86.9849	5.23998	1.76972	0.00110613925567256	0.0240058874003102	789
Pv.02323	102.867	168.201	118.497	56.9995	49.7951	65.2387	6.43898	-1.43091	0.00110664941624818	0.0240058874003102	790
Pv.01539	0	9.34448	15.7995	106.874	92.4767	32.6193	4.68805	2.99158	0.00111365661728003	0.0241273494947254	791
Pv.17433	164.586	130.823	221.193	28.4998	64.0223	108.731	6.73513	-1.64444	0.0011158119726638	0.024143522443863	792
Pv.04923	0	0	0	14.2499	14.2272	38.0559	-0.276882344616124	3.54286	0.00112899086895263	0.0243978770759663	793
Pv.08260	486.902	822.315	750.478	406.122	227.635	353.376	8.9065	-1.29741	0.00113079429059317	0.024406072742941	794
Pv.03119	20.5733	14.0167	23.6993	92.6243	49.7951	108.731	5.34184	1.86355	0.00113235367590568	0.024408987350938	795
Pv.08467	164.586	149.512	181.695	92.6243	64.0223	76.1118	6.83609	-1.32763	0.00114033013865121	0.0245500472186756	796
Pv.17625	171.444	168.201	173.795	85.4993	85.3631	86.9849	6.93005	-1.24238	0.00116397826481862	0.0250277233678755	797
Pv.16825	315.457	224.268	181.695	121.124	99.5903	125.041	7.38912	-1.30967	0.00117179864540515	0.0251643024891079	798
Pv.00859	48.0044	28.0335	7.89977	128.249	184.953	92.4214	5.95421	2.01914	0.00118365855852602	0.0253871798716652	799
Pv.08046	75.4355	93.4448	126.396	42.7497	35.5679	43.4924	5.9901	-1.52133	0.00118942539896234	0.025478978827522	800
Pv.14368	0	0	0	28.4998	35.5679	5.43656	-0.276882344616124	3.65499	0.0011917389470172	0.025496667084936	801
Pv.12973	0	9.34448	15.7995	92.6243	49.7951	70.6752	4.62147	2.85843	0.00119644095914538	0.0255653475272747	802
Pv.01811	0	0	0	14.2499	21.3408	27.1828	-0.276882344616124	3.46598	0.00120681512237884	0.025754907536994	803
Pv.02161	27.4311	46.7224	94.7972	206.623	220.521	184.843	6.74986	1.61638	0.00122361348145036	0.0260809256612124	804
Pv.06584	34.2888	4.67224	31.5991	135.374	106.704	103.295	5.71255	2.05808	0.00122750709165545	0.0261314149437261	805
Pv.04725	6.85777	4.67224	0	78.3744	49.7951	21.7462	3.82365	3.48023	0.00123245552071386	0.0262042062760217	806
Pv.00335	75.4355	74.7559	31.5991	7.12494	28.4544	10.8731	4.93429	-2.24745	0.00125321500867221	0.0266125719995238	807
Pv.05851	89.151	149.512	110.597	327.747	277.43	402.305	7.63419	1.27531	0.00125777795439962	0.0266764118868146	808
Pv.08076	13.7155	14.0167	23.6993	0	0	0	-0.276882344616124	-3.5662	0.0012710465281548	0.0269245047626561	809
Pv.01955	34.2888	65.4114	63.1981	128.249	177.84	222.899	6.61115	1.43382	0.00127414478369527	0.026956813775538	810
Pv.07175	54.8622	51.3947	63.1981	156.749	213.408	141.35	6.62302	1.34421	0.0012777557431084	0.0269998769046223	811
Pv.01788	13.7155	9.34448	31.5991	0	0	0	-0.276882344616124	-3.65037	0.0012810953493707	0.0270371071455243	812
Pv.06427	1035.52	878.382	813.676	498.746	569.087	478.417	9.42706	-1.06903	0.00128900189462163	0.0271705110309113	813
Pv.04696	164.586	186.89	244.893	71.2494	113.817	108.731	7.12339	-1.28386	0.0012953597483539	0.0272709828102467	814
Pv.05373	48.0044	23.3612	15.7995	128.249	135.158	86.9849	5.87822	1.76352	0.00130041860526639	0.0273438940349081	815
Pv.04006	226.306	177.545	276.492	655.495	704.245	483.853	8.55421	1.19812	0.00130234954910729	0.0273509365478573	816
Pv.17084	13.7155	23.3612	31.5991	99.7492	78.2495	86.9849	5.50087	1.70991	0.00130627681917447	0.0273998358019497	817
Pv.03946	27.4311	18.689	7.89977	0	0	0	-0.276882344616124	-3.64546	0.00131091712276441	0.0274635534630974	818
Pv.17074	384.035	644.769	434.487	1325.24	1365.81	1163.42	9.63899	1.15006	0.00133010329003729	0.0278314775108291	819
Pv.04890	27.4311	23.3612	47.3986	92.6243	106.704	146.787	5.94029	1.55964	0.00133784791417051	0.0279593898843171	820
Pv.10811	13.7155	9.34448	0	71.2494	49.7951	76.1118	4.50418	2.84129	0.00134136406583528	0.0279987283754193	821
Pv.12631	6.85777	4.67224	0	42.7497	35.5679	59.8021	3.74243	3.31779	0.00134702397187496	0.0280826639975927	822
Pv.05427	178.302	144.84	102.697	49.8746	85.3631	54.3656	6.5699	-1.42798	0.00136133878613817	0.0283466133390641	823
Pv.01673	13.7155	9.34448	15.7995	78.3744	42.6815	70.6752	4.85897	2.06774	0.00136814366194629	0.0284537353577348	824
Pv.08751	75.4355	168.201	78.9977	370.497	412.588	260.955	7.6089	1.44871	0.00137470344566222	0.0285555066040163	825
Pv.05015	116.582	214.923	102.697	398.997	490.838	402.305	7.97214	1.31817	0.00138032581922899	0.0286375830074179	826
Pv.00225	0	0	7.89977	28.4998	64.0223	59.8021	3.51694	4.01382	0.00138520856387958	0.0287041344125809	827
Pv.13046	68.5777	84.1004	63.1981	0	21.3408	21.7462	4.98474	-2.63612	0.00140866151117404	0.029135467926906	828
Pv.04298	0	4.67224	7.89977	42.7497	35.5679	65.2387	3.82331	3.2621	0.00140942422310819	0.029135467926906	829
Pv.08483	198.875	238.284	260.692	135.374	85.3631	119.604	7.35636	-1.27361	0.00141414983163736	0.0291979345358669	830
Pv.03022	0	0	0	21.3748	7.11359	38.0559	-0.276882344616124	3.56074	0.0014288879448033	0.0294667300963829	831
Pv.04155	0	0	0	7.12494	14.2272	48.929	-0.276882344616124	3.59866	0.00143405280984896	0.0295358448179107	832
Pv.11214	144.013	135.495	189.594	327.747	497.951	434.924	8.00274	1.16742	0.00143568645231485	0.0295358448179107	833
Pv.16878	48.0044	70.0836	55.2984	7.12494	28.4544	5.43656	4.81197	-2.34808	0.00144318542269623	0.0296545186915411	834
Pv.10553	6.85777	18.689	15.7995	56.9995	78.2495	65.2387	4.92756	2.022	0.0014644884141851	0.0300454528977285	835
Pv.12158	89.151	98.1171	71.0979	227.998	234.748	250.082	7.16795	1.21112	0.0014657173730817	0.0300454528977285	836
Pv.00232	0	9.34448	0	42.7497	64.0223	48.929	3.67837	3.78851	0.00147440229682523	0.0301873741465879	837
Pv.10928	144.013	144.84	134.296	71.2494	78.2495	48.929	6.60569	-1.33428	0.00150056590970891	0.0306863937884028	838
Pv.01336	102.867	84.1004	71.0979	28.4998	42.6815	38.0559	5.80912	-1.50247	0.00150254506739171	0.0306902441238281	839
Pv.05720	0	0	0	28.4998	21.3408	10.8731	-0.276882344616124	3.46595	0.00151304877854969	0.0308679963309595	840
Pv.08746	0	0	0	21.3748	21.3408	16.3097	-0.276882344616124	3.40469	0.00152456267763365	0.0310659103526847	841
Pv.07445	898.368	798.953	813.676	498.746	448.156	505.6	9.32294	-1.03719	0.001534580897462	0.031232913111409	842
Pv.14425	130.298	102.789	94.7972	7.12494	56.9087	38.0559	5.91655	-1.97767	0.00153930616238418	0.0312919213579806	843
Pv.13622	116.582	163.528	71.0979	42.7497	49.7951	54.3656	6.2486	-1.51817	0.00154866681605858	0.031444909036488	844
Pv.07218	425.182	485.913	473.986	990.367	1074.15	1299.34	9.49481	1.02363	0.00155237084253445	0.0314828155367017	845
Pv.01108	82.2932	60.7391	78.9977	21.3748	35.5679	32.6193	5.55409	-1.57384	0.00157783291206082	0.0319272841812095	846
Pv.04132	198.875	121.478	102.697	64.1245	71.1359	48.929	6.55137	-1.44533	0.00157801305371328	0.0319272841812095	847
Pv.10275	27.4311	37.3779	71.0979	14.2499	7.11359	5.43656	4.35401	-2.54926	0.00158774003861571	0.0320862040586762	848
Pv.09531	102.867	93.4448	126.396	35.6247	64.0223	43.4924	6.16355	-1.43225	0.00159122078786167	0.0321186697780747	849
Pv.00629	0	0	0	21.3748	28.4544	10.8731	-0.276882344616124	3.44686	0.00159626330424023	0.0321491436455901	850
Pv.06238	27.4311	51.3947	31.5991	7.12494	0	0	3.29164	-4.08934	0.00159793117776327	0.0321491436455901	851
Pv.00199	0	0	0	21.3748	28.4544	10.8731	-0.276882344616124	3.44686	0.00159835854502205	0.0321491436455901	852
Pv.11573	164.586	196.234	205.394	555.746	583.314	375.122	8.28178	1.17976	0.00160257370521541	0.0321961378502654	853
Pv.04118	0	0	0	7.12494	35.5679	21.7462	-0.276882344616124	3.48785	0.00160908706336445	0.0322891393499725	854
Pv.04107	589.768	574.686	529.284	384.747	220.521	250.082	8.6667	-1.21443	0.00161181228862406	0.0323059967136263	855
Pv.08504	0	14.0167	0	78.3744	49.7951	81.5483	4.19246	3.64676	0.00161582938062864	0.0323486776820479	856
Pv.01763	329.173	373.779	466.086	213.748	220.521	201.153	8.17414	-1.12516	0.00163357329297591	0.0326657473999162	857
Pv.00921	384.035	266.318	323.89	163.874	142.272	206.589	7.88572	-1.17881	0.00166006182785603	0.0331567360652317	858
Pv.05110	13.7155	9.34448	23.6993	71.2494	49.7951	92.4214	5.06133	1.9441	0.00166258614518497	0.0331684968219266	859
Pv.08986	75.4355	172.873	94.7972	21.3748	28.4544	70.6752	6.07485	-1.79509	0.00166501630402349	0.0331783539558727	860
Pv.09654	788.644	504.602	584.583	377.622	334.339	282.701	8.84426	-1.15617	0.00167344869751539	0.0333076542733115	861
Pv.09300	130.298	135.495	78.9977	28.4998	56.9087	59.8021	6.21782	-1.52425	0.0017042313069976	0.0338809882923641	862
Pv.11093	0	0	0	21.3748	14.2272	21.7462	-0.276882344616124	3.36126	0.00170863472039154	0.0339287130453893	863
Pv.06675	0	0	0	21.3748	14.2272	21.7462	-0.276882344616124	3.36126	0.00171144557405399	0.0339287130453893	864
Pv.17655	61.7199	51.3947	71.0979	142.499	234.748	168.533	6.72553	1.30926	0.00171257144099094	0.0339287130453893	865
Pv.04557	41.1466	37.3779	71.0979	7.12494	7.11359	21.7462	4.60243	-2.33194	0.001727067246337	0.0341441954141565	866
Pv.16690	6.85777	9.34448	0	35.6247	71.1359	54.3656	4.09394	3.03702	0.00172743288930814	0.0341441954141565	867
Pv.00606	0	0	0	28.4998	14.2272	16.3097	-0.276882344616124	3.42435	0.00173118182176403	0.0341788742852191	868
Pv.06663	96.0088	51.3947	102.697	42.7497	21.3408	21.7462	5.6313	-1.75927	0.00173711690506439	0.0342565850426795	869
Pv.04081	0	4.67224	0	56.9995	49.7951	16.3097	3.02727	4.48631	0.00174206401074179	0.0343146562667609	870
Pv.17432	34.2888	0	0	142.499	192.067	168.533	5.45934	3.61208	0.00174523251970375	0.0343376001035169	871
Pv.09354	54.8622	121.478	110.597	327.747	320.112	228.335	7.39716	1.37193	0.00177381121680418	0.0348598656219877	872
Pv.00134	137.155	149.512	110.597	35.6247	71.1359	76.1118	6.48548	-1.39498	0.00177592473975603	0.0348614229841914	873
Pv.06186	0	0	0	14.2499	28.4544	16.3097	-0.276882344616124	3.38477	0.00178653206276201	0.0349999649863061	874
Pv.12268	0	0	0	7.12494	42.6815	16.3097	-0.276882344616124	3.52768	0.00178839982085538	0.0349999649863061	875
Pv.11089	0	0	0	7.12494	42.6815	16.3097	-0.276882344616124	3.52768	0.00178910948987595	0.0349999649863061	876
Pv.05955	130.298	112.134	110.597	35.6247	64.0223	65.2387	6.32712	-1.36855	0.0018023559467801	0.0351949240416703	877
Pv.11629	20.5733	23.3612	47.3986	85.4993	128.045	114.168	5.84903	1.58763	0.00180318278045087	0.0351949240416703	878
Pv.04878	1014.95	1354.95	1200.76	705.369	697.132	674.133	9.83491	-1.02928	0.00181332693559978	0.0353526549435421	879
Pv.03241	89.151	182.217	102.697	434.622	327.225	342.503	7.7577	1.32147	0.00181718432266023	0.0353875997016232	880
Pv.01325	6.85777	9.34448	23.6993	64.1245	56.9087	81.5483	4.9073	2.09764	0.00181970650916845	0.0353964931301018	881
Pv.02871	0	4.67224	0	42.7497	14.2272	70.6752	3.03584	4.50344	0.00182499005254357	0.0354590187419945	882
Pv.17022	13.7155	32.7057	23.6993	142.499	71.1359	76.1118	5.59267	1.82564	0.00183522267400673	0.0355429349184807	883
Pv.00096	164.586	140.167	86.8974	35.6247	71.1359	65.2387	6.43332	-1.46086	0.0018357113053837	0.0355429349184807	884
Pv.10272	20.5733	28.0335	39.4988	106.874	85.3631	108.731	5.77022	1.52943	0.00183645841295147	0.0355429349184807	885
Pv.07580	219.449	191.562	86.8974	78.3744	56.9087	76.1118	6.76964	-1.48358	0.00183760520148065	0.0355429349184807	886
Pv.09917	13.7155	14.0167	7.89977	56.9995	71.1359	48.929	4.73641	2.0615	0.00184005359090832	0.0355501672913145	887
Pv.04140	61.7199	23.3612	15.7995	128.249	128.045	146.787	6.07898	1.74262	0.00184518822546437	0.0356092236709267	888
Pv.02458	260.595	200.906	126.396	85.4993	113.817	70.6752	7.06264	-1.37436	0.00185370137740329	0.0356737941693061	889
Pv.08325	41.1466	46.7224	55.2984	128.249	177.84	125.041	6.37704	1.33903	0.00185452976019618	0.0356737941693061	890
Pv.14228	41.1466	28.0335	71.0979	14.2499	7.11359	10.8731	4.5006	-2.34729	0.00185477916816548	0.0356737941693061	891
Pv.12910	0	9.34448	7.89977	42.7497	56.9087	59.8021	4.12872	2.95029	0.0018618729150755	0.0357700853650772	892
Pv.12919	20.5733	32.7057	31.5991	128.249	64.0223	119.604	5.77431	1.64059	0.00186399736376967	0.035770798233954	893
Pv.03430	0	9.34448	0	64.1245	49.7951	38.0559	3.67395	3.77966	0.00187889072600621	0.0360163	894
Pv.05769	130.298	172.873	126.396	434.622	348.566	358.813	7.88005	1.16905	0.00188177627565177	0.0360312849562506	895
Pv.03631	658.346	443.863	284.392	256.498	170.726	228.335	8.3261	-1.32349	0.00188396859468423	0.0360330020168568	896
Pv.09838	34.2888	14.0167	47.3986	99.7492	170.726	97.858	5.96925	1.69339	0.00188757091893552	0.0360616531079131	897
Pv.04627	0	4.67224	0	28.4998	21.3408	76.1118	3.01635	4.46446	0.00189659047873795	0.0361728015616271	898
Pv.06560	13.7155	14.0167	23.6993	78.3744	42.6815	103.295	5.16751	1.87839	0.00189761035209796	0.0361728015616271	899
Pv.00246	13.7155	4.67224	0	42.7497	71.1359	65.2387	4.26155	3.01124	0.00191446632356419	0.0364535659854662	900
Pv.00475	48.0044	51.3947	102.697	299.248	170.726	190.279	6.944	1.48537	0.00193184402345959	0.0367436304439812	901
Pv.06018	102.867	102.789	110.597	213.748	291.657	342.503	7.43137	1.15911	0.00193653716927504	0.0367903335852963	902
Pv.05158	6.85777	0	7.89977	35.6247	78.2495	38.0559	3.9782	3.10946	0.00193859317427336	0.0367903335852963	903
Pv.08824	0	0	0	21.3748	7.11359	32.6193	-0.276882344616124	3.44377	0.00195743400198964	0.0371067992169209	904
Pv.03717	102.867	37.3779	71.0979	7.12494	14.2272	38.0559	5.20756	-2.1243	0.00198518135959059	0.0375912187395624	905
Pv.16055	240.022	130.823	94.7972	71.2494	71.1359	54.3656	6.66957	-1.48759	0.00198873639661265	0.0376169708926612	906
Pv.08156	89.151	121.478	71.0979	49.8746	28.4544	32.6193	5.90047	-1.57542	0.00201103975158427	0.0379968999149941	907
Pv.06532	34.2888	51.3947	55.2984	14.2499	14.2272	10.8731	4.64464	-2.08158	0.00201943832229047	0.0381135622567091	908
Pv.11458	102.867	56.0669	110.597	28.4998	49.7951	27.1828	5.81547	-1.60685	0.0020334147611812	0.0383351251511136	909
Pv.06481	0	0	0	7.12494	21.3408	32.6193	-0.276882344616124	3.40472	0.00206146017267218	0.0388211461308606	910
Pv.02075	0	0	0	7.12494	21.3408	32.6193	-0.276882344616124	3.40472	0.00206780986195535	0.038897977611777	911
Pv.05444	438.897	317.712	418.688	235.123	213.408	190.279	8.18509	-1.12017	0.00208699002216727	0.0392157324669742	912
Pv.17518	150.871	154.184	165.895	463.121	398.361	347.94	7.98744	1.12236	0.00210010127627997	0.0394188779535705	913
Pv.08155	75.4355	70.0836	31.5991	14.2499	14.2272	27.1828	5.04982	-1.94082	0.00210476636116782	0.0394632178679792	914
Pv.01482	1536.14	1322.24	1184.97	805.119	839.404	728.498	10.0215	-1.01637	0.0021085428963446	0.0394908192509917	915
Pv.13744	13.7155	0	15.7995	99.7492	64.0223	59.8021	4.77373	2.70052	0.00211528645607547	0.0395738689931937	916
Pv.00812	34.2888	37.3779	47.3986	113.999	149.385	103.295	6.12831	1.37423	0.00212753890096416	0.0397596882724349	917
Pv.01453	0	0	0	7.12494	14.2272	43.4924	-0.276882344616124	3.48485	0.0021320451755633	0.0398004990998129	918
Pv.17398	48.0044	144.84	134.296	320.622	362.793	347.94	7.60265	1.40557	0.0021393026960054	0.0398925248111474	919
Pv.16850	233.164	252.301	173.795	128.249	113.817	65.2387	7.24716	-1.33395	0.00214492227077307	0.0399538401676501	920
Pv.01672	0	0	0	35.6247	21.3408	5.43656	-0.276882344616124	3.52471	0.00215924231908527	0.0401769116418722	921
Pv.08994	102.867	98.1171	94.7972	56.9995	35.5679	32.6193	6.02254	-1.46703	0.00216266103077116	0.0401968786164049	922
Pv.07411	48.0044	116.806	118.497	7.12494	21.3408	54.3656	5.65529	-2.07327	0.00217540501133747	0.0403899	923
Pv.15348	185.16	98.1171	118.497	49.8746	78.2495	54.3656	6.50001	-1.39596	0.00219878677639313	0.0407610814969582	924
Pv.04572	13.7155	4.67224	39.4988	71.2494	120.931	97.858	5.42828	2.07253	0.00220015174095153	0.0407610814969582	925
Pv.08837	0	0	7.89977	64.1245	42.6815	32.6193	3.47806	3.93605	0.00224414993973667	0.0415313148134636	926
Pv.05956	75.4355	168.201	229.093	28.4998	78.2495	76.1118	6.60499	-1.6471	0.00225834818889302	0.0417489891187267	927
Pv.10365	82.2932	79.4281	118.497	14.2499	28.4544	59.8021	5.8064	-1.73753	0.00227946703531042	0.0420939941639167	928
Pv.00810	6.85777	0	0	49.8746	64.0223	21.7462	3.36275	4.06275	0.00228373636320288	0.0421260854821584	929
Pv.16425	157.729	88.7726	71.0979	370.497	298.771	277.264	7.52853	1.33538	0.00228612122882694	0.0421260854821584	930
Pv.16898	54.8622	102.789	71.0979	170.999	227.635	266.391	7.02383	1.27509	0.00230616180487333	0.0424497259399724	931
Pv.04950	0	0	0	35.6247	7.11359	16.3097	-0.276882344616124	3.44375	0.00231383516176509	0.0425452716385926	932
Pv.17470	27.4311	18.689	15.7995	56.9995	99.5903	76.1118	5.32424	1.64558	0.00233714872910861	0.0429278861422661	933
Pv.05482	720.066	836.331	789.977	477.371	505.065	326.193	9.20219	-1.08287	0.0023409211866265	0.0429511417293559	934
Pv.13694	0	9.34448	7.89977	56.9995	35.5679	65.2387	4.12812	2.94909	0.00235924488707783	0.0432410477324628	935
Pv.11535	20.5733	37.3779	47.3986	142.499	142.272	81.5483	6.04614	1.56512	0.00237200218866824	0.0434284204136834	936
Pv.08847	171.444	140.167	102.697	71.2494	64.0223	65.2387	6.5972	-1.29382	0.00240262782966188	0.0438958197049022	937
Pv.13038	27.4311	28.0335	7.89977	106.874	128.045	48.929	5.49968	1.92152	0.00240265384158244	0.0438958197049022	938
Pv.13081	82.2932	149.512	102.697	35.6247	71.1359	27.1828	6.14629	-1.57666	0.0024151033139695	0.0440572914990248	939
Pv.17390	68.5777	228.94	181.695	441.746	490.838	559.965	8.14328	1.38329	0.00241663383375639	0.0440572914990248	940
Pv.14875	6.85777	28.0335	39.4988	99.7492	120.931	92.4214	5.67399	1.82866	0.00244763547023659	0.0445750574425552	941
Pv.11334	48.0044	56.0669	31.5991	178.124	128.045	119.604	6.34138	1.41403	0.0024929128608606	0.0453514306757623	942
Pv.12205	123.44	98.1171	94.7972	28.4998	49.7951	65.2387	6.14563	-1.41565	0.00252104965890575	0.0458146638437622	943
Pv.03697	0	4.67224	0	49.8746	49.7951	16.3097	2.98149	4.39475	0.00253407462475721	0.0459657679668547	944
Pv.11031	0	0	0	14.2499	14.2272	27.1828	-0.276882344616124	3.29529	0.00253726355703955	0.0459657679668547	945
Pv.06269	315.457	541.98	584.583	306.373	184.953	222.899	8.4175	-1.24435	0.00253741124447946	0.0459657679668547	946
Pv.01422	0	4.67224	15.7995	56.9995	78.2495	48.929	4.35672	2.93124	0.00255753474158846	0.0462813863427681	947
Pv.12909	75.4355	28.0335	47.3986	0	14.2272	10.8731	4.33688	-2.89431	0.0025632166323322	0.0463352778779293	948
Pv.09939	288.026	116.806	126.396	85.4993	85.3631	43.4924	6.83005	-1.54436	0.00258483315666836	0.0466768027458648	949
Pv.14320	0	9.34448	31.5991	85.4993	135.158	86.9849	5.22393	2.66565	0.00259755932597332	0.046857235967584	950
Pv.06185	6.85777	0	0	64.1245	28.4544	38.0559	3.34324	4.02374	0.00262022226805671	0.0472163501658127	951
Pv.12159	102.867	51.3947	55.2984	149.624	220.521	266.391	6.92686	1.33419	0.0026299461696805	0.0473417936027466	952
Pv.08312	20.5733	74.7559	110.597	227.998	298.771	228.335	7.04188	1.62705	0.00263818926926307	0.0473911024194929	953
Pv.02930	0	14.0167	23.6993	42.7497	106.704	135.914	5.09879	2.64315	0.00263821624019351	0.0473911024194929	954
Pv.00996	260.595	336.401	355.49	213.748	128.045	76.1118	7.74088	-1.40228	0.00264865112666702	0.0475287270761181	955
Pv.04938	1494.99	1163.39	1374.56	797.994	718.473	902.468	10.0308	-0.987369657421704	0.00265323491188128	0.0475611785407004	956
Pv.11671	6.85777	18.689	7.89977	99.7492	28.4544	65.2387	4.76944	2.30882	0.00267183464935816	0.0478445458579422	957
Pv.12992	274.311	233.612	189.594	149.624	78.2495	108.731	7.35356	-1.28288	0.00269037838897973	0.0481263198872083	958
Pv.03750	0	4.67224	0	21.3748	42.6815	48.929	2.93794	4.30764	0.00271187584523599	0.0484602881749836	959
Pv.02159	219.449	555.997	379.189	968.992	1088.38	1098.18	9.31972	1.19615	0.00272725456250274	0.0486843348308431	960
Pv.04876	6.85777	46.7224	23.6993	106.874	120.931	108.731	5.75655	1.86954	0.00274175590882114	0.0488922695207782	961
Pv.12371	20.5733	56.0669	31.5991	92.6243	206.294	103.295	6.12211	1.62891	0.00274607596482307	0.0489184031280384	962
Pv.12808	20.5733	9.34448	15.7995	0	0	0	-0.276882344616124	-3.39876	0.00275616341258672	0.0490471156817223	963
Pv.12609	6.85777	9.34448	23.6993	56.9995	56.9087	81.5483	4.87918	2.04141	0.00277048774712645	0.0492272649587533	964
Pv.00564	0	0	0	14.2499	42.6815	5.43656	-0.276882344616124	3.46901	0.00277203190086928	0.0492272649587533	965
Pv.11435	6.85777	14.0167	7.89977	42.7497	56.9087	54.3656	4.47633	2.15961	0.00277877322917997	0.0492958973379473	966
Pv.05344	0	0	0	7.12494	42.6815	10.8731	-0.276882344616124	3.40789	0.00279032037032636	0.0493729011805813	967
Pv.01266	0	0	0	7.12494	42.6815	10.8731	-0.276882344616124	3.40789	0.00279128103689656	0.0493729011805813	968
Pv.06207	6.85777	14.0167	0	49.8746	49.7951	76.1118	4.34328	2.80339	0.00279175708957129	0.0493729011805813	969
Pv.03508	253.737	191.562	300.191	85.4993	135.158	168.533	7.48415	-1.20601	0.00281089609339127	0.0495826520831893	970
Pv.07616	6.85777	23.3612	15.7995	64.1245	71.1359	65.2387	5.0084	1.87208	0.00281179876973878	0.0495826520831893	971
Pv.04187	0	0	0	7.12494	14.2272	38.0559	-0.276882344616124	3.36129	0.00281229724134096	0.0495826520831893	972
Pv.06595	0	0	0	14.2499	7.11359	38.0559	-0.276882344616124	3.38155	0.00282027102318454	0.0496721320907641	973
Pv.00353	48.0044	51.3947	63.1981	14.2499	0	16.3097	4.56901	-2.64397	0.00283746245641605	0.0499236079215626	974

## Sheet: T0vsR3
Gene_ID	T0_1	T0_2	T0_3	R3_1	R3_2	R3_3	a.value	m.value	p.value	q.value	rank
Pv.11624	12920	8335.28	13287.4	528.289	648.537	789.315	11.4581	-4.76374	5.33774003407905e-19	9.14728509640126e-15	1
Pv.03304	6.85777	4.67224	0	494.206	357.814	488.624	5.41802	6.24246	2.33240357307244e-13	1.99852000158712e-09	2
Pv.13909	75.4355	116.806	110.597	0	0	0	0.447634658688856	-5.18852	6.59740216966875e-13	2.98738987064496e-09	3
Pv.03423	624.057	934.448	584.583	68.1663	89.4534	62.6441	7.8766	-3.94293	6.97295879242565e-13	2.98738987064496e-09	4
Pv.13546	89.151	116.806	86.8974	0	0	0	0.447634658688856	-5.13929	8.9728991327084e-13	3.07537144874448e-09	5
Pv.12057	13.7155	23.3612	23.6993	579.414	559.084	588.854	6.79957	4.18688	2.00776724921275e-12	5.69126972246033e-09	6
Pv.07918	6.85777	14.0167	15.7995	579.414	648.537	313.22	6.34503	4.73296	2.32472941922287e-12	5.69126972246033e-09	7
Pv.10270	34.2888	37.3779	71.0979	869.121	1162.89	1202.77	7.8583	3.86115	1.08189346843948e-11	2.31755104608091e-08	8
Pv.13802	617.199	845.676	655.681	17.0416	44.7267	87.7017	7.59367	-4.46959	6.6682746099695e-11	1.2697135776783e-07	9
Pv.13597	445.755	850.348	940.072	68.1663	22.3634	75.1729	7.72856	-4.35908	1.53502716100233e-10	2.53172109670188e-07	10
Pv.03605	356.604	285.007	276.492	34.0832	44.7267	37.5864	6.8	-3.623	1.62507627144312e-10	2.53172109670188e-07	11
Pv.11625	1920.18	1252.16	774.177	85.2079	156.544	25.0576	8.42981	-4.56528	1.80874047495247e-10	2.58303212660504e-07	12
Pv.17649	397.751	317.712	410.788	51.1247	67.0901	50.1153	7.21183	-3.3868	3.63453105384994e-10	4.79115066690972e-07	13
Pv.13974	0	0	0	136.333	89.4534	100.231	0.447634658688856	5.43834	9.27835202472289e-10	1.13573656176912e-06	14
Pv.04216	6.85777	9.34448	7.89977	153.374	290.724	325.749	5.54091	4.34184	1.65815242943587e-09	1.86226604212041e-06	15
Pv.04608	6.85777	9.34448	7.89977	153.374	268.36	375.864	5.57025	4.40051	1.77005706671329e-09	1.86226604212041e-06	16
Pv.17599	678.919	906.415	979.571	17.0416	89.4534	112.759	7.99553	-4.21196	1.84737834603764e-09	1.86226604212041e-06	17
Pv.04891	0	4.67224	15.7995	460.123	469.631	451.037	5.84911	5.43527	3.43681224045402e-09	3.27203618692558e-06	18
Pv.02023	205.733	308.368	260.692	34.0832	22.3634	37.5864	6.54446	-3.66723	3.66632369151004e-09	3.30683100533724e-06	19
Pv.03690	20.5733	32.7057	31.5991	357.873	782.718	413.451	6.94482	3.51462	6.47420171273419e-09	5.54741973755629e-06	20
Pv.06758	432.04	355.09	355.49	68.1663	89.4534	50.1153	7.37208	-3.11085	7.70288714191087e-09	6.28592271194889e-06	21
Pv.16785	342.888	322.385	308.091	34.0832	67.0901	12.5288	6.80701	-3.78356	1.43781511404609e-08	1.11999261860945e-05	22
Pv.06706	418.324	443.863	466.086	34.0832	111.817	25.0576	7.318	-3.66166	1.91944058482858e-08	1.4150919683548e-05	23
Pv.04558	1645.86	214.923	157.995	34.0832	22.3634	25.0576	7.108	-5.21651	1.98180587270323e-08	1.4150919683548e-05	24
Pv.04846	6.85777	14.0167	7.89977	136.333	335.45	288.163	5.65773	4.04494	3.97421531078588e-08	2.72424511123751e-05	25
Pv.01955	34.2888	65.4114	63.1981	732.788	648.537	714.143	7.65268	3.04447	4.29182154785249e-08	2.82880561021339e-05	26
Pv.13551	20.5733	23.3612	31.5991	443.081	514.357	250.576	6.68542	3.34682	4.64560407492288e-08	2.94858211229457e-05	27
Pv.05572	658.346	761.575	1019.07	136.333	245.997	175.403	8.63087	-2.78899	5.35037557175359e-08	3.27462093475504e-05	28
Pv.10711	123.44	256.973	252.793	17.0416	0	12.5288	5.59153	-4.99701	6.5741537736567e-08	3.88487149031568e-05	29
Pv.07646	13.7155	4.67224	7.89977	85.2079	335.45	1027.36	6.05773	5.17607	7.16392743346782e-08	4.09227414757794e-05	30
Pv.11834	1412.7	948.465	1090.17	289.707	201.27	75.1729	8.90121	-3.23414	8.85025635287254e-08	4.89247881029602e-05	31
Pv.17073	6.85777	23.3612	7.89977	357.873	223.634	338.278	6.02698	3.9478	9.63681250626353e-08	5.16081424749494e-05	32
Pv.17075	260.595	252.301	157.995	34.0832	44.7267	37.5864	6.57639	-3.17577	1.00736704854766e-07	5.23128760938219e-05	33
Pv.05389	562.337	598.047	710.979	136.333	201.27	125.288	8.30661	-2.67216	1.0594494855093e-07	5.33993700975673e-05	34
Pv.10580	384.035	495.258	394.988	102.249	111.817	75.1729	7.69869	-2.79035	1.09317963246649e-07	5.35251981759377e-05	35
Pv.08260	486.902	822.315	750.478	187.457	111.817	125.288	8.33671	-2.90606	1.20241189533911e-07	5.72381462511842e-05	36
Pv.09835	1323.55	663.458	995.371	238.582	290.724	187.932	8.95572	-2.69272	1.46254179640739e-07	6.77394020676579e-05	37
Pv.17388	0	0	0	51.1247	111.817	100.231	0.447634658688856	5.09264	1.62251494608304e-07	7.31711542921714e-05	38
Pv.08835	119778	126132	112295	37678.9	31062.7	35544.3	16.0197	-2.41005	2.23040432864181e-07	9.80062537947044e-05	39
Pv.00518	3326.02	2588.42	2314.63	749.83	760.354	263.105	10.3447	-2.86116	2.63110724575767e-07	0.000112723212176373	40
Pv.05128	20.5733	14.0167	31.5991	306.748	313.087	313.22	6.40708	3.18982	3.16203395692424e-07	0.000132165307121489	41
Pv.04928	548.622	397.141	236.993	85.2079	67.0901	87.7017	7.51545	-2.92177	3.4993914411657e-07	0.000142783502683944	42
Pv.01316	41.1466	18.689	7.89977	374.915	491.994	350.807	6.60631	3.53208	3.70230824968024e-07	0.000147549898778536	43
Pv.01102	1467.56	1242.82	837.375	357.873	290.724	137.817	9.15877	-2.81056	4.83408877237883e-07	0.000188276771118764	44
Pv.06474	2105.34	1957.67	2046.04	698.705	536.721	588.854	10.1636	-2.36902	5.1444290715115e-07	0.000195911291107761	45
Pv.05139	150.871	214.923	181.695	1431.49	1632.53	1478.4	9.07835	2.40409	7.37910106594095e-07	0.000263994700533835	46
Pv.10916	445.755	275.662	308.091	51.1247	22.3634	87.7017	7.1384	-3.26654	7.49908462000325e-07	0.000263994700533835	47
Pv.12167	1755.59	1663.32	1619.45	613.497	380.177	438.509	9.85386	-2.43375	7.49914064760736e-07	0.000263994700533835	48
Pv.06712	939.514	1308.23	750.478	323.79	178.907	212.99	8.98583	-2.69181	7.54842756967843e-07	0.000263994700533835	49
Pv.03305	6.85777	14.0167	39.4988	374.915	469.631	300.692	6.48574	3.59529	8.1074870900166e-07	0.000277876012523229	50
Pv.12612	1392.13	1009.2	1271.86	306.748	491.994	187.932	9.32999	-2.55847	8.72579632029507e-07	0.000290551442694086	51
Pv.11658	363.462	719.525	813.676	5010.22	5501.39	7542.35	10.9754	2.60942	8.81640603378216e-07	0.000290551442694086	52
Pv.02677	1241.26	883.054	1153.37	374.915	290.724	150.346	9.12694	-2.635	9.14824350586754e-07	0.000295798960301985	53
Pv.09477	2640.24	1630.61	995.371	443.081	424.904	137.817	9.6127	-3.02959	9.7938819918182e-07	0.000310810658692201	54
Pv.01694	13.7155	14.0167	0	289.707	245.997	438.509	5.82668	4.50413	1.43974525078059e-06	0.000446480952856713	55
Pv.04306	13.7155	23.3612	15.7995	187.457	245.997	313.22	6.09376	3.1701	1.45900293866931e-06	0.000446480952856713	56
Pv.04003	1577.29	1140.03	940.072	391.956	424.904	338.278	9.45424	-2.29989	1.89546037193756e-06	0.00056986849813849	57
Pv.17611	1206.97	1411.02	552.984	306.748	268.36	125.288	8.99705	-2.82772	1.94219010379591e-06	0.000573850203599146	58
Pv.05445	2139.62	1247.49	1279.76	545.331	402.54	451.037	9.77436	-2.35374	2.37661920133588e-06	0.000690307173784627	59
Pv.07865	884.652	850.348	758.378	238.582	313.087	100.231	8.75749	-2.59812	2.57367134940513e-06	0.000735083431912594	60
Pv.00025	54.8622	56.0669	63.1981	426.04	447.267	714.143	7.49655	2.5601	2.90799991859276e-06	0.000812149910217424	61
Pv.04310	829.79	817.642	552.984	272.665	201.27	150.346	8.65329	-2.44927	2.93827942075511e-06	0.000812149910217424	62
Pv.00011	13.7155	14.0167	23.6993	255.624	156.544	313.22	6.05843	3.20735	3.33691267551217e-06	0.00090043655588339	63
Pv.06711	1193.25	1523.15	940.072	426.04	335.45	388.393	9.46463	-2.3028	3.36277875804032e-06	0.00090043655588339	64
Pv.16635	123.44	116.806	118.497	0	0	12.5288	4.54623	-5.42472	3.70106682325168e-06	0.000975772033077907	65
Pv.06274	1385.27	906.415	868.974	306.748	357.814	375.864	9.27381	-2.23501	3.97028891335285e-06	0.0010185337171894	66
Pv.12645	288.026	392.468	426.587	51.1247	22.3634	112.759	7.30256	-3.17412	4.00290481000422e-06	0.0010185337171894	67
Pv.12986	1652.72	850.348	837.375	153.374	469.631	238.048	9.15334	-2.6263	4.04156461276066e-06	0.0010185337171894	68
Pv.07330	75.4355	51.3947	94.7972	511.247	737.991	576.326	7.75584	2.39919	4.97814949904254e-06	0.00123638475311727	69
Pv.16651	13.7155	4.67224	7.89977	119.291	156.544	212.99	5.26941	3.59944	5.43774204203829e-06	0.00133123693392015	70
Pv.04016	1220.68	859.693	513.485	289.707	178.907	238.048	8.86409	-2.48921	6.26282066285012e-06	0.00151163320703187	71
Pv.08208	171.444	182.217	213.294	51.1247	44.7267	50.1153	6.62597	-2.58804	7.11543530400166e-06	0.00169357242784273	72
Pv.09594	308.6	453.207	576.683	119.291	178.907	100.231	7.95742	-2.41157	7.37887897840427e-06	0.00171595402285894	73
Pv.05164	34.2888	74.7559	47.3986	494.206	469.631	488.624	7.36057	2.56522	7.40973319084796e-06	0.00171595402285894	74
Pv.08791	178.302	233.612	323.89	1465.58	1699.62	2518.29	9.45545	2.31516	7.66045160497596e-06	0.00175036212205964	75
Pv.06864	1748.73	1481.1	1540.45	306.748	648.537	651.498	9.87885	-2.22153	8.38255631784366e-06	0.00189015615288009	76
Pv.00708	322.315	322.385	347.59	85.2079	134.18	100.231	7.58253	-2.28897	8.57178180863774e-06	0.00190772240070942	77
Pv.03146	116.582	210.251	157.995	17.0416	44.7267	37.5864	6.22424	-2.96251	8.79404890242728e-06	0.00193209764154995	78
Pv.15428	13.7155	14.0167	7.89977	255.624	156.544	125.288	5.57542	3.2889	1.0353426668407e-05	0.00224099735116769	79
Pv.05434	411.466	378.452	379.189	119.291	111.817	150.346	7.84075	-2.24359	1.04615620058012e-05	0.00224099735116769	80
Pv.09836	562.337	513.947	513.485	136.333	201.27	212.99	8.3191	-2.17352	1.12481629291856e-05	0.00237975022367227	81
Pv.10302	61.7199	60.7391	71.0979	340.832	581.447	638.97	7.55095	2.36527	1.15073974817659e-05	0.00239093351150977	82
Pv.01614	802.359	527.963	410.788	119.291	268.36	137.817	8.33397	-2.39535	1.15800596052583e-05	0.00239093351150977	83
Pv.14245	1543	962.482	1003.27	460.123	447.267	212.99	9.39892	-2.28409	1.27310177381211e-05	0.00259727917831167	84
Pv.08597	857.221	574.686	742.578	272.665	313.087	187.932	8.78549	-2.13195	1.51181471323714e-05	0.00304799632244058	85
Pv.04077	130.298	196.234	181.695	51.1247	22.3634	37.5864	6.36527	-2.80765	1.60020725770518e-05	0.00318869206689462	86
Pv.10433	624.057	654.114	521.385	153.374	313.087	137.817	8.46283	-2.25072	1.6648712151413e-05	0.0032794135648134	87
Pv.00681	658.346	308.368	371.289	153.374	156.544	75.1729	7.92948	-2.43034	1.84611643739297e-05	0.00359510197586401	88
Pv.15202	68.5777	32.7057	23.6993	0	0	0	0.447634658688856	-3.89106	1.98750998258182e-05	0.00379785414057971	89
Pv.04303	301.742	228.94	229.093	85.2079	89.4534	62.6441	7.1787	-2.31733	1.9945548967274e-05	0.00379785414057971	90
Pv.08591	13.7155	14.0167	15.7995	119.291	178.907	238.048	5.70794	2.98288	2.17389114819645e-05	0.00409384314358709	91
Pv.09087	41.1466	18.689	39.4988	289.707	290.724	300.692	6.65635	2.52815	2.26293261729414e-05	0.00421520394158367	92
Pv.05105	68.5777	140.167	102.697	0	0	12.5288	4.45144	-5.23515	2.31148701733215e-05	0.00425934978666894	93
Pv.12670	390.893	261.646	268.592	119.291	67.0901	87.7017	7.43419	-2.35727	2.38487201484525e-05	0.00434782465089393	94
Pv.12774	6.85777	4.67224	7.89977	68.1663	178.907	125.288	4.84416	3.59889	2.48601665871812e-05	0.00448451236636342	95
Pv.10408	13.7155	23.3612	47.3986	306.748	290.724	288.163	6.55169	2.75415	2.54478735257907e-05	0.00454271050636953	96
Pv.08988	32156.1	31149.8	37547.6	13991.1	11092.2	14946.9	14.415	-1.95646	2.58226193445536e-05	0.00455662588469167	97
Pv.16652	301.742	495.258	497.685	68.1663	111.817	187.932	7.8894	-2.45855	2.62503805296323e-05	0.00455662588469167	98
Pv.16523	6.85777	4.67224	7.89977	85.2079	201.27	87.7017	4.84294	3.59645	2.63235083494471e-05	0.00455662588469167	99
Pv.10064	123.44	116.806	134.296	17.0416	0	0	4.8164	-5.00751	2.6741290213475e-05	0.00458067431294348	100
Pv.03747	939.514	850.348	442.387	272.665	290.724	137.817	8.73747	-2.32082	2.72222482498794e-05	0.00458067431294348	101
Pv.16796	171.444	121.478	205.394	51.1247	44.7267	37.5864	6.46214	-2.52776	2.72643274739006e-05	0.00458067431294348	102
Pv.01712	6.85777	0	0	68.1663	201.27	137.817	4.13434	5.27046	2.76007402160876e-05	0.00459217364158343	103
Pv.14432	41.1466	4.67224	7.89977	306.748	223.634	350.807	6.21002	3.45108	2.87735561865692e-05	0.00474127338816573	104
Pv.09097	240.022	158.856	142.196	34.0832	67.0901	12.5288	6.38029	-2.93012	2.97164105029115e-05	0.00485000120750852	105
Pv.10861	20.5733	18.689	23.6993	153.374	290.724	200.461	6.09469	2.6965	3.05295447312949e-05	0.00493570573641699	106
Pv.11254	2105.34	1924.96	2093.44	869.121	782.718	902.075	10.4058	-1.8905	3.39348546900554e-05	0.00543496826937831	107
Pv.08508	260.595	238.284	221.193	85.2079	44.7267	12.5288	6.78405	-2.95908	3.65195224669373e-05	0.00579476904181392	108
Pv.02063	41.1466	51.3947	23.6993	0	0	0	0.447634658688856	-3.808	3.74620471496887e-05	0.00588978992664417	109
Pv.02497	48.0044	65.4114	15.7995	460.123	469.631	350.807	7.12652	2.65484	3.89895033321976e-05	0.00607421016912609	110
Pv.00713	144.013	168.201	221.193	51.1247	67.0901	37.5864	6.61713	-2.43102	3.98370290104071e-05	0.00615033483019231	111
Pv.17281	1117.82	1060.6	1216.56	426.04	469.631	526.21	9.55505	-1.89073	4.2172198674001e-05	0.00645272293461032	112
Pv.06212	27.4311	18.689	15.7995	119.291	290.724	250.576	6.09852	2.75967	4.26949941749404e-05	0.00647490367412348	113
Pv.00649	0	0	0	85.2079	22.3634	75.1729	0.447634658688856	4.63311	4.34696514499241e-05	0.00651799193306974	114
Pv.16797	6.85777	18.689	7.89977	187.457	111.817	200.461	5.49155	3.26461	4.37398069850628e-05	0.00651799193306974	115
Pv.05559	6.85777	0	0	136.333	134.18	87.7017	4.05724	5.11624	4.49317925293589e-05	0.00663789766013468	116
Pv.10042	20.5733	4.67224	39.4988	204.499	313.087	338.278	6.31848	3.09976	4.5370525708608e-05	0.00664542477836253	117
Pv.10514	6.85777	18.689	7.89977	170.416	134.18	175.403	5.45691	3.19533	4.60965783288582e-05	0.00669455137984444	118
Pv.16661	198.875	238.284	292.291	1840.49	1386.53	1277.94	9.28333	1.99658	4.68752642426949e-05	0.00675043196073161	119
Pv.05737	267.453	429.846	394.988	136.333	22.3634	62.6441	7.42703	-2.89375	4.93761311759245e-05	0.00705132299968182	120
Pv.09474	20.5733	18.689	31.5991	204.499	357.814	150.346	6.24769	2.66427	4.98973459896381e-05	0.00706686626631759	121
Pv.04302	363.462	285.007	284.392	85.2079	134.18	25.0576	7.33171	-2.6047	5.3627948182981e-05	0.00753296842632578	122
Pv.07516	0	0	0	51.1247	44.7267	75.1729	0.447634658688856	4.50568	5.47184547748972e-05	0.0076236598331497	123
Pv.01582	582.91	415.83	410.788	221.541	134.18	137.817	8.16369	-2.1283	5.59702278264383e-05	0.00773517576017479	124
Pv.09487	82.2932	56.0669	55.2984	391.956	447.267	476.095	7.42938	2.13202	5.66091395693501e-05	0.00776088659839962	125
Pv.04107	589.768	574.686	529.284	221.541	268.36	212.99	8.5414	-1.91469	5.86135035828801e-05	0.00797190167380806	126
Pv.07889	27.4311	65.4114	134.296	596.455	849.808	651.498	7.87996	2.55198	5.97540010975064e-05	0.00806302611659816	127
Pv.04258	27.4311	0	23.6993	374.915	402.54	313.22	6.3178	3.80715	6.18832330375096e-05	0.00825243451332276	128
Pv.08969	192.018	453.207	315.991	102.249	111.817	100.231	7.56277	-2.26915	6.21207943174789e-05	0.00825243451332276	129
Pv.05172	54.8622	32.7057	23.6993	0	0	0	0.447634658688856	-3.72797	6.4648195492778e-05	0.00852212404738258	130
Pv.16741	665.204	663.458	568.783	272.665	268.36	250.576	8.71404	-1.89863	6.55958856390217e-05	0.00858104345187721	131
Pv.03444	20.5733	18.689	31.5991	170.416	245.997	225.519	6.18331	2.53552	6.77225974929534e-05	0.00879213752452077	132
Pv.07398	75.4355	126.151	134.296	34.0832	22.3634	12.5288	5.7121	-2.91947	7.2914024201281e-05	0.00939494460704776	133
Pv.15757	164.586	60.7391	134.296	17.0416	0	0	4.77895	-4.93263	7.49645928865543e-05	0.00958707633057374	134
Pv.01958	322.315	341.074	252.793	68.1663	134.18	125.288	7.54419	-2.14122	7.5757919070452e-05	0.00961676636378026	135
Pv.05985	0	0	0	85.2079	44.7267	37.5864	0.447634658688856	4.4824	7.72038693960904e-05	0.00972825521941766	136
Pv.12809	308.6	495.258	434.487	153.374	22.3634	87.7017	7.64422	-2.82222	7.88453974936287e-05	0.0098174315631103	137
Pv.06237	294.884	448.535	402.888	119.291	134.18	175.403	7.91297	-2.05992	7.90573353392788e-05	0.0098174315631103	138
Pv.01685	500.617	308.368	339.69	153.374	22.3634	62.6441	7.50954	-2.84019	8.2658672378929e-05	0.0101897848325968	139
Pv.12970	13.7155	28.0335	31.5991	153.374	313.087	250.576	6.28855	2.62	8.32450181807521e-05	0.0101897848325968	140
Pv.07062	13.7155	28.0335	31.5991	306.748	223.634	175.403	6.2926	2.6281	8.4252459864859e-05	0.0102088183338402	141
Pv.07132	294.884	415.83	489.786	85.2079	111.817	200.461	7.89166	-2.22935	8.45919474473546e-05	0.0102088183338402	142
Pv.06162	3236.87	2822.03	2685.92	1584.87	1185.26	889.546	10.9223	-1.88516	8.52922876988912e-05	0.0102213561838874	143
Pv.04140	61.7199	23.3612	15.7995	221.541	424.904	338.278	6.73438	2.64649	8.80944768096829e-05	0.0104838545075523	144
Pv.01875	3305.45	3265.9	4020.98	1192.91	1565.44	1904.38	11.2313	-1.82181	8.99131724672793e-05	0.0106264968039432	145
Pv.04536	89.151	116.806	78.9977	17.0416	22.3634	25.0576	5.53818	-2.79227	9.09217511707262e-05	0.0106720962315941	146
Pv.14054	596.626	841.004	663.58	272.665	156.544	325.749	8.76929	-2.09532	9.18003413421771e-05	0.0107019214257203	147
Pv.01910	27.4311	23.3612	23.6993	170.416	357.814	150.346	6.24592	2.51392	9.34841080050295e-05	0.0107800364739151	148
Pv.10129	294.884	467.224	292.291	119.291	67.0901	150.346	7.69192	-2.2677	9.37285075925399e-05	0.0107800364739151	149
Pv.00347	34.2888	18.689	55.2984	272.665	335.45	275.634	6.71669	2.39576	0.000100180191876814	0.011445252987953	150
Pv.16447	6.85777	0	15.7995	136.333	201.27	187.932	5.20532	3.91387	0.000103032398926849	0.0116931537775457	151
Pv.02435	2304.21	1499.79	1461.46	800.954	760.354	250.576	10.0376	-2.17986	0.000104449886093302	0.0117760374867165	152
Pv.10929	322.315	570.014	323.89	153.374	156.544	150.346	8.00806	-2.05254	0.000107777633639225	0.0119957534528864	153
Pv.12121	75.4355	121.478	102.697	562.372	693.264	601.383	7.99763	1.97839	0.000107798683068478	0.0119957534528864	154
Pv.01749	41.1466	32.7057	15.7995	238.582	290.724	225.519	6.47175	2.42908	0.000110532733836361	0.0122206416758305	155
Pv.10364	301.742	383.124	221.193	1465.58	1744.34	2092.31	9.5557	1.90435	0.000111332676070411	0.0122301799347348	156
Pv.17025	3099.71	1995.05	2053.94	988.412	1274.71	964.719	10.6744	-1.78788	0.000113929936916221	0.0124357791651801	157
Pv.11633	75.4355	196.234	165.895	34.0832	44.7267	37.5864	6.27479	-2.57257	0.000118004465859101	0.0127990033634647	158
Pv.11513	27.4311	60.7391	63.1981	289.707	447.267	425.98	7.16652	2.28197	0.000124678480686679	0.0133537881384124	159
Pv.08186	11719.9	10096.7	11604.8	5504.43	5501.39	4898.77	12.9451	-1.70612	0.000125902624484128	0.0133537881384124	160
Pv.11174	123.44	93.4448	94.7972	17.0416	0	0	4.68221	-4.73914	0.00012621435674916	0.0133537881384124	161
Pv.11139	123.44	140.167	189.594	34.0832	67.0901	37.5864	6.40911	-2.37573	0.000126236428687798	0.0133537881384124	162
Pv.05149	246.88	154.184	157.995	0	44.7267	25.0576	6.04029	-3.70169	0.000127861969644552	0.0134064413552806	163
Pv.00680	13.7155	9.34448	7.89977	136.333	156.544	87.7017	5.2068	2.97622	0.000128853484828889	0.0134064413552806	164
Pv.16434	0	4.67224	7.89977	51.1247	134.18	200.461	4.57893	4.27855	0.000129081100754	0.0134064413552806	165
Pv.03929	514.333	266.318	260.692	119.291	156.544	112.759	7.75486	-2.06032	0.00013107519148093	0.0135315394964379	166
Pv.08116	27.4311	42.0502	31.5991	0	0	0	0.447634658688856	-3.60715	0.000142095573436766	0.0145813882753644	167
Pv.05028	20.5733	28.0335	31.5991	204.499	201.27	238.048	6.28651	2.36817	0.000143791076894033	0.0146675457424586	168
Pv.13735	308.6	233.612	229.093	1107.7	1699.62	1378.17	9.25535	1.79246	0.000145577129807122	0.0147618655236961	169
Pv.07298	34.2888	51.3947	63.1981	340.832	424.904	275.634	7.07099	2.15123	0.000147938778897733	0.0148922446202355	170
Pv.07519	0	0	0	51.1247	89.4534	25.0576	0.447634658688856	4.40667	0.000148600912065138	0.0148922446202355	171
Pv.16821	34.2888	70.0836	94.7972	494.206	447.267	488.624	7.52039	2.2052	0.000151062607828525	0.0150509297113804	172
Pv.10852	212.591	172.873	229.093	68.1663	22.3634	75.1729	6.79026	-2.48249	0.000152697264283092	0.0151258555954876	173
Pv.04236	528.048	242.957	244.893	51.1247	178.907	87.7017	7.57243	-2.34925	0.000153664848170086	0.0151342212821309	174
Pv.06663	96.0088	51.3947	102.697	0	0	12.5288	4.28039	-4.89305	0.000160760425760452	0.0157039468649285	175
Pv.08029	466.328	420.502	450.287	187.457	201.27	200.461	8.24642	-1.8184	0.00016212950336618	0.0157039468649285	176
Pv.12035	102.867	177.545	236.993	34.0832	0	25.0576	5.94323	-3.70042	0.00016219866925905	0.0157039468649285	177
Pv.17071	528.048	303.696	221.193	17.0416	156.544	75.1729	7.41578	-2.77525	0.000163336198602515	0.0157252384014118	178
Pv.14463	20.5733	23.3612	23.6993	204.499	156.544	200.461	6.06788	2.42684	0.000171400632390862	0.0164094560742022	179
Pv.00503	329.173	803.626	900.574	255.624	44.7267	175.403	8.42803	-2.69085	0.000172581438271326	0.0164307117091984	180
Pv.08047	274.311	266.318	205.394	0	44.7267	50.1153	6.49096	-3.65124	0.000175355128462293	0.0165528012381342	181
Pv.10959	54.8622	51.3947	39.4988	426.04	268.36	300.692	7.03556	2.15061	0.000175795636654048	0.0165528012381342	182
Pv.12825	1563.57	2055.79	1666.85	1005.45	737.991	551.268	10.2268	-1.83973	0.000186144384687631	0.0174314553026882	183
Pv.05877	0	0	0	68.1663	22.3634	62.6441	0.447634658688856	4.37336	0.00021172326904439	0.0197190307696398	184
Pv.01999	48.0044	79.4281	39.4988	272.665	469.631	425.98	7.23961	2.14114	0.000220303298669228	0.0204072304286192	185
Pv.17239	0	0	0	17.0416	44.7267	100.231	0.447634658688856	4.41766	0.000223312566457256	0.0205747712439677	186
Pv.17058	102.867	163.528	86.8974	34.0832	22.3634	37.5864	5.98017	-2.53863	0.000229687061002411	0.0210489153176381	187
Pv.09601	212.591	144.84	110.597	17.0416	0	37.5864	5.80315	-3.66778	0.000242777828998968	0.0221302322104006	188
Pv.00803	802.359	579.358	647.781	391.956	223.634	225.519	8.81201	-1.8832	0.000250123445055773	0.0225686195891361	189
Pv.11188	212.591	373.779	394.988	153.374	111.817	112.759	7.71394	-2.01084	0.00025099661295212	0.0225686195891361	190
Pv.07148	41.1466	23.3612	31.5991	0	0	0	0.447634658688856	-3.51478	0.000251537978731691	0.0225686195891361	191
Pv.05617	82.2932	154.184	150.096	664.622	760.354	839.431	8.32833	1.90284	0.00026265779305946	0.0233642324990462	192
Pv.16936	27.4311	42.0502	55.2984	306.748	357.814	212.99	6.82043	2.16027	0.000263132221060624	0.0233642324990462	193
Pv.16819	75.4355	130.823	78.9977	426.04	805.081	551.268	7.92587	1.96883	0.000265776042711116	0.0234773404326824	194
Pv.02502	507.475	831.659	663.58	323.79	245.997	300.692	8.83168	-1.83658	0.000269276884295011	0.0235250718726337	195
Pv.00096	164.586	140.167	86.8974	34.0832	22.3634	50.1153	6.14007	-2.49019	0.000270312558087857	0.0235250718726337	196
Pv.02458	260.595	200.906	126.396	34.0832	67.0901	87.7017	6.82866	-2.28076	0.0002704346827863	0.0235250718726337	197
Pv.06067	27.4311	28.0335	39.4988	0	0	0	0.447634658688856	-3.50667	0.000281066366148589	0.0243264359428706	198
Pv.07843	397.751	308.368	315.991	68.1663	156.544	175.403	7.76479	-2.00158	0.00029294253181137	0.0252269154153339	199
Pv.05618	48.0044	88.7726	110.597	903.204	469.631	375.864	7.82897	2.19738	0.000297355576931831	0.0254737263620159	200
Pv.09225	28706.6	44059.2	45147.2	20006.8	19702.1	17339.9	14.7808	-1.69154	0.000298781525282441	0.0254737263620159	201
Pv.06845	75.4355	70.0836	39.4988	511.247	335.45	350.807	7.3407	2.0706	0.000303062385838687	0.0257107926045424	202
Pv.04649	2043.62	1892.26	1303.46	1022.49	760.354	526.21	10.2214	-1.81362	0.000306264339436461	0.0258544432754809	203
Pv.04942	377.177	476.569	505.585	2471.03	2459.97	1866.79	10.0241	1.67848	0.00031794788658943	0.0267091810415837	204
Pv.17122	150.871	65.4114	71.0979	17.0416	0	0	4.61842	-4.61156	0.000351455906516172	0.029343965243545	205
Pv.05163	82.2932	60.7391	78.9977	323.79	469.631	476.095	7.49911	1.87579	0.000352737167542176	0.029343965243545	206
Pv.01301	0	0	0	17.0416	44.7267	87.7017	0.447634658688856	4.29748	0.000370452890933747	0.0306688463378339	207
Pv.06833	61.7199	56.0669	102.697	0	0	12.5288	4.19331	-4.71888	0.0003777688105526	0.0311241543578841	208
Pv.12741	253.737	537.308	537.184	153.374	178.907	212.99	8.19274	-1.93215	0.000382451011238241	0.0313372532379002	209
Pv.07058	2119.05	985.843	1651.05	357.873	827.444	826.902	10.0324	-1.88327	0.000384757430282249	0.0313372532379002	210
Pv.07721	27.4311	18.689	47.3986	0	0	0	0.447634658688856	-3.4766	0.000385841187675611	0.0313372532379002	211
Pv.01186	212.591	378.452	497.685	119.291	178.907	150.346	7.89907	-1.93628	0.000398720662288627	0.0322305471209444	212
Pv.08045	75.4355	74.7559	63.1981	0	0	12.5288	4.17234	-4.67694	0.00040650601829976	0.0325951748292268	213
Pv.00479	41.1466	37.3779	86.8974	391.956	335.45	350.807	7.17674	2.07948	0.00040703550291501	0.0325951748292268	214
Pv.02621	48.0044	93.4448	63.1981	426.04	380.177	438.509	7.44359	1.96074	0.000418515684548806	0.0333586199354088	215
Pv.05778	41.1466	56.0669	39.4988	255.624	313.087	275.634	6.86269	1.97506	0.00042518001729583	0.0337329164648085	216
Pv.04470	61.7199	23.3612	15.7995	323.79	245.997	238.048	6.60685	2.39144	0.000434402595780503	0.0343057939349792	217
Pv.04593	34.2888	42.0502	31.5991	357.873	156.544	250.576	6.6385	2.21306	0.000446281292652008	0.0350822133586122	218
Pv.00614	198.875	233.612	252.793	17.0416	134.18	50.1153	6.95587	-2.47919	0.00048418310470517	0.0378878806636187	219
Pv.04505	356.604	415.83	292.291	187.457	156.544	137.817	7.94319	-1.78092	0.00049322601127009	0.0383852692168768	220
Pv.07604	20.5733	126.151	134.296	681.663	827.444	764.258	8.10303	2.35461	0.000495019227223538	0.0383852692168768	221
Pv.02159	219.449	555.997	379.189	3220.86	1565.44	2192.54	9.94681	1.96762	0.000511645303139893	0.0392839194052457	222
Pv.11011	144.013	102.789	173.795	749.83	737.991	664.027	8.34418	1.72535	0.000511955826513153	0.0392839194052457	223
Pv.17537	48.0044	46.7224	55.2984	306.748	268.36	300.692	6.95872	1.91638	0.000513485321046568	0.0392839194052457	224
Pv.14596	54.8622	116.806	55.2984	17.0416	22.3634	12.5288	5.21682	-2.80033	0.000527718095552583	0.0401933555710427	225
Pv.08196	13.7155	14.0167	15.7995	136.333	178.907	87.7017	5.4934	2.55379	0.000530496146490173	0.0402261613380624	226
Pv.00258	34.2888	23.3612	23.6993	136.333	178.907	288.163	6.24437	2.26478	0.000534959893472212	0.0403108457429004	227
Pv.00226	75.4355	135.495	110.597	511.247	581.447	676.556	8.01856	1.81276	0.000536317490189723	0.0403108457429004	228
Pv.00807	144.013	177.545	126.396	34.0832	22.3634	75.1729	6.39521	-2.38065	0.00054731168428278	0.0409115699687878	229
Pv.16774	68.5777	163.528	94.7972	17.0416	0	25.0576	5.36999	-3.54665	0.000550952731409752	0.0409115699687878	230
Pv.09693	630.915	710.181	742.578	170.416	290.724	451.037	8.88335	-1.83206	0.00055147182486958	0.0409115699687878	231
Pv.05095	212.591	313.04	300.191	119.291	89.4534	137.817	7.52856	-1.88057	0.000562208798416307	0.0415283283554321	232
Pv.12557	754.355	1322.24	1050.67	596.455	514.357	363.336	9.52802	-1.73186	0.00056638046271687	0.0416569184102103	233
Pv.04153	137.155	130.823	142.196	715.746	603.811	714.143	8.29293	1.68253	0.000575879628375104	0.0421248154235403	234
Pv.17773	123.44	266.318	268.592	51.1247	67.0901	112.759	7.06935	-2.15402	0.000579556508181032	0.0421248154235403	235
Pv.06273	246.88	434.519	450.287	2232.45	2124.52	1478.4	9.78427	1.71817	0.000582566882873899	0.0421248154235403	236
Pv.04026	34.2888	37.3779	15.7995	0	0	0	0.447634658688856	-3.39516	0.000582574619558794	0.0421248154235403	237
Pv.12406	219.449	196.234	110.597	68.1663	67.0901	12.5288	6.56932	-2.48688	0.000607180438900272	0.0437195427791343	238
Pv.17090	452.613	476.569	545.084	306.748	178.907	175.403	8.4103	-1.77673	0.000611883118906927	0.0438738117519163	239
Pv.05444	438.897	317.712	418.688	221.541	156.544	162.875	8.09612	-1.73786	0.000621082378822778	0.0443478696911915	240
Pv.05892	6.85777	9.34448	7.89977	102.249	156.544	50.1153	4.87227	3.00454	0.000632610610346451	0.0449836017821873	241
Pv.04585	34.2888	23.3612	31.5991	187.457	178.907	225.519	6.29805	2.10626	0.000635322855351852	0.0449897841824987	242
Pv.01829	6322.86	5181.52	4613.46	2982.28	2728.33	2856.57	11.9754	-1.54141	0.000644292711893731	0.0454372189453616	243
Pv.06252	34.2888	14.0167	39.4988	0	0	0	0.447634658688856	-3.3789	0.000656963022557169	0.0461408824490254	244
Pv.09873	41.1466	32.7057	23.6993	153.374	268.36	238.048	6.43143	2.10699	0.000660720718193605	0.0462153916231992	245
Pv.02370	13.7155	9.34448	7.89977	85.2079	134.18	100.231	5.07837	2.71936	0.000667974213815401	0.0465328215534737	246
Pv.17211	349.746	327.057	323.89	119.291	67.0901	200.461	7.74993	-1.97709	0.000673816785126436	0.0467497904725171	247
Pv.02477	665.204	448.535	300.191	272.665	178.907	112.759	8.25893	-1.94645	0.000684037793984195	0.0472675632076901	248
Pv.00444	1488.14	3410.74	3436.4	1380.37	1229.98	1265.41	10.9351	-1.74848	0.000701877653151694	0.0483055314942192	249

## Sheet: T0vsR24
Gene_ID	T0_1	T0_2	T0_3	R24_1	R24_2	R24_3	a.value	m.value	p.value	q.value	rank
Pv.17599	678.919	906.415	979.571	50.4882	25.4931	36.6384	7.48213	-4.7325	4.47959468620467e-25	7.67668141374895e-21	1
Pv.13597	445.755	850.348	940.072	70.6835	25.4931	29.3107	7.45473	-4.39239	4.3311728931222e-16	3.71116549347176e-12	2
Pv.06274	1385.27	906.415	868.974	171.66	133.839	117.243	8.59073	-3.11658	2.51997793537652e-14	1.43949539595158e-10	3
Pv.17261	41.1466	14.0167	31.5991	393.808	573.595	395.694	6.84515	3.78613	1.41882242662714e-13	4.96508011626794e-10	4
Pv.00708	322.315	322.385	347.59	30.2929	25.4931	51.2937	6.76947	-3.41626	1.44864332037928e-13	4.96508011626794e-10	5
Pv.13802	617.199	845.676	655.681	151.465	89.226	102.587	8.15164	-2.8514	3.02115061529327e-12	8.62890968238012e-09	6
Pv.04065	10348.4	7877.4	6896.5	62171.2	52866.4	49974.7	14.3928	2.50307	1.04433803793582e-11	2.55668870801516e-08	7
Pv.11625	1920.18	1252.16	774.177	121.172	152.959	212.502	8.86282	-3.22129	1.58049466271265e-11	3.38561712936333e-08	8
Pv.01615	20.5733	0	7.89977	333.222	427.01	366.384	5.89935	5.12313	1.79145375477705e-11	3.41112699951269e-08	9
Pv.11624	12920	8335.28	13287.4	1302.6	2211.53	2190.97	12.2009	-2.78454	2.46075955753349e-11	3.90877404705497e-08	10
Pv.08663	34.2888	79.4281	71.0979	0	0	0	-0.0768402679637838	-5.00731	2.50898725083764e-11	3.90877404705497e-08	11
Pv.08047	274.311	266.318	205.394	40.3906	31.8664	14.6553	6.40808	-3.32409	3.75066078937042e-11	5.35625616228674e-08	12
Pv.14759	109.724	261.646	236.993	20.1953	19.1198	21.983	6.01564	-3.52209	5.13791431342016e-11	6.77295673762163e-08	13
Pv.16898	54.8622	102.789	71.0979	636.152	656.448	527.592	7.75774	2.77759	7.97684644788510e-11	9.76422982695765e-08	14
Pv.04075	390.893	579.358	466.086	90.8788	101.973	65.949	7.67499	-2.68292	1.76197159559013e-10	1.89612185784548e-07	15
Pv.03423	624.057	934.448	584.583	151.465	114.719	146.553	8.29883	-2.59665	1.77031859284167e-10	1.89612185784548e-07	16
Pv.00503	329.173	803.626	900.574	100.976	38.2397	21.983	7.56416	-3.89961	2.04629072403013e-10	2.06278141986496e-07	17
Pv.09594	308.6	453.207	576.683	80.7812	25.4931	65.949	7.3155	-3.18454	3.46295850729964e-10	3.29692888553299e-07	18
Pv.06845	75.4355	70.0836	39.4988	444.296	548.102	446.988	7.43736	2.75142	3.95129565377712e-10	3.55154256644537e-07	19
Pv.01186	212.591	378.452	497.685	60.5859	44.613	58.6214	7.13821	-2.9427	4.51663809539378e-10	3.55154256644537e-07	20
Pv.11254	2105.34	1924.96	2093.44	424.101	82.8527	124.57	9.33889	-3.52786	4.55448271724279e-10	3.55154256644537e-07	21
Pv.06711	1193.25	1523.15	940.072	232.246	286.798	241.813	9.13039	-2.47374	4.55937074527619e-10	3.55154256644537e-07	22
Pv.16713	41.1466	23.3612	23.6993	191.855	395.144	344.401	6.59123	3.21297	5.69677302256995e-10	4.2445912733818e-07	23
Pv.08260	486.902	822.315	750.478	171.66	101.973	65.949	8.12005	-2.83004	1.08008716593636e-09	7.71227240110478e-07	24
Pv.08466	596.626	560.669	821.576	2827.34	4811.83	4660.4	10.693	2.44782	1.62924126878346e-09	1.10397172148639e-06	25
Pv.08589	96.0088	196.234	189.594	0	6.37328	14.6553	5.09219	-4.69335	1.67492937845867e-09	1.10397172148639e-06	26
Pv.13430	0	0	0	80.7812	57.3595	36.6384	-0.0768402679637838	4.95695	1.90462005990187e-09	1.20886940616809e-06	27
Pv.00614	198.875	233.612	252.793	20.1953	44.613	36.6384	6.47215	-2.94352	2.0706107018055e-09	1.26728769988717e-06	28
Pv.03557	514.333	1270.85	1421.96	242.343	121.092	131.898	8.71028	-2.92228	3.24088544871154e-09	1.91513979084723e-06	29
Pv.16790	20.5733	28.0335	31.5991	201.953	172.079	293.107	6.27404	2.85058	4.50819830488072e-09	2.5752331450247e-06	30
Pv.03605	356.604	285.007	276.492	60.5859	76.4794	43.966	7.09348	-2.54527	5.48234528167650e-09	3.03067584168033e-06	31
Pv.03490	1076.67	1322.24	1279.76	363.515	331.411	315.09	9.3322	-2.07563	6.16562534318355e-09	3.30188504706677e-06	32
Pv.04583	54.8622	79.4281	63.1981	353.418	420.637	446.988	7.36513	2.42234	6.56076841853342e-09	3.40702692086082e-06	33
Pv.14054	596.626	841.004	663.58	100.976	184.825	65.949	8.17686	-2.77698	6.99786218833524e-09	3.52712836239709e-06	34
Pv.07763	205.733	275.662	276.492	1070.35	1580.57	1553.47	9.22785	2.27443	7.33959347072135e-09	3.59367466593576e-06	35
Pv.12035	102.867	177.545	236.993	10.0976	19.1198	29.3107	5.87056	-3.33086	9.48913774066403e-09	4.51709315171554e-06	36
Pv.12057	13.7155	23.3612	23.6993	292.832	133.839	161.209	5.97264	3.04393	1.02352829707278e-08	4.74059579106383e-06	37
Pv.06706	418.324	443.863	466.086	100.976	95.5992	131.898	7.7884	-2.22087	1.21049136727644e-08	5.45899751605693e-06	38
Pv.03417	226.306	205.579	173.795	50.4882	38.2397	29.3107	6.479	-2.57821	1.29881855125627e-08	5.70714192637914e-06	39
Pv.02453	89.151	51.3947	63.1981	343.32	420.637	542.248	7.43303	2.48491	1.42930388972478e-08	6.12349518955341e-06	40
Pv.09595	480.044	598.047	916.373	191.855	101.973	139.226	8.26999	-2.42017	1.64776835097352e-08	6.88726981234956e-06	41
Pv.12747	13.7155	23.3612	7.89977	121.172	210.318	175.864	5.67393	3.28704	1.86994176581912e-08	7.62980762877198e-06	42
Pv.09087	41.1466	18.689	39.4988	212.051	242.185	278.452	6.49338	2.69104	1.97894523692485e-08	7.88678709887935e-06	43
Pv.11607	48.0044	14.0167	23.6993	343.32	191.198	263.796	6.44064	3.0065	2.72000972750766e-08	1.05938197046134e-05	44
Pv.05737	267.453	429.846	394.988	60.5859	57.3595	102.587	7.36258	-2.51434	3.01553891714649e-08	1.14838423162532e-05	45
Pv.01195	6.85777	32.7057	15.7995	151.465	254.931	271.124	6.03291	3.40378	3.66309416976314e-08	1.36466184320067e-05	46
Pv.03752	0	0	0	90.8788	31.8664	36.6384	-0.0768402679637838	4.80692	4.08701071632124e-08	1.47167e-05	47
Pv.10129	294.884	467.224	292.291	90.8788	70.1061	80.6044	7.40075	-2.34681	4.12208251895477e-08	1.47167e-05	48
Pv.02639	27.4311	14.0167	15.7995	121.172	203.945	175.864	5.82914	2.9389	4.52032443372592e-08	1.58091428205635e-05	49
Pv.17482	41.1466	9.34448	15.7995	373.613	203.945	183.192	6.21765	3.30255	4.61925167248125e-08	1.58320231822622e-05	50
Pv.02497	48.0044	65.4114	15.7995	383.71	337.784	417.677	7.01146	2.91543	4.81697189450141e-08	1.61859700698178e-05	51
Pv.03785	205.733	144.84	236.993	828.007	1013.35	1055.18	8.7693	2.10765	5.12716915486471e-08	1.68498784176568e-05	52
Pv.08223	20.5733	18.689	15.7995	131.269	172.079	139.226	5.71094	2.80454	5.21120123788185e-08	1.68498784176568e-05	53
Pv.03591	96.0088	102.789	63.1981	403.906	484.37	622.852	7.72435	2.32171	5.85443616855482e-08	1.85791615963933e-05	54
Pv.04216	6.85777	9.34448	7.89977	80.7812	82.8527	109.915	4.76705	3.2974	6.86809133296498e-08	2.13997238496402e-05	55
Pv.17403	41.1466	79.4281	55.2984	414.003	350.531	300.435	7.17875	2.37804	7.16345012761302e-08	2.19214365780186e-05	56
Pv.06864	1748.73	1481.1	1540.45	474.589	458.876	542.248	9.79382	-1.898	7.72380468998008e-08	2.32215510477524e-05	57
Pv.12375	48.0044	42.0502	31.5991	0	0	0	-0.0768402679637838	-4.40285	8.68771671622654e-08	2.56692071320645e-05	58
Pv.12741	253.737	537.308	537.184	111.074	44.613	95.2597	7.58584	-2.63085	9.26192624693861e-08	2.69019712023368e-05	59
Pv.05427	178.302	144.84	102.697	20.1953	25.4931	29.3107	5.90721	-2.70808	1.09727585679398e-07	3.13400272631306e-05	60
Pv.00996	260.595	336.401	355.49	100.976	70.1061	43.966	7.23518	-2.36861	1.21168225036775e-07	3.40403257779544e-05	61
Pv.02875	20.5733	4.67224	15.7995	100.976	172.079	190.519	5.52828	3.31891	1.28286523201949e-07	3.54588088405129e-05	62
Pv.09477	2640.24	1630.61	995.371	444.296	274.051	446.988	9.69205	-2.39475	1.46110168942216e-07	3.97442851613136e-05	63
Pv.08902	61.7199	121.478	126.396	686.64	433.383	586.214	7.92132	2.24384	2.12773284458116e-07	5.69733714962301e-05	64
Pv.12312	1309.83	1088.63	1058.57	383.71	274.051	410.35	9.32563	-1.9068	2.22537634967735e-07	5.84151526254488e-05	65
Pv.00730	404.608	471.896	394.988	151.465	50.9863	87.9321	7.65574	-2.36679	2.24975204136058e-07	5.84151526254488e-05	66
Pv.05128	20.5733	14.0167	31.5991	121.172	223.065	183.192	5.96795	2.81357	2.49449809921108e-07	6.38033043674332e-05	67
Pv.12369	178.302	126.151	110.597	30.2929	12.7466	29.3107	5.85001	-2.74277	2.65165109584271e-07	6.68255071021419e-05	68
Pv.09099	198.875	158.856	47.3986	20.1953	12.7466	7.32767	5.41306	-3.56584	2.71779165271537e-07	6.74997036993961e-05	69
Pv.17032	253.737	172.873	221.193	60.5859	50.9863	51.2937	6.75958	-2.19944	2.78277770953177e-07	6.81263737260656e-05	70
Pv.06075	68.5777	79.4281	94.7972	363.515	414.263	373.711	7.46754	2.04395	2.94899615860693e-07	7.02902639333256e-05	71
Pv.08345	363.462	453.207	481.886	151.465	121.092	80.6044	7.81903	-2.09484	2.95320009523221e-07	7.02902639333256e-05	72
Pv.16661	198.875	238.284	292.291	1211.72	1013.35	908.631	8.97854	1.89256	3.03212698623405e-07	7.11802194014972e-05	73
Pv.12127	137.155	205.579	110.597	40.3906	25.4931	14.6553	5.99404	-2.72781	5.49412675431516e-07	0.00012723358133608	74
Pv.04593	34.2888	42.0502	31.5991	171.66	267.678	190.519	6.4544	2.34386	5.81082178433032e-07	0.000132773403890758	75
Pv.12809	308.6	495.258	434.487	151.465	89.226	102.587	7.76372	-2.07555	6.10806519455301e-07	0.000137728833209283	76
Pv.06269	315.457	541.98	584.583	171.66	89.226	58.6214	7.81549	-2.40536	7.2480102437828e-07	0.000160479529915685	77
Pv.04276	637.773	574.686	458.187	222.148	89.226	131.898	8.15919	-2.14666	7.3043142518664e-07	0.000160479529915685	78
Pv.14016	102.867	107.462	165.895	20.1953	25.4931	29.3107	5.81331	-2.52029	8.0306547997437e-07	0.000172518635346233	79
Pv.12949	13.7155	60.7391	7.89977	313.027	344.157	329.745	6.59212	3.34862	8.05362130343622e-07	0.000172518635346233	80
Pv.09422	96.0088	70.0836	78.9977	403.906	427.01	300.435	7.45955	2.00164	8.31746271147777e-07	0.000174932390064159	81
Pv.10538	349.746	359.763	473.986	121.172	50.9863	124.57	7.62238	-2.21348	8.37045923163975e-07	0.000174932390064159	82
Pv.16434	0	4.67224	7.89977	90.8788	57.3595	95.2597	4.20319	4.06721	9.72759248486705e-07	0.000200845484835141	83
Pv.01955	34.2888	65.4114	63.1981	282.734	248.558	329.745	6.97002	2.1918	1.12481691779797e-06	0.000229476041908378	84
Pv.14903	68.5777	84.1004	71.0979	10.0976	6.37328	14.6553	4.80293	-3.05973	1.19394160163096e-06	0.000240712673260585	85
Pv.11834	1412.7	948.465	1090.17	262.539	312.291	461.643	9.30801	-1.93207	1.46429294064077e-06	0.000291785908415824	86
Pv.04891	0	4.67224	15.7995	100.976	159.332	102.587	4.84559	3.97047	1.55744319055509e-06	0.000306780505247616	87
Pv.12825	1563.57	2055.79	1666.85	797.714	471.623	432.333	9.96445	-1.86255	1.5898450970016e-06	0.000309604266219506	88
Pv.04961	20.5733	23.3612	15.7995	151.465	242.185	80.6044	5.82264	2.78564	1.7031069539966e-06	0.000327934200793705	89
Pv.02263	102.867	130.823	157.995	525.077	573.595	512.937	8.05438	1.8378	1.9046989824655e-06	0.000362675849583459	90
Pv.03520	651.488	925.104	837.375	292.832	293.171	212.502	8.85994	-1.8074	1.93938277321647e-06	0.000365222006424294	91
Pv.03555	27.4311	14.0167	39.4988	242.343	172.079	124.57	6.11366	2.52938	2.05868964130825e-06	0.000383475699816299	92
Pv.07883	150.871	327.057	213.294	838.104	1230.04	1267.69	8.99852	2.06552	2.28566200519142e-06	0.000421176234225435	93
Pv.12684	6.85777	0	7.89977	70.6835	95.5992	73.2767	4.30507	3.84637	2.38127868470421e-06	0.000434127370423149	94
Pv.03053	48.0044	51.3947	31.5991	242.343	203.945	205.175	6.61168	2.09636	2.51859153821897e-06	0.000454327402004825	95
Pv.09399	130.298	163.528	126.396	20.1953	12.7466	43.966	5.91312	-2.66008	2.72180188900222e-06	0.000485869989289906	96
Pv.10364	301.742	383.124	221.193	1342.99	1115.32	1201.74	9.2527	1.79495	2.81840700643903e-06	0.000489170842832929	97
Pv.14741	144.013	60.7391	78.9977	10.0976	19.1198	14.6553	5.2274	-2.87954	2.82211255603435e-06	0.000489170842832929	98
Pv.03937	61.7199	130.823	110.597	20.1953	12.7466	21.983	5.4307	-2.68368	2.82592714246717e-06	0.000489170842832929	99
Pv.16652	301.742	495.258	497.685	121.172	101.973	161.209	7.88321	-1.96095	2.89404535388263e-06	0.000495952552294866	100
Pv.05114	205.733	359.763	315.991	111.074	70.1061	65.949	7.28163	-2.05942	2.9718942124086e-06	0.000504251001168774	101
Pv.00952	267.453	467.224	537.184	80.7812	133.839	124.57	7.78592	-2.1002	3.01939375791504e-06	0.000507287753229314	102
Pv.04435	281.169	532.636	655.681	141.367	121.092	153.881	8.02996	-2.0269	3.30344609127128e-06	0.000549622870544814	103
Pv.13594	198.875	168.201	197.494	40.3906	57.3595	58.6214	6.63895	-2.04699	3.51343650489298e-06	0.000578940013311067	104
Pv.05104	301.742	261.646	308.091	121.172	82.8527	73.2767	7.35442	-1.86871	3.81632931856786e-06	0.000620674383631832	105
Pv.11043	89.151	65.4114	47.3986	272.636	280.424	468.971	7.25174	2.13493	3.84208410539634e-06	0.000620674383631832	106
Pv.11062	34.2888	18.689	15.7995	161.562	146.586	117.243	5.83637	2.41807	3.8753666947894e-06	0.000620674383631832	107
Pv.08419	130.298	88.7726	134.296	30.2929	25.4931	29.3107	5.85368	-2.25833	3.91590340286965e-06	0.000621359598286826	108
Pv.01512	816.075	780.264	940.072	353.418	267.678	322.418	9.01135	-1.63721	3.97245188772206e-06	0.000624549614677916	109
Pv.08033	192.018	626.08	481.886	100.976	70.1061	124.57	7.69797	-2.35544	4.05697434840226e-06	0.000632039721896086	110
Pv.17611	1206.97	1411.02	552.984	383.71	191.198	278.452	9.10156	-2.12846	4.66879526889508e-06	0.000720803103811306	111
Pv.02145	20.5733	23.3612	7.89977	100.976	121.092	161.209	5.56908	2.67437	5.13191733912778e-06	0.000785229173577078	112
Pv.06919	384.035	499.93	505.585	141.367	140.212	36.6384	7.79432	-2.34136	5.22450638339833e-06	0.000787587530609346	113
Pv.16181	6.85777	14.0167	7.89977	111.074	76.4794	65.949	4.83593	2.90934	5.23924715466333e-06	0.000787587530609346	114
Pv.10902	96.0088	144.84	39.4988	20.1953	6.37328	7.32767	5.01862	-3.30523	5.38848186289979e-06	0.00080297751030012	115
Pv.06304	281.169	425.174	418.688	111.074	114.719	139.226	7.74629	-1.82972	5.52222594872109e-06	0.000815813673131322	116
Pv.11833	82.2932	60.7391	86.8974	10.0976	19.1198	7.32767	4.94315	-2.84108	6.28122206456435e-06	0.000920011132653327	117
Pv.04303	301.742	228.94	229.093	30.2929	63.7328	87.9321	6.96781	-2.24937	6.58098288560618e-06	0.000955748336530789	118
Pv.00077	246.88	261.646	157.995	60.5859	76.4794	43.966	6.86579	-2.08989	6.66328814060509e-06	0.000959569486265121	119
Pv.00684	61.7199	84.1004	47.3986	10.0976	6.37328	0	4.22885	-3.79536	6.82588271795541e-06	0.00097477451325497	120
Pv.17649	397.751	317.712	410.788	100.976	159.332	80.6044	7.69865	-1.91748	6.89865830174784e-06	0.00097477451325497	121
Pv.00888	294.884	364.435	426.587	111.074	114.719	139.226	7.71923	-1.77559	6.93951628739606e-06	0.00097477451325497	122
Pv.10608	27.4311	23.3612	15.7995	100.976	172.079	124.57	5.77505	2.37991	7.0695878688019e-06	0.000984971766728928	123
Pv.12205	123.44	98.1171	94.7972	20.1953	31.8664	14.6553	5.60769	-2.44266	7.47429345923588e-06	0.00103295941137843	124
Pv.08969	192.018	453.207	315.991	80.7812	108.346	58.6214	7.35789	-2.16578	7.80383831538857e-06	0.00106987501768651	125
Pv.12990	198.875	177.545	213.294	70.6835	63.7328	51.2937	6.78733	-1.87561	7.93453211234756e-06	0.00107915933975635	126
Pv.10064	123.44	116.806	134.296	10.0976	25.4931	36.6384	5.79203	-2.55788	8.13519004627623e-06	0.00109152012860075	127
Pv.12229	315.457	303.696	355.49	1221.81	1159.94	959.925	9.23563	1.57023	8.21404198863005e-06	0.00109152012860075	128
Pv.05351	356.604	387.796	355.49	90.8788	133.839	139.226	7.73183	-1.79339	8.21649627061309e-06	0.00109152012860075	129
Pv.06475	102.867	163.528	292.291	60.5859	19.1198	14.6553	6.24024	-2.80326	8.28999300169451e-06	0.00109281238515414	130
Pv.00106	390.893	317.712	308.091	151.465	82.8527	51.2937	7.48278	-2.06112	9.05421097537684e-06	0.00118444285103079	131
Pv.12984	27.4311	9.34448	15.7995	141.367	121.092	87.9321	5.49767	2.53086	1.04392732548641e-05	0.00135528655885308	132
Pv.10672	0	0	0	50.4882	12.7466	51.2937	-0.0768402679637838	4.34052	1.1269285700317e-05	0.00145204322591227	133
Pv.02023	205.733	308.368	260.692	111.074	38.2397	29.3107	6.94362	-2.3633	1.18448977880503e-05	0.00151482099547625	134
Pv.13062	13.7155	14.0167	7.89977	80.7812	76.4794	95.2597	4.99178	2.6119	1.22659072816371e-05	0.00155704335618826	135
Pv.12645	288.026	392.468	426.587	70.6835	101.973	153.881	7.65808	-1.95624	1.26270507338272e-05	0.00159110123842351	136
Pv.07559	315.457	406.485	134.296	50.4882	63.7328	87.9321	7.13196	-2.29442	1.32588215573225e-05	0.00165851405129807	137
Pv.01825	61.7199	98.1171	126.396	20.1953	25.4931	14.6553	5.45912	-2.44648	1.39166948029865e-05	0.00172819129593319	138
Pv.02458	260.595	200.906	126.396	60.5859	57.3595	51.2937	6.72258	-2.00959	1.5046016315119e-05	0.0018549897956273	139
Pv.11188	212.591	373.779	394.988	121.172	108.346	87.9321	7.54306	-1.84049	1.64765877311979e-05	0.00201685202821099	140
Pv.04928	548.622	397.141	236.993	111.074	114.719	139.226	7.7837	-1.90455	1.69772999117306e-05	0.00206340417437821	141
Pv.07132	294.884	415.83	489.786	161.562	146.586	95.2597	7.85967	-1.78452	1.73283195828285e-05	0.00209123530064036	142
Pv.03304	6.85777	4.67224	0	100.976	44.613	58.6214	4.0172	3.90391	1.94693319754313e-05	0.00233318840603473	143
Pv.05346	102.867	154.184	126.396	50.4882	19.1198	14.6553	5.89598	-2.4299	1.97943391343318e-05	0.00235566381767392	144
Pv.15039	288.026	322.385	418.688	151.465	101.973	117.243	7.68433	-1.68693	2.00492564100593e-05	0.00236954556620129	145
Pv.16700	0	0	0	20.1953	31.8664	51.2937	-0.0768402679637838	4.22672	2.05944844659012e-05	0.00241731287871334	146
Pv.12679	6.85777	4.67224	7.89977	80.7812	70.1061	43.966	4.35626	3.11929	2.13081075911735e-05	0.00247391832372791	147
Pv.06007	438.897	1238.14	1390.36	383.71	235.811	249.141	9.08653	-2.04151	2.13654613941607e-05	0.00247391832372791	148
Pv.09022	637.773	812.97	608.282	333.222	216.692	241.813	8.73535	-1.60206	2.24345676482189e-05	0.00258027641468139	149
Pv.16796	171.444	121.478	205.394	50.4882	57.3595	43.966	6.52134	-1.91204	2.32477112227422e-05	0.00265597351482755	150
Pv.17215	48.0044	56.0669	134.296	0	12.7466	7.32767	4.55004	-3.71687	2.35491526042069e-05	0.00267259488859797	151
Pv.07875	0	0	0	40.3906	38.2397	21.983	-0.0768402679637838	4.16889	2.37988346010235e-05	0.00268316202998513	152
Pv.13294	61.7199	65.4114	78.9977	343.32	203.945	263.796	7.08846	1.75899	2.69994431847695e-05	0.00302411410364311	153
Pv.08737	34.2888	32.7057	55.2984	171.66	184.825	168.536	6.40289	1.90413	2.90295991398032e-05	0.0032101000658935	154
Pv.04310	829.79	817.642	552.984	222.148	152.959	351.728	8.72644	-1.81143	2.9034574908881e-05	0.0032101000658935	155
Pv.09554	109.724	79.4281	31.5991	252.441	420.637	520.265	7.43459	2.23439	2.92720900011818e-05	0.00321561414327085	156
Pv.09611	27.4311	0	7.89977	100.976	184.825	212.502	5.47214	3.64283	2.97845935146972e-05	0.00323835724009566	157
Pv.06352	48.0044	42.0502	7.89977	181.758	223.065	256.469	6.42189	2.54184	2.98570603918488e-05	0.00323835724009566	158
Pv.10711	123.44	256.973	252.793	0	38.2397	21.983	6.05465	-3.55617	3.12573515168579e-05	0.00336891341474461	159
Pv.12859	34.2888	42.0502	31.5991	232.246	172.079	109.915	6.29671	2.02847	3.21078686279695e-05	0.00343895340423445	160
Pv.06572	164.586	228.94	347.59	100.976	70.1061	43.966	7.05148	-2.00121	3.40074667078213e-05	0.0036197885526207	161
Pv.07721	27.4311	18.689	47.3986	141.367	133.839	190.519	6.12009	2.12368	3.52451243683395e-05	0.00372836849568046	162
Pv.09835	1323.55	663.458	995.371	333.222	331.411	432.333	9.23913	-1.64132	3.60446899524272e-05	0.0037895573724831	163
Pv.07237	1268.69	1953	1722.15	817.909	541.729	637.507	10.0344	-1.5282	4.12237823625785e-05	0.00430763389236286	164
Pv.08464	137.155	154.184	189.594	60.5859	19.1198	51.2937	6.38013	-2.10199	4.26745754280075e-05	0.00440253336662817	165
Pv.01185	596.626	999.86	687.28	373.613	165.705	87.9321	8.63359	-2.10912	4.27249107713486e-05	0.00440253336662817	166
Pv.07918	6.85777	14.0167	15.7995	141.367	44.613	95.2597	5.07407	2.70695	4.29462495435061e-05	0.00440253336662817	167
Pv.15370	870.937	948.465	1074.37	383.71	369.65	461.643	9.29299	-1.45655	4.3409515547772e-05	0.00440253336662817	168
Pv.04505	356.604	415.83	292.291	141.367	101.973	29.3107	7.48761	-2.19532	4.34164754017716e-05	0.00440253336662817	169
Pv.12121	75.4355	121.478	102.697	444.296	337.784	322.418	7.58637	1.66315	4.51904511366955e-05	0.00455546330076206	170
Pv.03747	939.514	850.348	442.387	333.222	210.318	249.141	8.79538	-1.71922	4.82812321943488e-05	0.00483857003575763	171
Pv.16180	102.867	60.7391	55.2984	302.929	331.411	241.813	7.19505	1.79553	4.96869153581869e-05	0.00495049225868168	172
Pv.00519	6.85777	18.689	7.89977	90.8788	70.1061	80.6044	4.91546	2.62378	5.00435366063029e-05	0.00495720281400123	173
Pv.00515	123.44	107.462	110.597	343.32	503.489	359.056	7.75031	1.62281	5.07513180954676e-05	0.00497612939038627	174
Pv.17274	54.8622	93.4448	63.1981	0	6.37328	14.6553	4.50065	-3.51027	5.09638808743814e-05	0.00497612939038627	175
Pv.11593	157.729	210.251	150.096	40.3906	57.3595	65.949	6.61427	-1.86437	5.11057228632773e-05	0.00497612939038627	176
Pv.03311	34.2888	32.7057	23.6993	151.465	114.719	139.226	6.00238	1.94355	5.31844636985761e-05	0.00514927770848869	177
Pv.08435	34.2888	18.689	39.4988	121.172	121.092	219.83	6.1093	2.12942	5.49369851057811e-05	0.00528907367279646	178
Pv.01852	75.4355	32.7057	55.2984	201.953	242.185	234.485	6.79861	1.85979	5.66369250273169e-05	0.00542227365471023	179
Pv.02001	164.586	163.528	150.096	40.3906	50.9863	65.949	6.52461	-1.80388	6.04194248341563e-05	0.00575226490768298	180
Pv.08210	13.7155	9.34448	7.89977	50.4882	114.719	65.949	4.83278	2.71198	6.10451978451822e-05	0.00577973235067893	181
Pv.04086	418.324	364.435	489.786	141.367	89.226	212.502	7.96907	-1.72831	6.18025082846568e-05	0.00581928343117673	182
Pv.11174	123.44	93.4448	94.7972	40.3906	6.37328	14.6553	5.51005	-2.59356	6.25179903235482e-05	0.00585448524685599	183
Pv.02477	665.204	448.535	300.191	191.855	146.586	168.536	8.14427	-1.69568	6.44286836329003e-05	0.00600062147509246	184
Pv.09577	0	14.0167	15.7995	40.3906	210.318	190.519	5.27902	3.70987	6.61729689881276e-05	0.00612976307864618	185
Pv.08159	89.151	107.462	118.497	0	19.1198	0	4.72923	-4.18725	6.76310903732586e-05	0.00621635242695622	186
Pv.16072	6.85777	14.0167	15.7995	90.8788	108.346	51.2937	5.00376	2.56634	6.80782759099262e-05	0.00621635242695622	187
Pv.17090	452.613	476.569	545.084	212.051	210.318	205.175	8.32926	-1.43766	6.81959652370759e-05	0.00621635242695622	188
Pv.17239	0	0	0	10.0976	38.2397	51.2937	-0.0768402679637838	4.18669	6.86302745765631e-05	0.00622284135142097	189
Pv.07029	905.226	915.759	1098.07	555.37	344.157	300.435	9.28155	-1.5026	7.05739111030862e-05	0.00636539533986099	190
Pv.17281	1117.82	1060.6	1216.56	444.296	446.13	578.886	9.54575	-1.41091	7.24270009350725e-05	0.00649712690906185	191
Pv.01102	1467.56	1242.82	837.375	403.906	452.503	542.248	9.54599	-1.54906	7.30040594360243e-05	0.00649712690906185	192
Pv.16819	75.4355	130.823	78.9977	302.929	382.397	395.694	7.54545	1.71298	7.31718208233026e-05	0.00649712690906185	193
Pv.10768	89.151	102.789	173.795	50.4882	25.4931	21.983	5.97014	-2.1225	8.23878413146445e-05	0.00727773420932506	194
Pv.00296	54.8622	65.4114	47.3986	10.0976	12.7466	7.32767	4.57706	-2.68236	8.46860162977748e-05	0.00744238082715368	195
Pv.10292	20.5733	51.3947	71.0979	201.953	223.065	234.485	6.68338	2.00445	8.65739273720251e-05	0.00756947649680814	196
Pv.14006	768.07	499.93	774.177	353.418	184.825	271.124	8.73796	-1.55083	8.86470911919604e-05	0.0077113969632316	197
Pv.09524	171.444	317.712	292.291	100.976	101.973	58.6214	7.241	-1.792	9.12312e-05	0.00789610806802847	198
Pv.04466	48.0044	37.3779	15.7995	171.66	165.705	146.553	6.21303	2.04189	9.17798940743557e-05	0.0079036786168454	199
Pv.09500	96.0088	74.7559	142.196	40.3906	25.4931	21.983	5.78197	-2.04554	9.40420669324672e-05	0.00805799450510846	200
Pv.15038	20.5733	14.0167	47.3986	0	0	0	-0.0768402679637838	-3.81396	9.53248008736414e-05	0.0081272692167741	201
Pv.17433	164.586	130.823	221.193	40.3906	76.4794	43.966	6.59531	-1.86823	0.000101588964791635	0.00861846579026852	202
Pv.10270	34.2888	37.3779	71.0979	222.148	165.705	190.519	6.57911	1.81336	0.000102870037967069	0.00868415685045154	203
Pv.12036	205.733	144.84	165.895	80.7812	31.8664	14.6553	6.40361	-2.26038	0.000103563903567128	0.00869987556583268	204
Pv.05622	2119.05	2181.94	1730.05	1060.25	834.9	842.682	10.4072	-1.35601	0.000106552741148064	0.00890728939050911	205
Pv.05434	411.466	378.452	379.189	151.465	197.572	117.243	7.95088	-1.52797	0.000115087101638447	0.00957318314594908	206
Pv.07576	75.4355	116.806	189.594	30.2929	44.613	14.6553	5.95129	-2.28612	0.000115635695349913	0.00957318314594908	207
Pv.10016	13.7155	9.34448	7.89977	70.6835	101.973	43.966	4.77971	2.60584	0.000117695659734878	0.00969687750421447	208
Pv.03125	13.7155	23.3612	23.6993	100.976	95.5992	95.2597	5.47769	2.05403	0.000122178468823123	0.0100180498575208	209
Pv.07865	884.652	850.348	758.378	272.636	286.798	461.643	9.06363	-1.49107	0.000126171387490404	0.0102961860353479	210
Pv.16774	68.5777	163.528	94.7972	40.3906	25.4931	21.983	5.82339	-2.12838	0.000128057214191484	0.0104005520360164	211
Pv.00347	34.2888	18.689	55.2984	212.051	172.079	117.243	6.27288	2.00989	0.000129170367325443	0.0104414744568685	212
Pv.10610	109.724	261.646	236.993	90.8788	50.9863	43.966	6.80633	-1.9407	0.000134166466871613	0.0107944166327645	213
Pv.05103	480.044	527.963	600.382	141.367	223.065	263.796	8.39935	-1.54908	0.000137982366863838	0.0109993577090939	214
Pv.00820	20.5733	42.0502	55.2984	141.367	159.332	227.158	6.38499	1.964	0.000137997427055796	0.0109993577090939	215
Pv.11655	96.0088	84.1004	63.1981	10.0976	25.4931	21.983	5.31963	-2.26772	0.000141021411469029	0.011183505982376	216
Pv.14121	6.85777	0	0	20.1953	76.4794	102.587	3.63733	4.69009	0.000141612930978327	0.011183505982376	217
Pv.05998	500.617	570.014	489.786	282.734	216.692	168.536	8.4125	-1.44321	0.000148944454568877	0.0116788832859072	218
Pv.13384	0	0	0	30.2929	25.4931	29.3107	-0.0768402679637838	3.92884	0.000149248727292622	0.0116788832859072	219
Pv.10513	20.5733	14.0167	15.7995	111.074	82.8527	65.949	5.25235	2.15186	0.000150130485343661	0.0116944823969741	220
Pv.09615	27.4311	23.3612	7.89977	100.976	133.839	87.9321	5.53283	2.24836	0.000151558011844492	0.0117522608551089	221
Pv.02431	41.1466	37.3779	23.6993	131.269	146.586	139.226	6.1143	1.81976	0.000156076332875929	0.0120481086328595	222
Pv.17266	192.018	200.906	142.196	80.7812	31.8664	65.949	6.68542	-1.81339	0.000160027782000726	0.0122977403594011	223
Pv.08463	48.0044	60.7391	63.1981	10.0976	12.7466	14.6553	4.75153	-2.39672	0.000167249376543875	0.0127953239546089	224
Pv.17667	34.2888	9.34448	15.7995	121.172	172.079	65.949	5.61018	2.40244	0.000170398927261961	0.0129783396288366	225
Pv.07539	75.4355	112.134	102.697	10.0976	31.8664	29.3107	5.60256	-2.2102	0.000177076004341802	0.0134272189663959	226
Pv.04608	6.85777	9.34448	7.89977	80.7812	63.7328	36.6384	4.46269	2.68867	0.000182789204288916	0.013799377065635	227
Pv.00810	6.85777	0	0	80.7812	70.1061	29.3107	3.54648	4.50838	0.000184983650021986	0.0139037930281876	228
Pv.01014	288.026	383.124	276.492	747.226	1121.7	1143.12	9.15097	1.46696	0.000187534621408809	0.0140339773235055	229
Pv.15467	102.867	102.789	78.9977	282.734	286.798	366.384	7.43502	1.50947	0.000189581555189462	0.0141055700625799	230
Pv.05973	144.013	154.184	118.497	60.5859	38.2397	51.2937	6.38344	-1.69387	0.000190137520246015	0.0141055700625799	231
Pv.08597	857.221	574.686	742.578	201.953	248.558	403.022	8.83468	-1.54302	0.000193222033514775	0.0142726120187185	232
Pv.16651	13.7155	4.67224	7.89977	50.4882	76.4794	65.949	4.57576	2.68705	0.000196699709966831	0.0144671370373458	233
Pv.10916	445.755	275.662	308.091	141.367	95.5992	168.536	7.75208	-1.55369	0.000213811162208611	0.0156584696015768	234
Pv.08880	13.7155	46.7224	39.4988	171.66	114.719	190.519	6.19051	2.03537	0.00023065456516469	0.0168201160988395	235
Pv.03518	34.2888	14.0167	23.6993	0	0	0	-0.0768402679637838	-3.63544	0.000236413548210376	0.017135183045816	236
Pv.00130	75.4355	112.134	118.497	302.929	331.411	351.728	7.52385	1.48374	0.000237991706138969	0.017135183045816	237
Pv.07095	6.85777	32.7057	47.3986	111.074	248.558	161.209	6.1615	2.39803	0.000238916952370314	0.017135183045816	238
Pv.01875	3305.45	3265.9	4020.98	1443.96	1892.87	1604.76	11.2432	-1.29745	0.000239684944133056	0.017135183045816	239
Pv.17135	34.2888	28.0335	23.6993	90.8788	114.719	161.209	5.89815	1.89255	0.000239974553947356	0.017135183045816	240
Pv.06474	2105.34	1957.67	2046.04	908.788	1089.83	915.959	10.4651	-1.26962	0.000242213632957483	0.0172232988713377	241
Pv.12670	390.893	261.646	268.592	141.367	140.212	87.9321	7.60649	-1.52626	0.000248673537711422	0.0175465901156246	242
Pv.14235	13.7155	32.7057	23.6993	0	0	0	-0.0768402679637838	-3.61263	0.000248918345618263	0.0175465901156246	243
Pv.12429	68.5777	98.1171	102.697	40.3906	12.7466	21.983	5.55878	-2.07824	0.000249831825185995	0.0175465901156246	244
Pv.03517	75.4355	93.4448	94.7972	20.1953	19.1198	36.6384	5.56762	-1.99884	0.00025766420967864	0.018022822699032	245
Pv.13320	6.85777	37.3779	31.5991	0	0	0	-0.0768402679637838	-3.72485	0.000277196855517937	0.0193102541179304	246
Pv.04461	48.0044	60.7391	118.497	10.0976	25.4931	14.6553	5.16594	-2.35337	0.000290988494095092	0.0201889466530672	247
Pv.17706	109.724	79.4281	150.096	403.906	344.157	329.745	7.65367	1.46499	0.000295151717218017	0.0203952216853434	248
Pv.00116	569.195	364.435	379.189	1130.94	1523.21	1245.7	9.56697	1.3729	0.000307256111341257	0.0211463774299403	249
Pv.10130	946.372	1158.72	1350.86	716.933	439.757	381.039	9.58245	-1.38958	0.000310159791817558	0.0212608	250
Pv.08495	54.8622	130.823	71.0979	333.222	274.051	337.073	7.36839	1.65643	0.00031140339767884	0.0212610359602481	251
Pv.17307	48.0044	18.689	55.2984	151.465	165.705	175.864	6.35315	1.82514	0.000321096898886467	0.0218358633183229	252
Pv.08045	75.4355	74.7559	63.1981	10.0976	19.1198	0	4.73055	-3.06568	0.000324507191049093	0.0219805523043807	253
Pv.06144	96.0088	51.3947	71.0979	20.1953	19.1198	21.983	5.27231	-2.03543	0.000338232561299188	0.0227649562808825	254
Pv.06758	432.04	355.09	355.49	100.976	95.5992	227.158	7.86575	-1.6314	0.000338744462369436	0.0227649562808825	255
Pv.02502	507.475	831.659	663.58	302.929	216.692	351.728	8.78795	-1.41709	0.00034633151059492	0.0231007919703922	256
Pv.03169	41.1466	60.7391	47.3986	10.0976	0	7.32767	4.07531	-3.35058	0.000346437739183684	0.0231007919703922	257
Pv.03634	0	0	0	30.2929	25.4931	21.983	-0.0768402679637838	3.79649	0.000362403539447617	0.0240717420756349	258
Pv.08225	6.85777	28.0335	15.7995	100.976	82.8527	95.2597	5.31911	2.23644	0.000366512564285751	0.0242168889267097	259
Pv.03182	0	0	0	30.2929	12.7466	36.6384	-0.0768402679637838	3.82562	0.00036872099628174	0.0242168889267097	260
Pv.00346	6.85777	14.0167	23.6993	70.6835	133.839	58.6214	5.18303	2.37583	0.000368828150193805	0.0242168889267097	261
Pv.10630	89.151	42.0502	23.6993	171.66	274.051	234.485	6.76972	1.93758	0.000374517853614743	0.0243950605653715	262
Pv.11419	34.2888	42.0502	55.2984	131.269	165.705	175.864	6.38507	1.64809	0.000375023693187158	0.0243950605653715	263
Pv.05439	41.1466	37.3779	55.2984	0	6.37328	7.32767	3.85825	-3.4488	0.000376931304876777	0.0243950605653715	264
Pv.11227	0	0	7.89977	50.4882	70.1061	43.966	3.57629	4.22008	0.000377235866827534	0.0243950605653715	265
Pv.12204	178.302	144.84	102.697	40.3906	63.7328	43.966	6.39961	-1.72328	0.000383619949305605	0.0247146431250005	266
Pv.16612	48.0044	23.3612	31.5991	121.172	133.839	146.553	6.08736	1.76553	0.000399006964306413	0.0256096717128053	267
Pv.00650	219.449	214.923	157.995	80.7812	76.4794	87.9321	6.99629	-1.4834	0.00040206719148848	0.0257097964945451	268
Pv.01879	82.2932	172.873	150.096	60.5859	25.4931	43.966	6.25562	-1.87068	0.000407291969427362	0.025947072416642	269
Pv.02435	2304.21	1499.79	1461.46	585.663	771.167	952.597	10.1921	-1.38605	0.000426846327442715	0.0270920944940215	270
Pv.00778	144.013	98.1171	189.594	50.4882	50.9863	58.6214	6.45502	-1.62726	0.00044457581014465	0.0281011158802233	271
Pv.12416	27.4311	28.0335	23.6993	100.976	108.346	95.2597	5.701	1.73612	0.00044602342997145	0.0281011158802233	272
Pv.05326	48.0044	28.0335	31.5991	242.343	82.8527	139.226	6.21044	1.87895	0.000466935807627673	0.0293109118509723	273
Pv.09531	102.867	93.4448	126.396	40.3906	12.7466	43.966	5.8777	-1.95219	0.000469776234957259	0.0293775801041231	274
Pv.13040	315.457	406.485	315.991	181.758	159.332	131.898	7.87266	-1.35005	0.000471992334024487	0.0293775801041231	275
Pv.06323	233.164	359.763	442.387	100.976	184.825	109.915	7.74858	-1.57855	0.000473140696080876	0.0293775801041231	276
Pv.14777	0	0	0	20.1953	31.8664	21.983	-0.0768402679637838	3.74229	0.00050485955779937	0.0312338564693422	277
Pv.08029	466.328	420.502	450.287	141.367	235.811	212.502	8.2207	-1.37398	0.000508357975081384	0.0313371604998909	278
Pv.12228	13.7155	4.67224	7.89977	30.2929	70.1061	95.2597	4.59082	2.71717	0.000515802736589435	0.0316821200606923	279
Pv.06833	61.7199	56.0669	102.697	20.1953	12.7466	0	4.81558	-2.96882	0.000519795849370447	0.0317908857595433	280
Pv.04101	34.2888	32.7057	15.7995	100.976	133.839	109.915	5.82816	1.84994	0.000521283707675303	0.0317908857595433	281
Pv.12159	102.867	51.3947	55.2984	151.465	337.784	307.762	7.10336	1.74243	0.000552754049836494	0.0335905891916596	282
Pv.01874	68.5777	130.823	94.7972	20.1953	44.613	14.6553	5.68923	-2.08425	0.000559216454848989	0.0338632239814386	283
Pv.10614	260.595	205.579	221.193	90.8788	108.346	102.587	7.25326	-1.38801	0.000568080753290337	0.0342788727786497	284
Pv.07985	0	4.67224	0	30.2929	70.1061	36.6384	3.11524	4.63912	0.000574366062227005	0.034536530555734	285
Pv.12187	137.155	93.4448	78.9977	50.4882	25.4931	29.3107	5.9074	-1.78262	0.000577893127208596	0.0346002815648767	286
Pv.09413	137.155	294.351	173.795	100.976	44.613	73.2767	6.92389	-1.70352	0.000580729474850681	0.0346002815648767	287
Pv.05825	144.013	210.251	134.296	90.8788	38.2397	51.2937	6.6264	-1.67456	0.000581483403786223	0.0346002815648767	288
Pv.05322	41.1466	28.0335	63.1981	0	6.37328	7.32767	3.84751	-3.42731	0.000589911258083715	0.0349803087535662	289
Pv.00978	1220.68	1046.58	1145.47	2857.63	3186.64	2791.84	10.8439	1.16957	0.000601536692192155	0.0355466699796447	290
Pv.06913	34.2888	28.0335	23.6993	111.074	82.8527	139.226	5.82287	1.74199	0.000607101085823396	0.0357522	291
Pv.17224	68.5777	46.7224	157.995	10.0976	25.4931	29.3107	5.48013	-2.24287	0.000613757379633804	0.0359232194853645	292
Pv.04585	34.2888	23.3612	31.5991	80.7812	127.466	139.226	5.88454	1.77113	0.000614280593812373	0.0359232194853645	293
Pv.08753	205.733	121.478	173.795	80.7812	25.4931	65.949	6.60511	-1.76376	0.000616293781215917	0.0359232194853645	294
Pv.00443	31909.2	43152.8	23691.4	17771.9	11784.2	16516.6	14.4622	-1.32411	0.000626604106593432	0.0362757667591117	295
Pv.00700	96.0088	140.167	71.0979	50.4882	25.4931	21.983	5.85316	-1.88855	0.000627679159533343	0.0362757667591117	296
Pv.12986	1652.72	850.348	837.375	514.98	433.383	534.92	9.5382	-1.37899	0.000628692462359583	0.0362757667591117	297
Pv.01685	500.617	308.368	339.69	141.367	159.332	205.175	7.996	-1.38218	0.000637913480572808	0.0366843064314638	298
Pv.03305	6.85777	14.0167	39.4988	111.074	127.466	80.6044	5.53042	2.21207	0.000687040002499561	0.039377272651622	299
Pv.06263	54.8622	28.0335	31.5991	111.074	159.332	161.209	6.22005	1.72073	0.000691493609750815	0.0395004199676657	300
Pv.12299	0	0	0	40.3906	31.8664	7.32767	-0.0768402679637838	3.82006	0.000697991623499828	0.0397391443585268	301
Pv.06008	61.7199	88.7726	47.3986	10.0976	25.4931	14.6553	5.0756	-2.17268	0.000708320991556303	0.0401598190072928	302
Pv.01340	20.5733	9.34448	23.6993	121.172	95.5992	51.2937	5.31404	2.11581	0.00071067683120938	0.0401598190072928	303
Pv.05286	48.0044	102.789	94.7972	30.2929	25.4931	21.983	5.5298	-1.87528	0.000713758779390611	0.0401598190072928	304
Pv.12306	150.871	168.201	134.296	40.3906	50.9863	80.6044	6.55208	-1.59941	0.000714754320897725	0.0401598190072928	305
Pv.04108	0	0	0	30.2929	19.1198	21.983	-0.0768402679637838	3.66694	0.000717244919864809	0.0401680594500759	306
Pv.03194	0	4.67224	7.89977	40.3906	63.7328	51.2937	3.88889	3.43861	0.000725806493676794	0.0405151331665772	307
Pv.09837	20.5733	18.689	15.7995	80.7812	63.7328	95.2597	5.26418	1.91101	0.000729884551220317	0.0405339858688709	308
Pv.04846	6.85777	14.0167	7.89977	60.5859	63.7328	51.2937	4.57737	2.39222	0.00073087481084677	0.0405339858688709	309
Pv.04400	13.7155	4.67224	7.89977	60.5859	50.9863	58.6214	4.47838	2.49228	0.000747332114552795	0.0413130014422298	310
Pv.08544	205.733	369.107	260.692	121.172	101.973	139.226	7.52689	-1.42103	0.00075687667615244	0.0417060951743549	311
Pv.14638	54.8622	140.167	55.2984	0	19.1198	0	4.57179	-3.87237	0.00077622716093592	0.0426352719774323	312
Pv.14725	2064.19	1714.71	2385.73	1050.15	745.674	1238.38	10.4942	-1.22953	0.000780998853631099	0.042760311037304	313
Pv.17073	6.85777	23.3612	7.89977	70.6835	63.7328	80.6044	4.93037	2.26846	0.000817929035506729	0.0446058749177887	314
Pv.12261	157.729	168.201	236.993	100.976	70.1061	73.2767	6.94792	-1.41648	0.000822251635652318	0.0446058749177887	315
Pv.03431	150.871	214.923	173.795	434.199	516.236	571.558	8.24907	1.29061	0.000822515987280225	0.0446058749177887	316
Pv.03354	27.4311	28.0335	23.6993	141.367	121.092	58.6214	5.73367	1.80145	0.000834213364696727	0.0449938330423182	317
Pv.09662	34.2888	4.67224	23.6993	141.367	82.8527	102.587	5.56637	2.17859	0.000834920867564754	0.0449938330423182	318
Pv.12640	41.1466	107.462	118.497	20.1953	12.7466	36.6384	5.51117	-2.14957	0.000847967427741472	0.0454480478871838	319
Pv.14004	41.1466	23.3612	31.5991	90.8788	152.959	117.243	5.96562	1.72033	0.000851188116514778	0.0454480478871838	320
Pv.12612	1392.13	1009.2	1271.86	464.492	599.089	710.784	9.74059	-1.24486	0.000851305559420319	0.0454480478871838	321
Pv.02240	20.5733	23.3612	7.89977	70.6835	82.8527	95.2597	5.25661	2.04944	0.000854485184248638	0.0454761260946239	322
Pv.08305	0	4.67224	0	60.5859	50.9863	21.983	3.08166	4.57197	0.000882646568668646	0.0468294558739151	323
Pv.10856	20.5733	23.3612	15.7995	0	0	0	-0.0768402679637838	-3.37917	0.000898794768462832	0.0475390307010727	324
Pv.14841	27.4311	23.3612	15.7995	131.269	57.3595	95.2597	5.51616	1.86213	0.000909850779651175	0.0478996221300494	325
Pv.07162	13.7155	23.3612	7.89977	60.5859	70.1061	95.2597	5.08678	2.11275	0.000911202475018738	0.0478996221300494	326
Pv.10959	54.8622	51.3947	39.4988	272.636	133.839	117.243	6.52046	1.61225	0.000915981009675769	0.0480035674703782	327

## Sheet: T48vsD8
Gene_ID	T48_1	T48_2	T48_3	D8_1	D8_2	D8_3	a.value	m.value	p.value	q.value	rank
Pv.11632	0	0	0	52.4805	76.4632	100.668	0.0860932705683042	5.06128	1.45019735448686e-11	2.48520320638413e-07	1
Pv.14432	25.352	23.3539	12.8358	329.877	132.073	178.105	6.0802	3.20344	1.03682968439732e-07	0.000771933910667526	2
Pv.11840	659.151	879.665	1161.64	187.43	278.048	209.08	8.80617	-2.16328	1.35134605356981e-07	0.000771933910667526	3
Pv.02370	0	15.5693	19.2537	209.922	166.829	224.568	5.55386	4.03806	2.32068291046209e-07	0.000994238575914721	4
Pv.02259	25.352	23.3539	32.0895	179.933	152.926	193.593	6.11285	2.5336	4.73998536287508e-07	0.00155310848605944	5
Pv.07516	0	0	6.41791	59.9777	55.6096	139.387	3.71833	5.21961	5.4377375948863e-07	0.00155310848605944	6
Pv.06423	1132.39	685.049	840.746	262.402	208.536	216.824	8.84334	-2.1504	1.14608080471919e-06	0.00280576953578182	7
Pv.05809	25.352	93.4157	38.5075	284.894	382.316	317.492	7.0133	2.51878	1.76259981843329e-06	0.00377570913606142	8
Pv.04258	33.8026	70.0618	70.597	254.905	284.999	356.211	7.02951	2.2215	2.23291470351846e-06	0.00425171769713288	9
Pv.05882	33.8026	23.3539	32.0895	179.933	229.39	139.387	6.21979	2.42216	3.01486290108975e-06	0.0051665705535975	10
Pv.08135	16.9013	23.3539	44.9254	127.453	166.829	278.774	6.19032	2.60159	4.83137464787619e-06	0.00729022008801819	11
Pv.00258	33.8026	7.78465	6.41791	164.939	159.878	247.799	5.85101	3.29133	5.10489823517642e-06	0.00729022008801819	12
Pv.12802	8.45066	15.5693	6.41791	74.9721	104.268	92.9246	4.91872	2.99559	6.14951181434641e-06	0.00780228199660541	13
Pv.00985	321.125	397.017	494.179	104.961	125.122	139.387	7.79957	-1.8775	6.37404e-06	0.00780228199660541	14
Pv.07604	160.562	288.032	378.657	1072.1	980.12	1324.18	9.1122	1.89274	8.18365221239185e-06	0.00934954986425061	15
Pv.12111	16.9013	46.7079	0	314.883	424.023	286.517	6.40286	3.85694	9.86623454463419e-06	0.0105673538369623	16
Pv.12057	135.211	77.8465	109.104	502.313	389.267	588.522	7.87248	1.99967	1.56244588289491e-05	0.0150625506517993	17
Pv.08826	371.829	482.648	481.343	157.441	152.926	139.387	8.0158	-1.73074	1.61347865573543e-05	0.0150625506517993	18
Pv.04317	0	0	0	29.9888	48.6584	30.9749	0.0860932705683042	3.99239	1.67000328169567e-05	0.0150625506517993	19
Pv.03406	33.8026	54.4925	19.2537	172.436	208.536	193.593	6.37527	2.24528	2.14062106840508e-05	0.0183419116246289	20
Pv.08529	25.352	46.7079	12.8358	187.43	152.926	170.362	6.12166	2.43199	2.30899088705671e-05	0.0188424651578528	21
Pv.08049	126.76	77.8465	141.194	7.49721	34.756	7.74371	5.45135	-3.01808	2.42222528539789e-05	0.0188680339617562	22
Pv.06392	278.872	210.185	250.298	82.4693	76.4632	61.9497	7.09219	-1.93171	2.6733990217745e-05	0.0199191474070215	23
Pv.12043	67.6053	132.339	102.687	22.4916	20.8536	23.2311	5.55789	-2.32622	3.10669766364188e-05	0.0211813503296191	24
Pv.05892	8.45066	7.78465	25.6716	104.961	83.4144	131.643	5.26583	2.79224	3.20141652934334e-05	0.0211813503296191	25
Pv.00318	0	0	0	37.486	34.756	30.9749	0.0860932705683042	3.91982	3.27003910307602e-05	0.0211813503296191	26
Pv.04273	1419.71	1167.7	1482.54	479.821	563.047	487.854	9.71158	-1.59813	3.42728280016535e-05	0.0211813503296191	27
Pv.13430	0	0	0	29.9888	41.7072	30.9749	0.0860932705683042	3.90173	3.46080299486103e-05	0.0211813503296191	28
Pv.06872	338.026	389.232	404.328	89.9665	139.024	154.874	7.77909	-1.73805	4.11601353318038e-05	0.0243228013510732	29
Pv.07297	8.45066	31.1386	38.5075	172.436	125.122	170.362	5.9737	2.47929	4.3780787908767e-05	0.0250090454130847	30
Pv.12119	67.6053	132.339	128.358	367.363	389.267	433.648	7.69293	1.71711	6.16698610725634e-05	0.0340914970709845	31
Pv.06333	0	0	0	59.9777	27.8048	15.4874	0.0860932705683042	3.94395	7.02421871674584e-05	0.037616886296523	32
Pv.05015	84.5066	163.478	128.358	464.827	444.877	410.417	7.87008	1.66834	7.33159221103544e-05	0.038073180521368	33
Pv.13269	101.408	295.817	263.134	14.9944	69.512	54.206	6.62392	-2.40403	8.32586996089497e-05	0.0419648333881933	34
Pv.17582	76.0559	31.1386	64.1791	344.872	229.39	247.799	7.00032	2.05991	9.37272367495899e-05	0.0458915330336492	35
Pv.06223	0	0	0	22.4916	41.7072	30.9749	0.0860932705683042	3.78539	0.000101435252231692	0.0480730481110597	36
Pv.11383	8.45066	7.78465	19.2537	82.4693	69.512	85.1809	4.93454	2.59014	0.000103793124824019	0.0480730481110597	37

## Sheet: T48vsD10d
Gene_ID	T48_1	T48_2	T48_3	D10days_1	D10days_2	D10days_3	a.value	m.value	p.value	q.value	rank
Pv.14432	25.352	23.3539	12.8358	206.623	220.521	233.772	6.09649	3.2036	1.07165834946018e-09	1.83650091346991e-05	1
Pv.01210	67.6053	31.1386	51.3433	0	0	0	-0.0584746467598047	-5.00364	1.41338066957317e-08	0.000121105522672377	2
Pv.07516	0	0	6.41791	56.9995	135.158	86.9849	3.76349	5.34518	2.14246672097384e-08	0.000122384840657763	3
Pv.08152	0	0	0	14.2499	49.7951	157.66	-0.0584746467598047	5.03225	3.87982905638292e-08	0.000166221576348085	4
Pv.11632	0	0	0	42.7497	49.7951	38.0559	-0.0584746467598047	4.2641	6.72219157904817e-07	0.00203532668539545	5
Pv.05687	16.9013	7.78465	12.8358	85.4993	163.613	125.041	5.32999	3.06841	7.12607814224936e-07	0.00203532668539545	6
Pv.08135	16.9013	23.3539	44.9254	185.249	163.613	212.026	6.17836	2.57571	1.05641068118456e-06	0.00256368986015103	7
Pv.02370	0	15.5693	19.2537	163.874	142.272	217.462	5.4467	3.84304	1.19679750721878e-06	0.00256368986015103	8
Pv.07604	160.562	288.032	378.657	1261.11	1109.72	1163.42	9.14428	1.95295	1.82332908761087e-06	0.00347182117493194	9
Pv.02146	0	0	0	28.4998	35.5679	54.3656	-0.0584746467598047	4.12736	4.34510078094705e-06	0.00744619920830897	10
Pv.00258	33.8026	7.78465	6.41791	163.874	184.953	217.462	5.85484	3.24057	5.19419691757933e-06	0.0075306280909392	11
Pv.12802	8.45066	15.5693	6.41791	99.7492	71.1359	97.858	4.92	2.97779	5.27324135445355e-06	0.0075306280909392	12
Pv.02259	25.352	23.3539	32.0895	170.999	128.045	152.224	6.00493	2.30043	6.5198075973667e-06	0.00859461098431332	13
Pv.08602	566.194	918.588	834.328	256.498	305.884	217.462	8.80213	-1.74018	7.76670248496638e-06	0.00950699860606206	14
Pv.04258	33.8026	70.0618	70.597	292.123	213.408	282.701	6.94116	2.03906	1.35339029046222e-05	0.0154620329384341	15
Pv.12119	67.6053	132.339	128.358	463.121	483.724	347.94	7.75225	1.82832	1.67459425167107e-05	0.0179359510568045	16
Pv.12111	16.9013	46.7079	0	349.122	227.635	369.686	6.35753	3.73972	1.92512936984178e-05	0.0194064364770462	17
Pv.11840	659.151	879.665	1161.64	306.373	291.657	358.813	9.0639	-1.65751	2.1066083100037e-05	0.0200560814491852	18
Pv.05882	33.8026	23.3539	32.0895	156.749	135.158	168.533	6.10134	2.16081	2.52341314198269e-05	0.0226577068342084	19
Pv.06423	1132.39	685.049	840.746	263.623	355.679	282.701	9.03695	-1.7932	2.70632388247389e-05	0.0226577068342084	20
Pv.00852	0	0	0	7.12494	42.6815	70.6752	-0.0584746467598047	4.13979	2.9969302857674e-05	0.0226577068342084	21
Pv.07083	59.1546	54.4925	38.5075	185.249	305.884	222.899	6.79579	2.0057	3.04061157537561e-05	0.0226577068342084	22
Pv.06872	338.026	389.232	404.328	99.7492	149.385	146.787	7.80462	-1.70429	3.04094799081983e-05	0.0226577068342084	23
Pv.01617	938.023	630.556	635.373	277.873	241.862	222.899	8.7662	-1.79311	3.17783732531313e-05	0.0226910826016213	24
Pv.09297	0	0	0	28.4998	49.7951	21.7462	-0.0584746467598047	3.86666	4.10937091812826e-05	0.0270435466437125	25
Pv.17073	160.562	101.2	160.448	555.746	519.292	581.711	8.14537	1.76311	4.1392505036043e-05	0.0270435466437125	26
Pv.06333	0	0	0	56.9995	7.11359	48.929	-0.0584746467598047	4.09275	4.26081437462939e-05	0.0270435466437125	27
Pv.08417	16.9013	7.78465	44.9254	156.749	142.272	163.097	5.90128	2.5686	5.09736308763565e-05	0.0302698958010329	28
Pv.08046	92.9572	194.616	154.03	42.7497	35.5679	43.4924	6.26546	-2.00308	5.12240752891378e-05	0.0302698958010329	29
Pv.03255	42.2533	93.4157	115.522	7.12494	14.2272	21.7462	5.09639	-2.68461	5.98442160865844e-05	0.0341850110358599	30
Pv.13042	25.352	23.3539	25.6716	92.6243	120.931	163.097	5.81502	2.14125	6.33128553630249e-05	0.0349922109476816	31
Pv.17334	0	0	0	14.2499	35.5679	48.929	-0.0584746467598047	3.85557	6.56646792426867e-05	0.0349922109476816	32
Pv.13456	76.0559	77.8465	70.597	21.3748	14.2272	5.43656	5.01642	-2.64131	6.96820117073633e-05	0.0349922109476816	33
Pv.12057	135.211	77.8465	109.104	448.871	369.907	489.29	7.78812	1.80221	7.02670563155383e-05	0.0349922109476816	34
Pv.12825	1538.02	1798.25	1726.42	691.119	711.359	728.498	10.1038	-1.43226	7.14668485247625e-05	0.0349922109476816	35
Pv.12646	346.477	583.848	667.462	163.874	170.726	233.772	8.30414	-1.64252	7.4956563884915e-05	0.0356814065359941	36
Pv.05015	84.5066	163.478	128.358	398.997	490.838	402.305	7.85115	1.61957	7.71068257933112e-05	0.0357129641518912	37
Pv.07297	8.45066	31.1386	38.5075	149.624	120.931	152.224	5.89551	2.32873	7.98750087240657e-05	0.0358238328750397	38
Pv.07513	16.9013	15.5693	6.41791	142.499	56.9087	97.858	5.20272	2.72564	8.15270748746308e-05	0.0358238328750397	39
Pv.13430	0	0	0	21.3748	42.6815	27.1828	-0.0584746467598047	3.73468	9.93506077012518e-05	0.0425642841044088	40
Pv.05661	0	0	0	7.12494	35.5679	59.8021	-0.0584746467598047	3.90764	0.000115239583099828	0.0467192112384737	41
Pv.00025	202.816	474.863	314.478	862.118	1202.2	1223.22	9.21996	1.57552	0.000119459250369706	0.0467192112384737	42
Pv.09664	16.9013	15.5693	25.6716	135.374	106.704	70.6752	5.49753	2.25059	0.000119769616545122	0.0467192112384737	43
Pv.03565	540.842	731.757	622.537	213.748	291.657	266.391	8.65599	-1.47916	0.000119953626334413	0.0467192112384737	44

## Sheet: T48vsR3
Gene_ID	T48_1	T48_2	T48_3	R3_1	R3_2	R3_3	a.value	m.value	p.value	q.value	rank
Pv.13909	84.5066	116.77	44.9254	0	0	0	0.594695433713995	-4.83261	1.50112913783396e-09	2.57248500350606e-05	1
Pv.12010	25.352	108.985	109.104	0	0	0	0.594695433713995	-4.77945	1.2161921591878e-08	0.000104209425160007	2
Pv.06758	380.28	397.017	430	68.1663	89.4534	50.1153	7.40705	-3.09584	7.54217095984349e-08	0.000430833945796126	3
Pv.08260	532.391	848.526	904.925	187.457	111.817	125.288	8.38446	-2.95401	1.19342426475986e-07	0.000511292790629742	4
Pv.04891	25.352	46.7079	44.9254	460.123	469.631	451.037	7.08422	3.02936	3.7330593601646e-07	0.00127946876510281	5
Pv.14432	25.352	23.3539	12.8358	306.748	223.634	350.807	6.31609	3.2839	1.08840418310581e-06	0.00310866374764737	6
Pv.04558	1673.23	116.77	109.104	34.0832	22.3634	25.0576	7.11412	-5.17887	1.55235694595315e-06	0.0038003915689713	7
Pv.08969	304.224	669.48	442.836	102.249	111.817	100.231	7.8133	-2.70238	1.79146569342568e-06	0.00383754344852949	8
Pv.07646	8.45066	7.78465	25.6716	85.2079	335.45	1027.36	6.37951	4.57106	2.02360566356395e-06	0.00385317002849949	9
Pv.09487	1411.26	1440.16	1514.63	391.956	447.267	476.095	9.66911	-2.28332	4.15433350716723e-06	0.00711928133123249	10
Pv.14006	2357.73	1806.04	1874.03	698.705	469.631	651.498	10.1477	-2.28465	9.48753143641324e-06	0.014780711475074	11
Pv.06995	1377.46	1619.21	1636.57	579.414	491.994	425.98	9.80525	-2.17287	1.27753971674182e-05	0.0170440283386727	12
Pv.05750	507.039	420.371	346.567	153.374	67.0901	62.6441	7.68705	-2.71672	1.29294723932278e-05	0.0170440283386727	13
Pv.06274	988.727	1066.5	1116.72	306.748	357.814	375.864	9.26828	-2.15898	1.41889885224163e-05	0.0173683354506177	14
Pv.12127	278.872	256.893	179.701	68.1663	22.3634	50.1153	6.76687	-2.88765	1.83100770392414e-05	0.020918652681432	15
Pv.07525	270.421	132.339	205.373	17.0416	22.3634	62.6441	6.41662	-3.14633	2.72328128458676e-05	0.0281289418076013	16
Pv.08321	101.408	132.339	192.537	0	22.3634	12.5288	5.34892	-4.18546	2.7904067849053e-05	0.0281289418076013	17
Pv.02347	1183.09	1097.64	1206.57	306.748	447.267	451.037	9.44333	-2.09253	3.29005591781818e-05	0.0290083288069183	18
Pv.05649	2526.75	1922.81	2098.66	800.954	737.991	789.315	10.3807	-2.05177	3.47179211420041e-05	0.0290083288069183	19
Pv.05105	92.9572	124.554	102.687	0	0	12.5288	4.43088	-5.20656	3.60548148656683e-05	0.0290083288069183	20
Pv.05351	549.293	630.556	911.343	238.582	245.997	200.461	8.66356	-2.15351	3.61933902060172e-05	0.0290083288069183	21
Pv.01911	76.0559	155.693	89.8507	937.287	693.264	676.556	8.1869	2.31685	3.72400789958687e-05	0.0290083288069183	22
Pv.06994	42.2533	38.9232	44.9254	0	0	0	0.594695433713995	-3.87212	4.0972897854944e-05	0.0305283717626163	23
Pv.12811	439.434	381.448	340.149	85.2079	134.18	137.817	7.77516	-2.26667	5.04499446334747e-05	0.0360233625493273	24
Pv.13546	67.6053	23.3539	32.0895	0	0	0	0.594695433713995	-3.87402	7.19975371075251e-05	0.0479517871208933	25
Pv.02556	980.276	1152.13	1142.39	477.164	402.54	313.22	9.391	-2.0006	7.27517339757965e-05	0.0479517871208933	26

## Sheet: T48vsR24
Gene_ID	T48_1	T48_2	T48_3	R24_1	R24_2	R24_3	a.value	m.value	p.value	q.value	rank
Pv.09487	1411.26	1440.16	1514.63	80.7812	121.092	131.898	8.66577	-3.86398	6.29975740904751e-17	1.07958942718847e-12	1
Pv.03428	777.46	1019.79	1135.97	70.6835	95.5992	43.966	8.03967	-3.9316	3.22155161981438e-15	2.76038650543795e-11	2
Pv.17075	25.352	31.1386	32.0895	575.566	465.25	359.056	6.87826	3.83319	9.5516649506883e-15	5.45622940866485e-11	3
Pv.04583	25.352	31.1386	25.6716	353.418	420.637	446.988	6.72914	3.74561	2.14200918167865e-14	9.17690283660676e-11	4
Pv.01615	8.45066	0	12.8358	333.222	427.01	366.384	5.73179	5.51469	4.20472673444718e-14	1.44112804096443e-10	5
Pv.05649	2526.75	1922.81	2098.66	302.929	216.692	197.847	9.51562	-3.37682	1.62118621441334e-13	4.6303780260669e-10	6
Pv.04942	5391.52	4951.03	4473.28	797.714	528.983	403.022	10.7338	-3.2752	1.3694951237838e-12	3.06632252458868e-09	7
Pv.17568	701.404	918.588	853.582	100.976	108.346	124.57	8.24553	-3.03317	1.45840798687813e-12	3.06632252458868e-09	8
Pv.06274	988.727	1066.5	1116.72	171.66	133.839	117.243	8.59939	-3.06689	1.61036953500018e-12	3.06632252458868e-09	9
Pv.05872	4250.68	3401.89	3638.95	636.152	376.024	373.711	10.3798	-3.21364	2.40569610081708e-12	4.12264140797023e-09	10
Pv.02347	1183.09	1097.64	1206.57	201.953	121.092	109.915	8.68744	-3.18457	4.55358678593435e-12	7.09407425005064e-09	11
Pv.17087	329.576	334.74	243.881	30.2929	25.4931	36.6384	6.60479	-3.46885	1.04288377866166e-11	1.45741167064095e-08	12
Pv.12002	338.026	747.326	487.761	60.5859	63.7328	36.6384	7.37951	-3.39587	1.10558159061285e-11	1.45741167064095e-08	13
Pv.01598	659.151	1136.56	1290	171.66	121.092	131.898	8.56542	-2.99219	2.05326226371305e-11	2.37371933554627e-08	14
Pv.16716	42.2533	77.8465	77.0149	504.882	637.328	740.095	7.6582	3.13613	2.07771430432363e-11	2.37371933554627e-08	15
Pv.14006	2357.73	1806.04	1874.03	353.418	184.825	271.124	9.54044	-3.09436	2.43663377255874e-11	2.6097870600212e-08	16
Pv.10692	363.378	474.863	539.104	80.7812	57.3595	58.6214	7.43742	-2.95488	9.34667438820579e-11	9.42199758768722e-08	17
Pv.17537	642.25	529.356	494.179	90.8788	76.4794	65.949	7.71815	-3.0164	1.02299454970703e-10	9.73947644351627e-08	18
Pv.02348	456.335	544.925	500.597	80.7812	50.9863	87.9321	7.58155	-2.93486	1.20309405952808e-10	1.08512752095436e-07	19
Pv.07883	126.76	186.831	134.776	838.104	1230.04	1267.69	8.67405	2.76244	3.71578184980734e-10	3.18386767800742e-07	20
Pv.13360	245.069	311.386	359.403	50.4882	38.2397	43.966	6.85991	-2.93573	5.03433941509872e-10	4.10826069316889e-07	21
Pv.12316	338.026	420.371	288.806	60.5859	38.2397	51.2937	7.0479	-2.96363	5.29183577023719e-10	4.12209952702522e-07	22
Pv.03565	540.842	731.757	622.537	131.269	101.973	95.2597	8.03913	-2.67503	6.11636707016103e-10	4.55722532527607e-07	23
Pv.01911	76.0559	155.693	89.8507	646.249	860.393	1069.84	8.23574	2.88678	7.71454646437245e-10	5.50850761499795e-07	24
Pv.02556	980.276	1152.13	1142.39	181.758	127.466	43.966	8.49099	-3.36526	9.56206261469537e-10	6.49598035470636e-07	25
Pv.06273	1343.65	1673.7	1418.36	353.418	159.332	161.209	9.16861	-2.88175	9.85560420274058e-10	6.49598035470636e-07	26
Pv.02263	76.0559	77.8465	64.1791	525.077	573.595	512.937	7.64051	2.72413	1.06708203878232e-09	6.77280922170839e-07	27
Pv.11607	0	0	12.8358	343.32	191.198	263.796	5.05413	5.8412	1.16993178385976e-09	7.16040035000169e-07	28
Pv.11240	0	0	0	50.4882	57.3595	80.6044	0.112464260433641	4.76907	2.51064552598551e-09	1.48361835789013e-06	29
Pv.06995	1377.46	1619.21	1636.57	383.71	267.678	197.847	9.37249	-2.60288	2.98755176561851e-09	1.70658915358014e-06	30
Pv.02586	405.632	319.17	391.492	70.6835	38.2397	21.983	7.00758	-3.27742	3.50822842077636e-09	1.93937130473692e-06	31
Pv.10538	481.687	794.034	686.716	121.172	50.9863	124.57	7.97703	-2.87291	3.80470058887049e-09	2.03753606223355e-06	32
Pv.01879	185.914	490.433	404.328	60.5859	25.4931	43.966	6.93863	-3.17435	4.14851852865285e-09	2.13241431779506e-06	33
Pv.00583	887.319	1393.45	1187.31	272.636	229.438	183.192	9.00158	-2.47339	4.25501613221139e-09	2.13241431779506e-06	34
Pv.00730	828.164	739.541	558.358	151.465	50.9863	87.9321	8.04148	-3.06917	4.35516724764119e-09	2.13241431779506e-06	35
Pv.01186	329.576	280.247	391.492	60.5859	44.613	58.6214	7.08768	-2.78591	4.96619865402253e-09	2.32663331405937e-06	36
Pv.04856	245.069	467.079	352.985	60.5859	57.3595	29.3107	7.03761	-2.97181	5.07323517616902e-09	2.32663331405937e-06	37
Pv.17261	50.7039	38.9232	70.597	393.808	573.595	395.694	7.30295	2.93085	5.27075934297493e-09	2.32663331405937e-06	38
Pv.00690	540.842	373.663	430	90.8788	63.7328	65.949	7.52534	-2.80187	5.49266852562159e-09	2.32663331405937e-06	39
Pv.08260	532.391	848.526	904.925	171.66	101.973	65.949	8.18981	-2.88805	5.51156679482319e-09	2.32663331405937e-06	40
Pv.12127	278.872	256.893	179.701	40.3906	25.4931	14.6553	6.33759	-3.33212	5.5664332074712e-09	2.32663331405937e-06	41
Pv.03434	101.408	101.2	77.0149	0	6.37328	0	3.86589	-5.54899	6.67064849020308e-09	2.66617699157932e-06	42
Pv.05351	549.293	630.556	911.343	90.8788	133.839	139.226	8.19043	-2.66298	6.68994635221512e-09	2.66617699157932e-06	43
Pv.01972	261.97	350.309	250.298	50.4882	50.9863	29.3107	6.81261	-2.86273	9.25891724364442e-09	3.60613783646215e-06	44
Pv.12229	143.661	194.616	231.045	1221.81	1159.94	959.925	8.84506	2.4154	1.07396357636738e-08	4.08989195737949e-06	45
Pv.04077	16.9013	62.2772	57.7612	383.71	458.876	366.384	7.06077	3.05932	1.16822675967782e-08	4.35215260447799e-06	46
Pv.07843	101.408	93.4157	96.2686	525.077	675.568	666.818	7.95793	2.51783	1.38026888072909e-08	5.03269527852222e-06	47
Pv.04400	0	0	0	60.5859	50.9863	58.6214	0.112464260433641	4.61936	1.46278706968208e-08	5.22245458607119e-06	48
Pv.11840	659.151	879.665	1161.64	212.051	57.3595	80.6044	8.32789	-3.10973	1.92036892565114e-08	6.63033466339386e-06	49
Pv.02648	2087.31	2296.47	2188.51	636.152	356.904	307.762	9.93259	-2.50286	1.96326307402373e-08	6.63033466339386e-06	50
Pv.03422	354.928	350.309	314.478	30.2929	70.1061	51.2937	7.05603	-2.89794	1.97319873859536e-08	6.63033466339386e-06	51
Pv.17278	194.365	116.77	134.776	0	12.7466	7.32767	5.02815	-4.63373	2.02251358101917e-08	6.66534908421643e-06	52
Pv.08751	312.674	428.156	616.119	20.1953	63.7328	73.2767	7.27093	-3.23254	2.08443073974993e-08	6.73979048813104e-06	53
Pv.09021	1149.29	809.603	956.268	171.66	133.839	241.813	8.73708	-2.60702	2.14343507140826e-08	6.80223089235618e-06	54
Pv.13430	0	0	0	80.7812	57.3595	36.6384	0.112464260433641	4.65794	2.18552888660461e-08	6.80971064177148e-06	55
Pv.08223	8.45066	7.78465	19.2537	131.269	172.079	139.226	5.39283	3.49852	2.65996490908741e-08	8.13996761554124e-06	56
Pv.11244	152.112	210.185	141.194	30.2929	19.1198	21.983	5.98011	-2.97084	2.85885127500262e-08	8.59511128065262e-06	57
Pv.17392	1166.19	1961.73	1649.4	363.515	401.517	293.107	9.54674	-2.29844	3.25092558517729e-08	9.60536409537642e-06	58
Pv.16713	25.352	54.4925	25.6716	191.855	395.144	344.401	6.70162	3.0395	3.31396088404993e-08	9.62565214745147e-06	59
Pv.08791	1732.38	1915.02	2592.84	454.394	439.757	542.248	9.96728	-2.27106	3.53605752338574e-08	1.00995696297102e-05	60
Pv.14836	659.151	1167.7	994.776	252.441	114.719	183.192	8.68357	-2.49865	3.96256289158923e-08	1.11322033234696e-05	61
Pv.01512	1436.61	1229.97	1418.36	353.418	267.678	322.418	9.36731	-2.29126	4.19187075670946e-08	1.15864659931823e-05	62
Pv.00385	523.941	435.94	359.403	100.976	82.8527	65.949	7.60004	-2.5833	5.68708450424958e-08	1.54697725633849e-05	63
Pv.02312	354.928	342.524	404.328	50.4882	70.1061	87.9321	7.3328	-2.56063	5.80971728051323e-08	1.55564257868993e-05	64
Pv.04435	574.645	583.848	686.716	141.367	121.092	153.881	8.19822	-2.31042	6.13189034638796e-08	1.61664930563154e-05	65
Pv.03980	1309.85	1549.14	1636.57	333.222	363.277	410.35	9.54383	-2.17093	6.65388165519867e-08	1.72769045341121e-05	66
Pv.05750	507.039	420.371	346.567	30.2929	82.8527	73.2767	7.3726	-2.93793	7.1226849317592e-08	1.81390881253887e-05	67
Pv.03444	185.914	186.831	224.627	10.0976	25.4931	36.6384	6.12692	-3.19957	7.29001185060437e-08	1.81390881253887e-05	68
Pv.04605	988.727	1136.56	1399.1	343.32	242.185	212.502	9.12914	-2.29699	7.30347832556352e-08	1.81390881253887e-05	69
Pv.08969	304.224	669.48	442.836	80.7812	108.346	58.6214	7.61781	-2.61728	7.55873861464862e-08	1.83603549335348e-05	70
Pv.08033	523.941	451.509	474.925	100.976	70.1061	124.57	7.78211	-2.4769	7.6385051959188e-08	1.83603549335348e-05	71
Pv.17393	1115.49	1183.27	1026.87	282.734	254.931	278.452	9.11077	-2.18951	7.71398468351815e-08	1.83603549335348e-05	72
Pv.02480	667.602	980.865	808.656	242.343	146.586	117.243	8.53358	-2.42468	8.03766561970876e-08	1.88686953047875e-05	73
Pv.08663	76.0559	31.1386	38.5075	0	0	0	0.112464260433641	-4.66841	1.17145289966895e-07	2.70141606539729e-05	74
Pv.06978	464.786	303.601	372.239	80.7812	76.4794	65.949	7.42003	-2.54347	1.1822734720476e-07	2.70141606539729e-05	75
Pv.01315	109.859	256.893	83.4328	20.1953	12.7466	7.32767	5.4706	-3.59813	1.22402417009823e-07	2.76001344775965e-05	76
Pv.15370	1191.54	1728.19	2085.82	383.71	369.65	461.643	9.67959	-2.17903	1.31597454834877e-07	2.92881244611077e-05	77
Pv.11484	59.1546	31.1386	51.3433	0	0	0	0.112464260433641	-4.59871	1.46310763883289e-07	3.19818661113214e-05	78
Pv.00518	414.082	903.019	815.074	3190.86	4021.54	3707.8	10.6406	2.24888	1.49168610804433e-07	3.19818661113214e-05	79
Pv.01711	3997.16	4842.05	4672.24	1504.55	790.287	937.942	11.1043	-2.22451	1.49299719256913e-07	3.19818661113214e-05	80
Pv.10506	84.5066	93.4157	57.7612	0	0	7.32767	3.79123	-5.19497	2.07811813918628e-07	4.39663093225126e-05	81
Pv.09595	709.855	568.279	699.552	191.855	101.973	139.226	8.28079	-2.37842	2.10745086493429e-07	4.40431530150964e-05	82
Pv.04065	12405.6	7060.67	6725.97	62171.2	52866.4	49974.7	14.4532	2.44497	2.14178272593798e-07	4.42213621378303e-05	83
Pv.03053	8.45066	23.3539	38.5075	242.343	203.945	205.175	6.13668	3.10734	2.20887990353035e-07	4.50637796509519e-05	84
Pv.05576	236.618	381.448	417.164	40.3906	70.1061	80.6044	7.21028	-2.55971	2.3531079061542e-07	4.74414237503113e-05	85
Pv.11729	8.45066	15.5693	19.2537	100.976	121.092	219.83	5.51566	3.22878	2.72191737065085e-07	5.42389511405159e-05	86
Pv.07460	185.914	256.893	288.806	1070.35	1089.83	1297	9.04931	2.10134	2.96475426433229e-07	5.83988434803018e-05	87
Pv.15039	811.263	412.586	628.955	151.465	101.973	117.243	8.13842	-2.53267	3.17741196013711e-07	6.1876487228261e-05	88
Pv.07758	2636.6	3082.72	3228.21	949.179	758.421	762.078	10.6176	-2.01121	3.55114615363644e-07	6.83775186908625e-05	89
Pv.11254	1842.24	1268.9	1675.07	424.101	82.8527	124.57	9.18708	-3.13532	3.60319271068403e-07	6.86087927588802e-05	90
Pv.06276	135.211	256.893	186.119	40.3906	19.1198	36.6384	6.27991	-2.72536	3.74961235782253e-07	7.0612205468137e-05	91
Pv.07012	1411.26	1089.85	1046.12	6028.29	6411.52	5503.08	11.4004	2.15788	3.88876972361317e-07	7.24367899495206e-05	92
Pv.09611	8.45066	15.5693	25.6716	100.976	184.825	212.502	5.70633	3.21482	4.20481320098104e-07	7.74815955109807e-05	93
Pv.04040	261.97	350.309	359.403	60.5859	89.226	51.2937	7.21043	-2.40187	4.33263955838312e-07	7.89877065021399e-05	94
Pv.03305	422.533	467.079	481.343	111.074	127.466	80.6044	7.79566	-2.251	4.43715793113543e-07	8.0041658385124e-05	95
Pv.04536	0	15.5693	0	191.855	172.079	168.536	4.84499	5.11139	4.99754159438854e-07	8.79568243251562e-05	96
Pv.14532	0	7.78465	6.41791	111.074	114.719	65.949	4.37636	4.3257	5.03236334883341e-07	8.79568243251562e-05	97
Pv.00290	84.5066	70.0618	77.0149	10.0976	6.37328	7.32767	4.64273	-3.46601	5.03942328090806e-07	8.79568243251562e-05	98
Pv.07721	0	0	12.8358	141.367	133.839	190.519	4.6694	5.07175	5.08124269603225e-07	8.79568243251562e-05	99
Pv.03624	29754.8	20613.7	21679.7	7805.48	4741.72	4125.48	13.5174	-2.30943	5.67506820581769e-07	9.57159249176324e-05	100
Pv.00410	278.872	116.77	173.284	20.1953	19.1198	36.6384	6.15187	-3.13108	5.6804061081455e-07	9.57159249176324e-05	101
Pv.10129	371.829	342.524	314.478	90.8788	70.1061	80.6044	7.38978	-2.26594	5.6970440226402e-07	9.57159249176324e-05	102
Pv.12418	194.365	272.463	397.91	60.5859	50.9863	65.949	7.02421	-2.42278	6.08300222227702e-07	0.000101208164158409	103
Pv.04970	135.211	622.772	436.418	80.7812	50.9863	36.6384	7.18983	-2.90993	7.28590705048816e-07	0.000119353076387698	104
Pv.08320	422.533	171.262	173.284	50.4882	25.4931	14.6553	6.4999	-3.32586	7.31287449419866e-07	0.000119353076387698	105
Pv.10040	253.52	288.032	250.298	10.0976	50.9863	43.966	6.60593	-3.04818	8.63422594812489e-07	0.000139589367993412	106
Pv.08971	709.855	809.603	654.627	171.66	203.945	205.175	8.55917	-2.05752	8.9151565258307e-07	0.000142784147087066	107
Pv.11658	3329.56	3876.75	5256.27	1464.16	898.633	798.716	11.0307	-2.1333	9.32372020730767e-07	0.000147108716714436	108
Pv.08904	684.503	677.264	705.97	242.343	101.973	109.915	8.33949	-2.36488	9.35685949808806e-07	0.000147108716714436	109
Pv.01936	92.9572	23.3539	70.597	484.687	592.715	534.92	7.56357	2.88289	9.47881857700497e-07	0.00014767137632194	110
Pv.17482	8.45066	0	25.6716	373.613	203.945	183.192	5.76048	4.29215	9.96281593798594e-07	0.000153813312368707	111
Pv.02439	380.28	428.156	327.313	100.976	44.613	102.587	7.46832	-2.36934	1.23683092187865e-06	0.000189246174180664	112
Pv.00133	405.632	194.616	224.627	60.5859	25.4931	51.2937	6.84027	-2.82033	1.28138370065788e-06	0.000193196983456416	113
Pv.15605	135.211	256.893	256.716	40.3906	50.9863	36.6384	6.58003	-2.45412	1.28519904966047e-06	0.000193196983456416	114
Pv.05587	1723.93	2179.7	2265.52	706.835	497.116	293.107	9.98581	-2.19136	1.32833961046935e-06	0.000197945703518376	115
Pv.03690	270.421	607.202	468.507	131.269	44.613	87.9321	7.60991	-2.48298	1.3997213717031e-06	0.000206784699542035	116
Pv.12312	1546.47	1082.07	1399.1	383.71	274.051	410.35	9.4517	-2.10686	1.44949006352627e-06	0.000211858128262459	117
Pv.00063	143.661	124.554	231.045	20.1953	38.2397	14.6553	6.01314	-2.91063	1.46198028260311e-06	0.000211858128262459	118
Pv.02237	109.859	233.539	186.119	20.1953	25.4931	43.966	6.16916	-2.67851	1.4711511503316e-06	0.000211858128262459	119
Pv.03785	236.618	179.047	154.03	828.007	1013.35	1055.18	8.7679	2.16177	1.58465210586318e-06	0.000226301526151478	120
Pv.05164	447.885	326.955	372.239	111.074	89.226	58.6214	7.52703	-2.33219	1.66794373665372e-06	0.000236227700950701	121
Pv.14016	101.408	132.339	186.119	20.1953	25.4931	29.3107	5.88746	-2.62114	1.93607643915831e-06	0.000271955261785704	122
Pv.07096	338.026	358.094	205.373	60.5859	70.1061	73.2767	7.17432	-2.30869	2.09324404362031e-06	0.000291641651833507	123
Pv.05372	354.928	482.648	481.343	111.074	44.613	131.898	7.67284	-2.35712	2.18226466663377e-06	0.000301592496710507	124
Pv.10630	33.8026	46.7079	38.5075	171.66	274.051	234.485	6.57356	2.38215	2.37922488332174e-06	0.000325481514632314	125
Pv.11824	76.0559	194.616	147.612	20.1953	25.4931	7.32767	5.62285	-3.07015	2.39310677736311e-06	0.000325481514632314	126
Pv.10408	481.687	303.601	378.657	121.172	57.3595	36.6384	7.40297	-2.64067	2.4449158174231e-06	0.000329909624906927	127
Pv.05618	219.717	778.465	661.045	141.367	101.973	80.6044	7.90596	-2.44997	2.53124585367444e-06	0.000338890314018897	128
Pv.00888	532.391	467.079	385.075	111.074	114.719	139.226	7.90677	-2.10062	2.80126481794627e-06	0.000372133916163917	129
Pv.01867	447.885	614.987	635.373	1969.04	2466.46	2388.82	10.1506	1.87124	2.91260113530942e-06	0.000383948043506135	130
Pv.06628	523.941	319.17	282.388	100.976	57.3595	87.9321	7.48213	-2.4086	2.93684943467582e-06	0.000384189227191141	131
Pv.08826	371.829	482.648	481.343	161.562	57.3595	58.6214	7.65811	-2.42963	3.01792028742189e-06	0.000391803787617794	132
Pv.06572	473.237	288.032	288.806	100.976	70.1061	43.966	7.33677	-2.49315	3.08663178669916e-06	0.000397711345328297	133
Pv.06352	16.9013	46.7079	44.9254	181.758	223.065	256.469	6.46247	2.50873	3.19247950982286e-06	0.000408280010148018	134
Pv.01859	895.77	513.787	699.552	212.051	172.079	117.243	8.45005	-2.27148	3.32206445423007e-06	0.000421705322608449	135
Pv.00650	253.52	389.232	282.388	80.7812	76.4794	87.9321	7.30821	-2.05335	3.48245008833624e-06	0.000438814317381015	136
Pv.04086	591.546	568.279	609.701	141.367	89.226	212.502	8.2116	-2.17456	3.68411412635067e-06	0.000460836961921689	137
Pv.17507	109.859	132.339	109.104	30.2929	12.7466	14.6553	5.56696	-2.77394	3.75829723333029e-06	0.000466709707881023	138
Pv.17011	109.859	116.77	77.0149	20.1953	6.37328	14.6553	5.22282	-3.06733	3.89115500422698e-06	0.000476837374451041	139
Pv.05494	405.632	490.433	320.895	90.8788	127.466	95.2597	7.69815	-2.10219	3.89550285482557e-06	0.000476837374451041	140
Pv.13735	938.023	1704.84	1450.45	514.98	305.918	344.401	9.49524	-1.94562	4.12751417730521e-06	0.000501653974868648	141
Pv.03622	185.914	70.0618	128.358	10.0976	25.4931	7.32767	5.47503	-3.35454	4.54408867135458e-06	0.000548394701133827	142
Pv.04608	236.618	233.539	352.985	80.7812	63.7328	36.6384	7.01588	-2.33991	4.66840608038075e-06	0.000559207075399898	143
Pv.08183	118.309	70.0618	70.597	10.0976	6.37328	14.6553	4.92945	-3.27268	4.71329454419219e-06	0.000559207075399898	144
Pv.13551	312.674	186.831	198.955	50.4882	57.3595	43.966	6.79575	-2.39856	4.73157646805072e-06	0.000559207075399898	145
Pv.17390	980.276	560.494	609.701	232.246	114.719	168.536	8.48096	-2.27891	4.8813677556457e-06	0.000572958898825345	146
Pv.15195	67.6053	124.554	89.8507	10.0976	19.1198	7.32767	5.08327	-3.05089	5.22051973866856e-06	0.000606560869532281	147
Pv.07525	270.421	132.339	205.373	0	12.7466	29.3107	5.77265	-4.05452	5.23843197121886e-06	0.000606560869532281	148
Pv.05617	709.855	622.772	641.791	242.343	89.226	161.209	8.36791	-2.19342	5.44606146522564e-06	0.000626370169997127	149
Pv.00859	109.859	85.6311	147.612	10.0976	25.4931	14.6553	5.4769	-2.91892	5.49232725702284e-06	0.000627480081357336	150
Pv.10130	1960.55	1556.93	1957.46	716.933	439.757	381.039	9.93171	-2.01483	5.76332253184677e-06	0.000654079855816278	151
Pv.04276	557.743	513.787	686.716	222.148	89.226	131.898	8.20421	-2.16787	5.9509356431711e-06	0.000670928842875152	152
Pv.17074	1554.92	1432.37	1642.98	615.956	369.65	271.124	9.66088	-2.05498	6.08977746173285e-06	0.000679120182277758	153
Pv.07153	8.45066	15.5693	25.6716	111.074	146.586	124.57	5.51458	2.83131	6.10308673835457e-06	0.000679120182277758	154
Pv.06919	354.928	685.049	693.134	141.367	140.212	36.6384	7.94565	-2.5559	6.14247699440115e-06	0.000679120182277758	155
Pv.00713	25.352	31.1386	19.2537	141.367	152.959	153.881	5.9489	2.41239	6.20389092903534e-06	0.000681513325967171	156
Pv.07649	253.52	77.8465	115.522	10.0976	25.4931	21.983	5.80053	-3.18495	6.30607060171784e-06	0.000688325680902157	157
Pv.04041	5121.1	5488.18	5756.86	2241.68	1472.23	1289.67	11.5642	-1.87281	6.50633076529714e-06	0.000705689812182893	158
Pv.11030	507.039	965.296	718.806	242.343	152.959	234.485	8.59921	-1.9302	6.97200442763188e-06	0.000751441760228475	159
Pv.09524	270.421	350.309	397.91	100.976	101.973	58.6214	7.43071	-2.09894	7.09556674844177e-06	0.000752942808123748	160
Pv.05104	430.983	288.032	365.821	121.172	82.8527	73.2767	7.53587	-2.16164	7.10762191777996e-06	0.000752942808123748	161
Pv.12924	261.97	295.817	340.149	90.8788	25.4931	73.2767	7.09823	-2.41817	7.14569648926491e-06	0.000752942808123748	162
Pv.08466	1081.68	708.403	744.477	2827.34	4811.83	4660.4	10.894	2.09305	7.16167810726329e-06	0.000752942808123748	163
Pv.09022	938.023	739.541	1007.61	333.222	216.692	241.813	8.93817	-1.94341	7.42448111681572e-06	0.000775813005480921	164
Pv.15757	42.2533	15.5693	38.5075	222.148	172.079	293.107	6.45433	2.61649	7.47825266194136e-06	0.00077669585374357	165
Pv.04485	608.447	241.324	320.895	100.976	76.4794	36.6384	7.42657	-2.67939	7.69062858782756e-06	0.000789443152619016	166
Pv.00614	135.211	171.262	198.955	20.1953	44.613	36.6384	6.24734	-2.44587	7.69312052794396e-06	0.000789443152619016	167
Pv.07062	346.477	552.71	449.254	171.66	50.9863	65.949	7.68552	-2.37856	7.9669288902133e-06	0.000812674168997532	168
Pv.04190	76.0559	147.908	121.94	373.613	656.448	527.592	7.9307	2.06289	8.45658789042288e-06	0.00085751802768152	169
Pv.17388	135.211	101.2	51.3433	10.0976	12.7466	14.6553	5.14468	-3.13558	8.51412544351687e-06	0.000858273927797345	170
Pv.06223	0	0	0	50.4882	50.9863	21.983	0.112464260433641	4.16628	8.69923750179439e-06	0.000871806041334798	171
Pv.11867	0	0	0	60.5859	25.4931	36.6384	0.112464260433641	4.13474	9.45832083868495e-06	0.000942367698910139	172
Pv.16738	25.352	101.2	38.5075	302.929	312.291	307.762	6.99359	2.40606	1.01691182957006e-05	0.00100733052158046	173
Pv.15467	67.6053	77.8465	64.1791	282.734	286.798	366.384	7.21328	2.0017	1.0492098986009e-05	0.00103335115128297	174
Pv.05441	608.447	973.081	988.358	313.027	235.811	256.469	8.8984	-1.80931	1.07732635982892e-05	0.00105030022818659	175
Pv.03819	25.352	23.3539	12.8358	111.074	184.825	131.898	5.7833	2.63008	1.07867678217214e-05	0.00105030022818659	176
Pv.07763	329.576	249.109	391.492	1070.35	1580.57	1553.47	9.41517	1.94915	1.09228060777872e-05	0.00105753744494373	177
Pv.02621	591.546	404.802	507.015	171.66	121.092	139.226	8.08981	-1.99226	1.18704382502178e-05	0.00114282977693248	178
Pv.04768	1630.98	1922.81	1970.3	6401.91	6647.33	6660.85	11.7702	1.68586	1.28169655156188e-05	0.00122421163665111	179
Pv.04866	236.618	303.601	269.552	797.714	1478.6	1069.84	9.11025	1.91421	1.28586155451479e-05	0.00122421163665111	180
Pv.09413	253.52	241.324	385.075	100.976	44.613	73.2767	7.19336	-2.17993	1.29439333922603e-05	0.00122552589250367	181
Pv.11397	118.309	288.032	256.716	60.5859	50.9863	36.6384	6.69087	-2.26871	1.31617339509971e-05	0.00123561699128271	182
Pv.05476	16.9013	70.0618	32.0895	232.246	210.318	234.485	6.53254	2.42775	1.31947195777987e-05	0.00123561699128271	183
Pv.10518	67.6053	116.77	89.8507	20.1953	6.37328	14.6553	5.13064	-2.88296	1.39262297701491e-05	0.00129608280732913	184
Pv.11043	67.6053	93.4157	51.3433	272.636	280.424	468.971	7.28046	2.11664	1.39916741177504e-05	0.00129608280732913	185
Pv.02974	414.082	622.772	648.209	222.148	57.3595	95.2597	8.0343	-2.32694	1.41723920540083e-05	0.00130576496037387	186
Pv.04951	253.52	358.094	564.776	90.8788	44.613	131.898	7.53491	-2.28662	1.48713041577829e-05	0.00136283176124025	187
Pv.01897	160.562	108.985	173.284	504.882	809.407	732.767	8.3351	2.03691	1.50121475796344e-05	0.00136842113336274	188
Pv.02453	109.859	93.4157	89.8507	343.32	420.637	542.248	7.70713	1.98096	1.6158951835608e-05	0.00146516379686145	189
Pv.04950	16.9013	46.7079	44.9254	0	0	0	0.112464260433641	-4.1167	1.62582799570303e-05	0.00146641128222962	190
Pv.06280	887.319	1300.04	1071.79	474.589	152.959	205.175	9.09001	-2.12726	1.64169490585771e-05	0.00147296992678972	191
Pv.05825	202.816	319.17	218.209	90.8788	38.2397	51.2937	6.91815	-2.1875	1.65518766308466e-05	0.00147734119699384	192
Pv.05149	67.6053	93.4157	128.358	454.394	407.89	351.728	7.62429	1.9327	1.77545032975996e-05	0.00156939315681005	193
Pv.14184	135.211	147.908	115.522	40.3906	25.4931	14.6553	5.90796	-2.47287	1.7766369400779e-05	0.00156939315681005	194
Pv.14759	152.112	77.8465	102.687	20.1953	19.1198	21.983	5.60633	-2.64959	1.82064304334319e-05	0.00160001845301396	195
Pv.17518	430.983	661.695	545.522	201.953	165.705	153.881	8.2638	-1.78853	1.84122535707273e-05	0.00160985096653854	196
Pv.03169	101.408	62.2772	57.7612	10.0976	0	7.32767	4.38388	-3.91042	1.87572239066815e-05	0.00163168805121219	197
Pv.08332	8.45066	15.5693	12.8358	90.8788	70.1061	109.915	5.04601	2.7477	1.92336497714936e-05	0.0016646821016873	198
Pv.04696	109.859	147.908	141.194	454.394	560.849	512.937	8.02765	1.80012	1.96675786494938e-05	0.00169368490108732	199
Pv.03591	84.5066	140.124	147.612	403.906	484.37	622.852	7.96037	1.89447	1.98315130075172e-05	0.00169926319204911	200
Pv.11287	16.9013	23.3539	0	212.051	140.212	183.192	5.61856	3.56619	2.01597662947973e-05	0.00171879559698478	201
Pv.07294	481.687	420.371	532.686	201.953	76.4794	102.587	7.95052	-2.09873	2.10782377915511e-05	0.00178616791283813	202
Pv.13294	59.1546	62.2772	57.7612	343.32	203.945	263.796	6.99495	2.00802	2.11584341661983e-05	0.00178616791283813	203
Pv.00952	549.293	303.601	442.836	80.7812	133.839	124.57	7.82202	-2.12343	2.15570261598912e-05	0.00180942524652466	204
Pv.05303	760.559	903.019	667.462	333.222	159.332	109.915	8.62741	-2.11864	2.1645105650788e-05	0.00180942524652466	205
Pv.10041	363.378	583.848	551.94	151.465	127.466	190.519	8.12028	-1.81119	2.25822945355093e-05	0.00187860573521855	206
Pv.09422	101.408	38.9232	44.9254	403.906	427.01	300.435	7.30349	2.38002	2.30081765076233e-05	0.00190478802324222	207
Pv.16934	1208.44	1120.99	1283.58	545.273	261.305	315.09	9.39663	-1.86674	2.46707984202443e-05	0.00203261284869099	208
Pv.00012	219.717	241.324	410.746	111.074	38.2397	43.966	7.09001	-2.33891	2.55954918169194e-05	0.00209870786251937	209
Pv.06007	845.066	832.957	981.94	383.71	235.811	249.141	8.99135	-1.78367	2.58683726983747e-05	0.00211098239491451	210
Pv.02573	8.45066	7.78465	25.6716	90.8788	140.212	109.915	5.32293	2.89205	2.64082413664218e-05	0.00212596857933073	211
Pv.04505	312.674	599.418	430	141.367	101.973	29.3107	7.64653	-2.42066	2.64102680165857e-05	0.00212596857933073	212
Pv.10781	67.6053	70.0618	134.776	20.1953	12.7466	7.32767	5.12706	-2.91106	2.64241878623707e-05	0.00212596857933073	213
Pv.14431	0	7.78465	0	50.4882	82.8527	87.9321	3.71578	4.85297	2.6658162514678e-05	0.00213477070567307	214
Pv.01600	1107.04	1315.61	1456.87	585.663	293.171	373.711	9.51932	-1.79253	2.7123991385955e-05	0.00216197135060982	215
Pv.03520	397.181	1346.74	1598.06	292.832	293.171	212.502	9.06729	-2.15547	2.76391920952162e-05	0.00219283719877648	216
Pv.14054	354.928	506.002	564.776	100.976	184.825	65.949	7.89192	-2.13466	2.86437178065114e-05	0.00225608611833165	217
Pv.12369	109.859	116.77	115.522	30.2929	12.7466	29.3107	5.71346	-2.41755	2.86997008692478e-05	0.00225608611833165	218
Pv.10360	67.6053	62.2772	44.9254	0	0	7.32767	3.58188	-4.77626	2.96631091848551e-05	0.0023211721557117	219
Pv.11062	8.45066	38.9232	19.2537	161.562	146.586	117.243	5.77786	2.60116	2.99993879287178e-05	0.00232762304955378	220
Pv.02637	354.928	474.863	359.403	1282.4	1300.15	1582.78	9.53753	1.66202	3.00171963559191e-05	0.00232762304955378	221
Pv.12204	152.112	311.386	154.03	40.3906	63.7328	43.966	6.65073	-2.16669	3.51756642903314e-05	0.00271533945470004	222
Pv.08225	16.9013	7.78465	6.41791	100.976	82.8527	95.2597	4.99987	2.9323	3.55388683075869e-05	0.00272311204674627	223
Pv.00296	59.1546	62.2772	83.4328	10.0976	12.7466	7.32767	4.72365	-2.90756	3.55941587483903e-05	0.00272311204674627	224
Pv.04535	8.45066	7.78465	0	60.5859	82.8527	95.2597	4.4064	3.68369	3.59086918522071e-05	0.00273427804296599	225
Pv.01999	430.983	373.663	462.089	171.66	101.973	124.57	7.89708	-1.84831	3.60592190996274e-05	0.00273427804296599	226
Pv.00275	464.786	420.371	455.672	181.758	127.466	124.57	8.00175	-1.80239	3.66331643808417e-05	0.00276556184138539	227
Pv.10693	177.464	186.831	128.358	50.4882	19.1198	43.966	6.30432	-2.30105	3.73137407511874e-05	0.00280053230509352	228
Pv.07614	312.674	233.539	218.209	100.976	44.613	43.966	7.00391	-2.21306	3.74232303125644e-05	0.00280053230509352	229
Pv.06626	1892.95	1673.7	1418.36	727.03	471.623	322.418	9.85742	-1.89339	3.81353463331389e-05	0.00284141491352609	230
Pv.11873	0	15.5693	6.41791	80.7812	127.466	80.6044	4.67817	3.70799	3.8641872979139e-05	0.00286669167637881	231
Pv.01614	185.914	186.831	147.612	484.687	809.407	820.699	8.46746	1.86445	3.89020676586206e-05	0.00287355488562837	232
Pv.08345	363.378	373.663	417.164	151.465	121.092	80.6044	7.74262	-1.86809	3.95521965858973e-05	0.00290903859610524	233
Pv.12825	1538.02	1798.25	1726.42	797.714	471.623	432.333	9.93624	-1.7335	4.08861662026172e-05	0.00299430012912073	234
Pv.05393	523.941	560.494	507.015	212.051	172.079	153.881	8.27768	-1.72649	4.2037645776173e-05	0.00306552823687777	235
Pv.09227	109.859	163.478	205.373	30.2929	44.613	43.966	6.31303	-2.13552	4.31247984837702e-05	0.0031314816593914	236
Pv.06397	50.7039	116.77	51.3433	222.148	407.89	381.039	7.2835	2.10773	4.53325162490554e-05	0.00327790435004246	237
Pv.12353	33.8026	7.78465	19.2537	131.269	146.586	190.519	5.86734	2.69857	4.76071862403878e-05	0.00342791743950221	238
Pv.17394	1216.89	2249.76	1405.52	706.835	484.37	373.711	9.83617	-1.76768	4.89558412885314e-05	0.00350833586890251	239
Pv.17086	439.434	482.648	282.388	161.562	70.1061	109.915	7.74445	-1.99802	4.91334894401939e-05	0.00350833586890251	240
Pv.01599	2273.23	2288.69	2066.57	999.667	713.808	527.592	10.3377	-1.73241	4.93638586960576e-05	0.00351015952893917	241
Pv.16612	16.9013	31.1386	32.0895	121.172	133.839	146.553	5.89368	2.20484	5.1836799151813e-05	0.00366277320932005	242
Pv.02234	50.7039	70.0618	64.1791	222.148	274.051	249.141	6.95454	1.87475	5.19639989636013e-05	0.00366277320932005	243
Pv.05346	135.211	101.2	205.373	50.4882	19.1198	14.6553	6.01231	-2.57425	5.23322882729795e-05	0.00366277320932005	244
Pv.01712	84.5066	101.2	102.687	30.2929	12.7466	14.6553	5.42332	-2.48665	5.25531908784995e-05	0.00366277320932005	245
Pv.11970	118.309	140.124	147.612	40.3906	38.2397	21.983	6.08097	-2.15895	5.25787599633969e-05	0.00366277320932005	246
Pv.10270	743.658	529.356	507.015	222.148	165.705	190.519	8.42444	-1.81752	5.57749944292776e-05	0.00386648593791559	247
Pv.01109	135.211	202.401	205.373	60.5859	50.9863	36.6384	6.56052	-2.008	5.5954280947836e-05	0.00386648593791559	248
Pv.04626	270.421	171.262	256.716	30.2929	57.3595	80.6044	6.86288	-2.23588	5.79934635882154e-05	0.00399130114663152	249
Pv.04391	912.671	1043.14	1290	484.687	261.305	373.711	9.31063	-1.69703	5.99016503236538e-05	0.00410613832638582	250
Pv.05139	1250.7	973.081	1091.04	514.98	286.798	307.762	9.33512	-1.76878	6.48491352302028e-05	0.00442756824876488	251
Pv.09399	152.112	179.047	77.0149	20.1953	12.7466	43.966	5.88796	-2.58451	6.63829448019527e-05	0.00451430367091692	252
Pv.16790	16.9013	70.0618	44.9254	201.953	172.079	293.107	6.59499	2.25167	6.78249064321703e-05	0.00459413210090159	253
Pv.10017	245.069	171.262	147.612	70.6835	31.8664	36.6384	6.5653	-2.22706	7.07667518874302e-05	0.00475361952753861	254
Pv.06475	194.365	116.77	186.119	60.5859	19.1198	14.6553	6.18891	-2.60801	7.10719689667025e-05	0.00475361952753861	255
Pv.00110	430.983	443.725	609.701	131.269	197.572	153.881	8.15281	-1.76557	7.11376251551336e-05	0.00475361952753861	256
Pv.05114	777.46	288.032	166.866	111.074	70.1061	65.949	7.57694	-2.57983	7.12890365044887e-05	0.00475361952753861	257
Pv.17565	143.661	70.0618	89.8507	10.0976	6.37328	29.3107	5.32479	-2.95816	7.26123103065905e-05	0.00481338188016252	258
Pv.17071	92.9572	85.6311	57.7612	434.199	299.544	271.124	7.35944	1.90628	7.27470331424457e-05	0.00481338188016252	259
Pv.14872	8.45066	7.78465	0	70.6835	70.1061	80.6044	4.34976	3.57042	7.52563204503018e-05	0.00496025985983393	260
Pv.13038	67.6053	101.2	70.597	20.1953	12.7466	14.6553	5.14827	-2.47707	7.61881784556171e-05	0.00499430019087673	261
Pv.17389	126.76	171.262	102.687	0	25.4931	14.6553	5.42515	-3.42772	7.63556427618429e-05	0.00499430019087673	262
Pv.09099	76.0559	93.4157	64.1791	20.1953	12.7466	7.32767	5.01904	-2.69502	7.84630695825844e-05	0.00511262974690779	263
Pv.15651	0	0	0	50.4882	12.7466	43.966	0.112464260433641	3.93122	7.88244486985689e-05	0.00511672188389157	264
Pv.02864	456.335	373.663	423.582	191.855	76.4794	109.915	7.8519	-1.92108	7.92776126307833e-05	0.00512671867039145	265
Pv.10054	185.914	404.802	494.179	100.976	108.346	109.915	7.60303	-1.87537	8.03261105640271e-05	0.00517499457419448	266
Pv.06304	371.829	326.955	378.657	111.074	114.719	139.226	7.7223	-1.73167	8.10688720857988e-05	0.00520328562147691	267
Pv.12936	312.674	303.601	282.388	131.269	38.2397	73.2767	7.28479	-2.077	8.14981280124701e-05	0.00521131873040933	268
Pv.06845	135.211	62.2772	25.6716	444.296	548.102	446.988	7.6163	2.45229	8.28266027643613e-05	0.00527657803558684	269
Pv.02501	2535.2	2327.61	2381.04	807.812	981.486	923.287	10.5458	-1.5816	8.69582994139398e-05	0.00551927547058032	270
Pv.09370	92.9572	116.77	128.358	30.2929	31.8664	14.6553	5.75366	-2.27572	8.90904896690697e-05	0.00563374066958985	271
Pv.01185	667.602	887.45	853.582	373.613	165.705	87.9321	8.6737	-2.09712	8.95030731679965e-05	0.00563902266499984	272
Pv.03550	84.5066	140.124	64.1791	282.734	452.503	439.66	7.60242	1.89847	9.02797159224114e-05	0.00566711901744455	273
Pv.01694	338.026	202.401	275.97	111.074	63.7328	51.2937	7.1853	-2.05562	9.11930485686964e-05	0.00570355939168522	274
Pv.00278	92.9572	70.0618	109.104	0	0	14.6553	4.4004	-4.41331	9.2185545346168e-05	0.00574466796580829	275
Pv.04185	8.45066	7.78465	25.6716	121.172	114.719	73.2767	5.24865	2.74349	9.5567358750014e-05	0.00593383270615576	276
Pv.04466	8.45066	54.4925	12.8358	171.66	165.705	146.553	5.95342	2.62281	9.75699501623838e-05	0.00603630410084033	277
Pv.07872	321.125	179.047	243.881	100.976	44.613	29.3107	6.9335	-2.30267	9.99162320617246e-05	0.00615922470806394	278
Pv.16909	456.335	397.017	385.075	181.758	114.719	124.57	7.92433	-1.73856	0.000101298465323513	0.00622204946325823	279
Pv.16880	84.5066	179.047	147.612	50.4882	12.7466	21.983	5.93863	-2.40984	0.000101665224802516	0.00622227484800257	280
Pv.01917	101.408	163.478	102.687	393.808	420.637	468.971	7.83635	1.6707	0.000105914558159972	0.00645928036721508	281
Pv.02391	84.5066	108.985	96.2686	30.2929	12.7466	21.983	5.51082	-2.31874	0.000106707509227865	0.00648456236041817	282
Pv.06409	42.2533	101.2	102.687	10.0976	12.7466	0	4.63784	-3.517	0.00010808681020658	0.00654517196646698	283
Pv.08159	177.464	93.4157	109.104	0	19.1198	0	4.9004	-4.44807	0.000111383307198244	0.00672104132202924	284
Pv.08251	202.816	101.2	115.522	10.0976	25.4931	43.966	5.96792	-2.60864	0.000113265476874696	0.00681063325333918	285
Pv.12416	0	15.5693	0	100.976	108.346	95.2597	4.44405	4.30952	0.000118107391008906	0.00707694531370497	286
Pv.06532	8.45066	15.5693	6.41791	50.4882	108.346	73.2767	4.81021	2.82105	0.000120740154333041	0.00720949137562829	287
Pv.02992	608.447	848.526	1212.98	434.199	159.332	205.175	8.91558	-1.89418	0.000122536988605209	0.00728679292789542	288
Pv.06281	540.842	708.403	943.433	313.027	235.811	241.813	8.77545	-1.61566	0.000122885169875811	0.00728679292789542	289
Pv.04436	84.5066	116.77	96.2686	272.636	337.784	498.282	7.5821	1.75537	0.00012482908759249	0.00737653818645693	290
Pv.04384	0	0	0	50.4882	25.4931	21.983	0.112464260433641	3.81452	0.000137291784776075	0.0080851179233938	291
Pv.01948	50.7039	38.9232	6.41791	0	0	0	0.112464260433641	-4.04791	0.00014128077445577	0.00829153641044016	292
Pv.17599	59.1546	303.601	179.701	50.4882	25.4931	36.6384	6.32384	-2.35282	0.000142567545726856	0.00833849839973084	293
Pv.02639	42.2533	7.78465	12.8358	121.172	203.945	175.864	5.96023	2.72777	0.000146572299406717	0.00854356971065616	294
Pv.09582	135.211	155.693	154.03	555.37	439.757	476.299	8.07981	1.56887	0.000148703996957548	0.0086384420198695	295
Pv.14384	667.602	498.217	673.88	201.953	223.065	241.813	8.54824	-1.64072	0.000151036224714665	0.00874428305045681	296
Pv.13711	25.352	31.1386	38.5075	181.758	108.346	139.226	6.07057	2.0215	0.000154797356189904	0.00893185957247943	297
Pv.09630	76.0559	93.4157	51.3433	0	6.37328	14.6553	4.51655	-3.54232	0.000156317523299444	0.0089658396329558	298
Pv.04317	0	0	0	30.2929	31.8664	29.3107	0.112464260433641	3.72909	0.000156432634081449	0.0089658396329558	299
Pv.13597	109.859	225.755	173.284	70.6835	25.4931	29.3107	6.37574	-2.155	0.000158566721769179	0.00905785970319472	300
Pv.12094	16.9013	46.7079	64.1791	181.758	248.558	168.536	6.51267	2.13632	0.000159282832134101	0.00906853785475774	301
Pv.07176	8.45066	7.78465	0	90.8788	63.7328	58.6214	4.32043	3.51176	0.0001630995769669	0.009255090895635	302
Pv.01269	498.589	646.126	648.209	302.929	165.705	161.209	8.46571	-1.66367	0.000165244669373979	0.0093424107898605	303
Pv.17411	515.49	521.571	539.104	262.539	146.586	146.553	8.29111	-1.67539	0.000165728708648981	0.0093424107898605	304
Pv.08321	101.408	132.339	192.537	10.0976	25.4931	51.2937	6.00385	-2.43117	0.000170198200849637	0.00956290678019748	305
Pv.00386	1166.19	622.772	667.462	282.734	235.811	307.762	8.92477	-1.78693	0.00017157614083618	0.00960882459316871	306
Pv.04941	109.859	202.401	166.866	0	25.4931	0	5.232	-4.2812	0.000172244926499284	0.00961485767237209	307
Pv.06415	185.914	194.616	186.119	40.3906	76.4794	51.2937	6.70291	-1.89775	0.000173095272591796	0.00963095352729092	308
Pv.03304	295.773	186.831	218.209	100.976	44.613	58.6214	6.99852	-1.98893	0.000174096011716214	0.00965528593132931	309
Pv.01933	329.576	513.787	423.582	141.367	108.346	197.847	7.96463	-1.64329	0.000175390910815857	0.00969572270532691	310
Pv.01170	236.618	210.185	186.119	60.5859	50.9863	87.9321	6.9022	-1.84641	0.000181439852861033	0.00998275039532399	311
Pv.03299	160.562	179.047	173.284	30.2929	63.7328	51.2937	6.52284	-1.96056	0.000181748154481011	0.00998275039532399	312
Pv.00335	8.45066	23.3539	19.2537	70.6835	76.4794	161.209	5.36409	2.48853	0.000182871974010219	0.0100123866409365	313
Pv.01105	101.408	93.4157	109.104	0	12.7466	21.983	5.11715	-3.28309	0.000184033362141552	0.0100438844809547	314
Pv.03866	101.408	233.539	173.284	60.5859	38.2397	14.6553	6.30611	-2.27728	0.00018772354605879	0.0102127568533634	315
Pv.12984	8.45066	23.3539	32.0895	141.367	121.092	87.9321	5.62132	2.35362	0.000191097436120956	0.0103634074772304	316
Pv.14903	50.7039	77.8465	57.7612	10.0976	6.37328	14.6553	4.65792	-2.72961	0.000197583470308762	0.0106813499390576	317
Pv.00712	50.7039	46.7079	96.2686	10.0976	6.37328	14.6553	4.69455	-2.80288	0.000199429221007014	0.0107472281773497	318
Pv.05971	177.464	140.124	128.358	30.2929	12.7466	58.6214	6.16108	-2.33565	0.000200905255827727	0.0107928318781184	319
Pv.14320	67.6053	116.77	51.3433	10.0976	12.7466	21.983	5.0936	-2.5274	0.000201828893102958	0.0108085679409543	320
Pv.17215	59.1546	85.6311	57.7612	0	12.7466	7.32767	4.42983	-3.43707	0.000212213013179229	0.0113292660649609	321
Pv.04544	25.352	23.3539	32.0895	0	0	0	0.112464260433641	-3.75242	0.000215525967485578	0.0114703990832309	322
Pv.02464	633.799	731.757	1238.66	414.003	235.811	256.469	8.99724	-1.67618	0.0002187794855166	0.0116075047780123	323
Pv.01857	380.28	358.094	346.567	141.367	140.212	58.6214	7.67929	-1.83472	0.000220041248961353	0.0116384163069466	324
Pv.11457	169.013	241.324	256.716	100.976	31.8664	58.6214	6.88443	-1.95898	0.000223764379899737	0.0117989236256671	325
Pv.00336	0	0	0	20.1953	31.8664	36.6384	0.112464260433641	3.68841	0.000227257162426037	0.0119463374002914	326
Pv.16796	143.661	163.478	166.866	50.4882	57.3595	43.966	6.49175	-1.79056	0.000230358324237409	0.0120723260013959	327
Pv.11648	92.9572	140.124	224.627	60.5859	25.4931	29.3107	6.2463	-2.13261	0.000241186443276207	0.0125630678643668	328
Pv.16841	84.5066	93.4157	115.522	10.0976	12.7466	36.6384	5.46315	-2.46168	0.000241188616874405	0.0125630678643668	329
Pv.11456	25.352	23.3539	32.0895	121.172	108.346	131.898	5.84187	1.99609	0.000242944673771417	0.0126161905285478	330
Pv.08066	152.112	217.97	205.373	565.468	592.715	622.852	8.39832	1.49269	0.000249250601657376	0.0129045545637536	331
Pv.10931	25.352	31.1386	57.7612	90.8788	254.931	227.158	6.42165	2.20401	0.00025401804966485	0.0131117690274293	332
Pv.09554	84.5066	132.339	115.522	252.441	420.637	520.265	7.71327	1.71663	0.000255779628629118	0.0131630495369886	333
Pv.02299	1132.39	677.264	776.567	383.71	229.438	315.09	9.03752	-1.68811	0.000259558975381723	0.0132860758227777	334
Pv.00584	160.562	124.554	128.358	50.4882	19.1198	43.966	6.18621	-2.06484	0.000259720802977799	0.0132860758227777	335
Pv.07237	2349.28	1393.45	1649.4	817.909	541.729	637.507	10.1214	-1.64	0.00026245108835264	0.0133857866104143	336
Pv.05193	8.45066	23.3539	25.6716	121.172	114.719	73.2767	5.45584	2.32912	0.00026827308508666	0.0136421242110685	337
Pv.05440	2847.87	4701.93	4941.79	1918.55	1669.8	1289.67	11.3396	-1.48467	0.000271066561175892	0.0137433954404475	338
Pv.12163	312.674	280.247	352.985	90.8788	38.2397	146.553	7.41503	-1.96405	0.000275511043539206	0.0138956997311145	339
Pv.02345	422.533	786.249	879.253	232.246	267.678	271.124	8.71628	-1.55517	0.000275692239515606	0.0138956997311145	340
Pv.16898	177.464	179.047	211.791	636.152	656.448	527.592	8.4164	1.52328	0.000278900220489889	0.0139860816369504	341
Pv.10111	84.5066	116.77	89.8507	30.2929	19.1198	29.3107	5.65393	-2.03962	0.000279117693869233	0.0139860816369504	342
Pv.10736	16.9013	31.1386	32.0895	0	0	0	0.112464260433641	-3.69985	0.000281229363209054	0.0140508093216139	343
Pv.11929	160.562	163.478	51.3433	30.2929	31.8664	21.983	5.90978	-2.3306	0.000287690258500559	0.0143318254648956	344
Pv.10514	143.661	163.478	166.866	70.6835	38.2397	36.6384	6.45369	-1.86668	0.000294078634457361	0.0145679389803966	345
Pv.16834	312.674	490.433	455.672	212.051	127.466	95.2597	7.93873	-1.67341	0.000294130062859148	0.0145679389803966	346
Pv.01508	50.7039	70.0618	44.9254	181.758	223.065	205.175	6.73259	1.74007	0.000308440116518968	0.0152326751492379	347
Pv.05247	0	0	6.41791	50.4882	63.7328	43.966	3.39609	4.52512	0.000311358412827036	0.0153236643164422	348
Pv.01539	126.76	46.7079	109.104	30.2929	12.7466	7.32767	5.34316	-2.71556	0.000312070890263075	0.0153236643164422	349
Pv.04045	92.9572	443.725	404.328	1171.33	1363.88	1121.13	9.24441	1.88383	0.000323220716535878	0.0158258097693581	350
Pv.04648	25.352	15.5693	19.2537	111.074	108.346	87.9321	5.53133	2.15894	0.000324587661513953	0.0158474608414946	351
Pv.12810	169.013	54.4925	89.8507	20.1953	19.1198	29.3107	5.65774	-2.43155	0.000328504482072061	0.0159931287195139	352
Pv.03617	59.1546	77.8465	109.104	232.246	395.144	271.124	7.29834	1.74283	0.000339405178672181	0.0164310769901528	353
Pv.00729	177.464	31.1386	70.597	10.0976	19.1198	14.6553	5.27644	-2.92503	0.000339417707563407	0.0164310769901528	354
Pv.00414	109.859	85.6311	83.4328	30.2929	6.37328	21.983	5.422	-2.45918	0.000349710733267711	0.016881669960588	355
Pv.05163	371.829	365.878	346.567	100.976	152.959	146.553	7.79558	-1.59447	0.000356520864352576	0.0171620731809272	356
Pv.08781	50.7039	70.0618	57.7612	201.953	235.811	190.519	6.80653	1.67817	0.000368538155550806	0.0176908637862021	357
Pv.08306	101.408	124.554	121.94	30.2929	38.2397	36.6384	6.00132	-1.86945	0.000384394600897673	0.0184004756301213	358
Pv.07639	76.0559	171.262	89.8507	40.3906	25.4931	21.983	5.82508	-2.05907	0.000391081229928991	0.0186684095746327	359
Pv.15455	126.76	140.124	134.776	40.3906	50.9863	36.6384	6.25207	-1.79821	0.000412368636663292	0.0196298925736079	360
Pv.08146	828.164	801.818	853.582	2615.29	2345.37	2308.22	10.4796	1.3841	0.000413733596442995	0.0196403120283756	361
Pv.05251	447.885	373.663	378.657	161.562	165.705	139.226	7.98207	-1.53731	0.000417768414065313	0.0197770643973405	362
Pv.10733	59.1546	132.339	83.4328	20.1953	19.1198	29.3107	5.50113	-2.11832	0.000429637821843035	0.0202829293468983	363
Pv.01443	59.1546	179.047	141.194	40.3906	19.1198	36.6384	5.96301	-2.09156	0.000443296126316564	0.0208702354854037	364
Pv.03551	33.8026	38.9232	12.8358	131.269	114.719	168.536	5.98317	2.10536	0.000445968592721511	0.0209385308862152	365
Pv.12859	50.7039	15.5693	12.8358	232.246	172.079	109.915	6.13063	2.43732	0.00046235807117746	0.021648716573137	366
Pv.04327	50.7039	15.5693	44.9254	151.465	178.452	227.158	6.41399	2.10757	0.000481792440010285	0.0224972126551942	367
Pv.13303	84.5066	85.6311	38.5075	252.441	356.904	227.158	7.14424	1.83991	0.000487874223631695	0.0227192950281966	368
Pv.11241	211.266	194.616	211.791	60.5859	89.226	65.949	6.94588	-1.67481	0.000493588626729814	0.0229231119140076	369
Pv.02571	25.352	77.8465	70.597	212.051	312.291	168.536	6.83855	1.91235	0.000501383655201059	0.0232221937815691	370
Pv.11535	126.76	140.124	128.358	20.1953	57.3595	29.3107	6.11905	-2.01937	0.000508122137250548	0.0234576395870628	371
Pv.09508	50.7039	93.4157	57.7612	282.734	191.198	219.83	6.95187	1.64913	0.000509204757331352	0.0234576395870628	372
Pv.04782	42.2533	70.0618	38.5075	151.465	248.558	168.536	6.61191	1.79431	0.000513076413912791	0.0235726287003311	373
Pv.10580	92.9572	85.6311	128.358	363.515	325.037	315.09	7.54136	1.54763	0.000516554737694234	0.0236159420852799	374
Pv.05439	67.6053	23.3539	64.1791	0	6.37328	7.32767	3.98875	-3.69054	0.000516775298008983	0.0236159420852799	375
Pv.01899	67.6053	108.985	89.8507	242.343	235.811	439.66	7.35825	1.64734	0.000519714681420841	0.0236871023816727	376
Pv.05970	439.434	288.032	352.985	151.465	146.586	80.6044	7.76381	-1.69901	0.000533967614011789	0.0242721565021751	377
Pv.05741	152.112	155.693	205.373	444.296	707.434	498.282	8.27484	1.54081	0.000536875996573588	0.0243397988182052	378
Pv.08356	33.8026	124.554	109.104	403.906	248.558	337.073	7.39137	1.78978	0.00054126984770715	0.0243943067564819	379
Pv.04321	371.829	288.032	308.06	1070.35	1006.98	915.959	9.16901	1.44806	0.00054140145480817	0.0243943067564819	380
Pv.05853	338.026	311.386	359.403	171.66	108.346	58.6214	7.61674	-1.74613	0.000542348770159281	0.0243943067564819	381
Pv.03860	228.168	303.601	250.298	60.5859	38.2397	0	6.53615	-3.13024	0.000548541656162655	0.0246082679624592	382
Pv.06758	380.28	397.017	430	100.976	95.5992	227.158	7.90268	-1.67666	0.000551571690643999	0.0246795928526533	383
Pv.07553	25.352	46.7079	64.1791	191.855	159.332	161.209	6.44941	1.78849	0.00055525073211505	0.0247734436151763	384
Pv.11650	25.352	15.5693	19.2537	70.6835	159.332	87.9321	5.56493	2.22614	0.000556560412665162	0.0247734436151763	385
Pv.01402	92.9572	163.478	109.104	10.0976	31.8664	43.966	5.8833	-2.20647	0.000559583997808344	0.0248434999234238	386
Pv.01290	0	7.78465	0	60.5859	63.7328	43.966	3.51689	4.45519	0.000564448556058374	0.0249947155172412	387
Pv.10069	557.743	552.71	539.104	1211.72	1841.88	1956.49	9.91963	1.44509	0.00056650723209965	0.0250212227744631	388
Pv.13319	312.674	225.755	166.866	100.976	50.9863	14.6553	6.85935	-2.28547	0.000573404302193387	0.0252607442845452	389
Pv.14725	2104.21	2249.76	2785.37	1050.15	745.674	1238.38	10.6023	-1.39713	0.000591180963777254	0.0259770978878226	390
Pv.04753	76.0559	101.2	83.4328	0	19.1198	14.6553	4.98573	-3.06117	0.000604592252864686	0.0264984589190335	391
Pv.04006	405.632	365.878	481.343	181.758	114.719	197.847	8.04256	-1.51704	0.000621745044120468	0.0271807265844195	392
Pv.12811	439.434	381.448	340.149	90.8788	121.092	205.175	7.87559	-1.6536	0.000629243561787276	0.0274385417769683	393
Pv.11636	152.112	124.554	134.776	50.4882	50.9863	21.983	6.25301	-1.9064	0.000633593264376917	0.027558090790932	394
Pv.16673	16.9013	23.3539	19.2537	111.074	50.9863	131.898	5.45523	2.1455	0.000645182098861904	0.0279911028561935	395
Pv.17398	76.0559	560.494	391.492	90.8788	95.5992	58.6214	7.35082	-2.12602	0.000647609930678573	0.0280254832879765	396
Pv.07833	481.687	498.217	584.03	201.953	242.185	205.175	8.40338	-1.42048	0.000663170633692082	0.0286265872785421	397
Pv.09654	346.477	272.463	449.254	979.471	1153.56	1135.79	9.29928	1.44782	0.000665049059777449	0.0286355420537843	398
Pv.00276	338.026	412.586	436.418	161.562	31.8664	7.32767	7.3357	-2.74049	0.000674920530241929	0.0289754242465913	399
Pv.05364	0	0	0	20.1953	12.7466	51.2937	0.112464260433641	3.59259	0.000677894598495282	0.0289754242465913	400
Pv.11469	211.266	124.554	89.8507	50.4882	31.8664	43.966	6.30398	-1.97412	0.000678015120667744	0.0289754242465913	401
Pv.07220	0	46.7079	77.0149	0	0	0	0.112464260433641	-4.26586	0.000684679975589757	0.0291656717029278	402
Pv.10849	67.6053	186.831	121.94	40.3906	19.1198	43.966	6.01191	-1.9788	0.000685870671429066	0.0291656717029278	403
Pv.07473	278.872	132.339	198.955	50.4882	82.8527	58.6214	6.87513	-1.86605	0.000689682380115108	0.029255165712952	404
Pv.01224	0	0	0	40.3906	12.7466	29.3107	0.112464260433641	3.55563	0.000695366675221378	0.0294234536130093	405
Pv.12149	169.013	482.648	545.522	131.269	159.332	95.2597	7.80803	-1.7249	0.000706393138825237	0.0298164020198229	406
Pv.10178	92.9572	108.985	64.1791	30.2929	25.4931	14.6553	5.52225	-2.07523	0.000719867118403558	0.0303104737299306	407
Pv.04075	321.125	163.478	275.97	90.8788	101.973	65.949	7.24198	-1.74962	0.000732919746267003	0.0307844257151412	408
Pv.09856	245.069	116.77	224.627	40.3906	70.1061	7.32767	6.49725	-2.49013	0.00073743988618377	0.0308985509279493	409
Pv.00503	135.211	272.463	198.955	100.976	38.2397	21.983	6.68474	-2.04664	0.000744266644062351	0.0311085304373086	410
Pv.13347	42.2533	77.8465	77.0149	10.0976	12.7466	0	4.48474	-3.2108	0.000749163978032527	0.0312370391521738	411
Pv.05453	42.2533	70.0618	51.3433	121.172	248.558	227.158	6.70462	1.7482	0.000751793490715461	0.0312705947825021	412
Pv.02865	245.069	124.554	237.463	70.6835	70.1061	65.949	6.91274	-1.74977	0.000757841387508726	0.0313843597273758	413
Pv.05007	0	7.78465	6.41791	70.6835	44.613	51.2937	3.9653	3.50357	0.000758191336122634	0.0313843597273758	414
Pv.13081	25.352	38.9232	25.6716	90.8788	121.092	146.553	5.9037	1.86099	0.000760840677204329	0.0314181365909653	415
Pv.10768	109.859	108.985	109.104	50.4882	25.4931	21.983	5.90702	-1.91794	0.000775944096596015	0.031964793229245	416
Pv.16050	16.9013	0	25.6716	100.976	140.212	153.881	5.47517	3.00146	0.000780828081166635	0.0320888509039631	417
Pv.05243	0	0	0	30.2929	19.1198	29.3107	0.112464260433641	3.50059	0.000785613121635412	0.0322082585298231	418
Pv.17380	130258	82151.4	98174.7	38966.8	47009.3	44273.8	16.0623	-1.44386	0.000803350979923635	0.0328568633483325	419
Pv.03974	177.464	217.97	205.373	100.976	63.7328	51.2937	6.90916	-1.63131	0.000821626844605938	0.0335243315143142	420
Pv.03182	0	0	0	30.2929	12.7466	36.6384	0.112464260433641	3.50966	0.000828963364821067	0.0337433377266951	421
Pv.10361	135.211	70.0618	121.94	10.0976	38.2397	29.3107	5.77161	-2.25192	0.000835474565407146	0.0339277905862139	422
Pv.12980	473.237	677.264	513.433	262.539	203.945	249.141	8.50472	-1.3631	0.0008433519681165	0.0341667202780436	423
Pv.11419	25.352	62.2772	44.9254	131.269	165.705	175.864	6.36819	1.7319	0.000850592594887315	0.0343787860815659	424
Pv.04064	135.211	46.7079	77.0149	20.1953	25.4931	14.6553	5.43144	-2.32315	0.000852600111020456	0.0343788425942531	425
Pv.01493	4698.57	2140.78	2778.95	1120.84	1389.38	1157.77	10.9932	-1.60269	0.000857495192014648	0.0344950589332278	426
Pv.09577	33.8026	23.3539	12.8358	40.3906	210.318	190.519	5.91499	2.4731	0.000870351375042566	0.0349302377379496	427
Pv.07026	42.2533	101.2	109.104	302.929	216.692	322.418	7.24433	1.6218	0.00089303054881863	0.0356909966790778	428
Pv.02555	278.872	451.509	519.851	131.269	203.945	146.553	8.01511	-1.49309	0.000893472461651652	0.0356909966790778	429
Pv.08558	0	7.78465	12.8358	100.976	44.613	65.949	4.41344	3.28228	0.000898191529800627	0.0357960656888217	430
Pv.08922	0	15.5693	0	70.6835	50.9863	124.57	4.28372	3.98886	0.000918829844262444	0.0365336126244211	431
Pv.14377	616.898	513.787	673.88	343.32	127.466	219.83	8.54587	-1.57502	0.000938441715400012	0.0372270270296528	432
Pv.04232	160.562	132.339	96.2686	30.2929	57.3595	29.3107	6.18345	-1.9003	0.000952606649838506	0.0377016631831004	433
Pv.17632	76.0559	108.985	38.5075	20.1953	0	7.32767	4.69053	-3.21278	0.000963759460580251	0.0380551748294096	434
Pv.03518	50.7039	7.78465	12.8358	0	0	0	0.112464260433641	-3.69842	0.000975831867505311	0.0384432889964104	435
Pv.12043	67.6053	132.339	102.687	20.1953	19.1198	43.966	5.71194	-1.98878	0.000979978961883894	0.0385181180500099	436
Pv.12157	84.5066	85.6311	109.104	10.0976	31.8664	29.3107	5.57259	-2.11057	0.000996075384750672	0.0390611987836894	437
Pv.10811	67.6053	62.2772	44.9254	10.0976	12.7466	14.6553	4.77345	-2.39312	0.00101335546534404	0.0396481109808237	438
Pv.09354	321.125	428.156	404.328	212.051	101.973	153.881	7.93072	-1.45902	0.00103573942626687	0.0404315866695568	439
Pv.08359	135.211	77.8465	70.597	40.3906	12.7466	7.32767	5.47255	-2.45911	0.00103970886632853	0.0404942973688001	440
Pv.17269	42.2533	62.2772	32.0895	151.465	140.212	190.519	6.41843	1.67413	0.00105548330353707	0.0409633269768971	441
Pv.12964	135.211	171.262	102.687	60.5859	25.4931	7.32767	6.02568	-2.29687	0.00105653209568702	0.0409633269768971	442
Pv.05155	25.352	70.0618	25.6716	131.269	184.825	146.553	6.2858	1.84335	0.00107282615961396	0.0415011780977528	443
Pv.04387	0	0	0	10.0976	25.4931	43.966	0.112464260433641	3.53007	0.0010775657321638	0.0415906395317365	444
Pv.14777	0	0	0	20.1953	31.8664	21.983	0.112464260433641	3.43386	0.00108505799318298	0.041746748249923	445
Pv.02584	143.661	186.831	160.448	60.5859	50.9863	73.2767	6.65051	-1.56029	0.00108763240820023	0.041746748249923	446
Pv.10616	0	0	0	20.1953	25.4931	29.3107	0.112464260433641	3.44336	0.00109111072974955	0.041746748249923	447
Pv.06319	25.352	46.7079	115.522	151.465	382.397	293.107	7.03348	2.04137	0.00109135456707507	0.041746748249923	448
Pv.02863	338.026	871.88	1026.87	363.515	172.079	263.796	8.77516	-1.60316	0.00109489165246116	0.0417887711541802	449
Pv.12306	126.76	171.262	198.955	40.3906	50.9863	80.6044	6.60622	-1.67107	0.0011228677985425	0.0427613010302729	450
Pv.06970	42.2533	23.3539	6.41791	0	0	0	0.112464260433641	-3.65729	0.00112775102683169	0.0428520384630036	451
Pv.11036	76.0559	38.9232	64.1791	212.051	229.438	212.502	6.86613	1.66962	0.00113227076802257	0.0429285932557584	452
Pv.17139	76.0559	54.4925	57.7612	10.0976	0	14.6553	4.51452	-3.15006	0.00115172399426188	0.0435697441272976	453
Pv.17405	76.0559	54.4925	102.687	10.0976	25.4931	21.983	5.2955	-2.17489	0.00115748080294433	0.0436854095447286	454
Pv.04355	8.45066	23.3539	19.2537	70.6835	89.226	73.2767	5.16835	2.09704	0.00116147294138342	0.0436854095447286	455
Pv.09109	599.997	560.494	609.701	191.855	254.931	307.762	8.60448	-1.3935	0.00116242905715098	0.0436854095447286	456
Pv.02906	135.211	202.401	211.791	80.7812	63.7328	65.949	6.82002	-1.52223	0.00117030389019164	0.0438851154621755	457
Pv.10896	67.6053	116.77	64.1791	10.0976	31.8664	14.6553	5.31415	-2.23674	0.00118383612876766	0.0442956326172301	458
Pv.17056	278.872	381.448	628.955	1029.96	1484.97	1304.33	9.53185	1.44043	0.0011925206931121	0.0445189376796897	459
Pv.01251	253.52	482.648	462.089	171.66	108.346	197.847	7.96354	-1.45743	0.00119499978599856	0.0445189376796897	460
Pv.03170	8.45066	38.9232	25.6716	0	0	0	0.112464260433641	-3.52141	0.0012006309404352	0.044631697236959	461
Pv.17655	329.576	264.678	205.373	100.976	121.092	87.9321	7.40066	-1.54552	0.00123826878698042	0.0459311952434707	462
Pv.04160	878.868	910.804	757.313	2746.56	2077.69	2139.68	10.4648	1.28326	0.0012428567904597	0.0460018073825223	463
Pv.10523	92.9572	171.262	198.955	50.4882	44.613	65.949	6.49683	-1.64965	0.00124865209474481	0.0461167046285383	464
Pv.02115	101.408	217.97	250.298	565.468	509.863	593.541	8.32986	1.43536	0.00125938352036518	0.046413022340856	465
Pv.09102	59.1546	77.8465	19.2537	10.0976	6.37328	7.32767	4.34978	-2.8801	0.00126324810932951	0.0464555425956648	466
Pv.06541	109.859	186.831	224.627	70.6835	63.7328	21.983	6.56794	-1.85706	0.00128276602017874	0.0470722939781651	467
Pv.03061	16.9013	7.78465	12.8358	70.6835	108.346	43.966	4.97319	2.37837	0.00133744192775609	0.0489738083674276	468
Pv.07047	185.914	163.478	166.866	10.0976	57.3595	65.949	6.47549	-2.10779	0.00134303245282011	0.0490737	469
Pv.09500	109.859	77.8465	96.2686	40.3906	25.4931	21.983	5.73738	-1.88367	0.00136056896604934	0.0496086603642287	470
Pv.06569	92.9572	54.4925	57.7612	10.0976	25.4931	7.32767	5.01369	-2.43186	0.00136915610152494	0.049815770938074	471

## Sheet: D8vsR3
Gene_ID	D8_1	D8_2	D8_3	R3_1	R3_2	R3_3	a.value	m.value	p.value	q.value	rank
Pv.13909	59.9777	76.4632	77.4371	0	0	0	0.643409796763562	-4.49236	8.4018979409712e-09	0.000143983325014423	1
Pv.04891	14.9944	20.8536	0	460.123	469.631	451.037	6.23034	4.83375	2.44932834660727e-08	0.000199957410926088	2
Pv.00327	299.888	278.048	216.824	1840.49	1878.52	2681.17	9.5786	2.57211	3.5004506785217e-08	0.000199957410926088	3
Pv.07646	14.9944	13.9024	23.2311	85.2079	335.45	1027.36	6.53791	4.35796	3.77770926092228e-07	0.00161846509011063	4
Pv.08315	37.486	76.4632	54.206	0	0	0	0.643409796763562	-4.13546	1.52362824985143e-06	0.00522208346354079	5
Pv.13360	562.291	479.633	596.266	119.291	111.817	200.461	8.15763	-2.35704	3.00856188992625e-06	0.00859295418461102	6
Pv.11244	179.933	229.39	309.749	51.1247	44.7267	62.6441	6.83604	-2.60609	3.70005232596493e-06	0.00905825667286587	7
Pv.01407	97.4637	139.024	139.387	17.0416	22.3634	25.0576	5.71119	-2.98028	5.69497511097081e-06	0.0117681	8
Pv.09665	134.95	159.878	139.387	34.0832	22.3634	25.0576	5.99719	-2.83343	6.73348075982903e-06	0.0117681	9
Pv.02267	52.4805	48.6584	46.4623	0	0	0	0.643409796763562	-3.96502	6.86708421842211e-06	0.0117681	10
Pv.06758	292.391	229.39	263.286	68.1663	89.4534	50.1153	7.08841	-2.37798	8.67064045681424e-06	0.0135080695916751	11
Pv.03329	472.324	576.95	604.01	153.374	223.634	175.403	8.32661	-2.03006	1.0533941296697e-05	0.0139643814355879	12
Pv.08602	397.352	291.951	294.261	1670.07	1766.71	1791.62	9.58631	1.96262	1.05932752910453e-05	0.0139643814355879	13
Pv.12986	764.715	1007.92	1184.79	153.374	469.631	238.048	9.05064	-2.25632	1.16557859484566e-05	0.0142675145570501	14
Pv.01911	104.961	111.219	170.362	937.287	693.264	676.556	8.3228	2.15164	1.30738794150801e-05	0.0149364714357486	15
Pv.12010	44.9832	48.6584	46.4623	0	0	0	0.643409796763562	-3.88601	1.44787535288449e-05	0.0155076499514885	16
Pv.04006	734.726	924.51	991.195	323.79	290.724	338.278	9.06993	-1.9038	2.09461553330918e-05	0.020320004617282	17
Pv.14006	1769.34	1730.85	1602.95	698.705	469.631	651.498	10.0176	-1.91148	2.13432971413361e-05	0.020320004617282	18
Pv.04003	832.19	1014.88	1262.23	391.956	424.904	338.278	9.31909	-1.86691	2.65699863926883e-05	0.0239647293058683	19
Pv.00814	284.894	264.146	348.467	68.1663	134.18	75.1729	7.38463	-2.16232	3.62154725710847e-05	0.0310312276725339	20
Pv.06392	82.4693	76.4632	61.9497	460.123	402.54	400.922	7.48489	2.07944	3.80597194389474e-05	0.0310581509764433	21
Pv.09487	1386.98	1112.19	944.733	391.956	447.267	476.095	9.49326	-1.83649	3.98715832106992e-05	0.0310581509764433	22
Pv.08597	584.782	729.876	774.371	272.665	313.087	187.932	8.7404	-1.87648	4.93358742344156e-05	0.0367595	23
Pv.00681	434.838	284.999	549.804	153.374	156.544	75.1729	7.885	-2.17381	5.35487274119846e-05	0.0382360225691325	24
Pv.01867	502.313	465.731	542.06	2351.74	2370.52	2017.14	10.0752	1.7164	5.89071533533174e-05	0.040379675480632	25

[truncated: 4 more sheets: D8vsR24, D10dvsR3, D10dvsR24, R3vsR24]
