# Supplementary material for: Transcriptome analysis of the anhydrobiotic cell line Pv11 infers the mechanism of desiccation tolerance and recovery
Source: Sci Rep. 2018 Dec 18;8:17941. doi: 10.1038/s41598-018-36124-6 (PMC6298976; doi:10.1038/s41598-018-36124-6)
Supplement: Supplementary file 3 — Supplementary Data 2 [file 41598_2018_36124_MOESM3_ESM.xlsx]

## Sheet: Data 2
Expriment Condition	GO	GO Description	Ont	q value	Counts	Up	Down
T0vsT48
T0vsD8	GO:0005484	SNAP receptor activity	MF	0.0418134039690584	7	6	1
	GO:0004719	protein-L-isoaspartate (D-aspartate) O-methyltransferase activity	MF	0.0418134039690584	6	6	0
	GO:0006479	protein methylation	BP	0.0418134039690584	7	6	1
T0vsD10days	GO:0006412	translation	BP	3.81945953122598e-08	36	8	28
	GO:0003735	structural constituent of ribosome	MF	7.6258951204987e-08	37	9	28
	GO:0019843	rRNA binding	MF	0.00552210963415362	8	1	7
T0vsR3	GO:0006412	translation	BP	5.04967505385268e-27	36	0	36
	GO:0003735	structural constituent of ribosome	MF	5.15798691780853e-27	37	0	37
	GO:0022625	cytosolic large ribosomal subunit	CC	3.0457927683854e-14	14	0	14
	GO:0022627	cytosolic small ribosomal subunit	CC	6.38951488945788e-09	9	0	9
	GO:0000022	mitotic spindle elongation	BP	1.96874948097718e-06	10	0	10
	GO:0005840	ribosome	CC	8.72381258425036e-06	10	0	10
	GO:0019843	rRNA binding	MF	4.6454430745765e-05	6	0	6
	GO:0051298	centrosome duplication	BP	0.00045529165499887	8	0	8
T0vsR24	GO:0006412	translation	BP	3.87453959863624e-08	22	5	17
	GO:0003735	structural constituent of ribosome	MF	1.20797750290185e-07	22	4	18
	GO:0006096	glycolytic process	BP	3.38457395890521e-06	9	0	9
	GO:0005840	ribosome	CC	0.00338664275239247	9	2	7
	GO:0006094	gluconeogenesis	BP	0.0223445952481762	4	1	3
	GO:0022627	cytosolic small ribosomal subunit	CC	0.0230402639550289	5	0	5
	GO:0031398	positive regulation of protein ubiquitination	BP	0.0413031961022787	3	1	2
	GO:0019773	proteasome core complex , alpha-subunit complex	CC	0.0413031961022787	3	3	0
T48vsD8	GO:0005212	structural constituent of eye lens	MF	0.00249448624935394	2	2	0
	GO:0006376	mRNA splice site selection	BP	0.00249448624935394	2	2	0
	GO:0005967	mitochondrial pyruvate dehydrogenase complex	CC	0.0167231578263477	1	1	0
	GO:0004742	dihydrolipoyllysine-residue acetyltransferase activity	MF	0.0167231578263477	1	1	0
	GO:0071011	precatalytic spliceosome	CC	0.0167231578263477	3	3	0
	GO:0006617	SRP-dependent cotranslational protein targeting to membrane , signal sequence recognition	BP	0.0167231578263477	1	1	0
	GO:0022008	neurogenesis	BP	0.0167231578263477	4	4	0
	GO:0071458	integral component of cytoplasmic side of endoplasmic reticulum membrane	CC	0.0167231578263477	1	1	0
	GO:0006086	acetyl-CoA biosynthetic process from pyruvate	BP	0.0275881047144017	1	1	0
	GO:0030130	clathrin coat of trans-Golgi network vesicle	CC	0.0275881047144017	1	1	0
	GO:0030132	clathrin coat of coated pit	CC	0.0275881047144017	1	1	0
	GO:0005048	signal sequence binding	MF	0.0293541816542722	1	1	0
	GO:0008187	poly-pyrimidine tract binding	MF	0.0293541816542722	1	1	0
	GO:0001671	ATPase activator activity	MF	0.0293541816542722	1	1	0
	GO:0006497	protein lipidation	BP	0.0293541816542722	1	1	0
	GO:0005786	signal recognition particle , endoplasmic reticulum targeting	CC	0.0327711057685564	1	1	0
	GO:0017101	aminoacyl-tRNA synthetase multienzyme complex	CC	0.0327711057685564	1	1	0
	GO:0003729	mRNA binding	MF	0.0346226328047825	2	2	0
	GO:0008312	7S RNA binding	MF	0.0346226328047825	1	1	0
	GO:0071013	catalytic step 2 spliceosome	CC	0.0356826769395394	2	2	0
	GO:0030992	intraciliary transport particle B	CC	0.0361499944283302	1	0	1
	GO:0009312	oligosaccharide biosynthetic process	BP	0.0361499944283302	1	1	0
	GO:0042073	intraciliary transport	BP	0.0469137899689321	1	0	1
	GO:0005546	phosphatidylinositol-4 , 5-bisphosphate binding	MF	0.0469137899689321	1	1	0
	GO:0004653	polypeptide N-acetylgalactosaminyltransferase activity	MF	0.0473048198521462	1	1	0
	GO:0016080	synaptic vesicle targeting	BP	0.0499595241207232	1	1	0
T48vsD10days	GO:0005212	structural constituent of eye lens	MF	0.012856518243827	2	2	0
	GO:0030426	growth cone	CC	0.0153557942554394	2	2	0
	GO:0005546	phosphatidylinositol-4 , 5-bisphosphate binding	MF	0.0155914662359748	2	2	0
	GO:0005884	actin filament	CC	0.0281664694348014	2	2	0
	GO:0051015	actin filament binding	MF	0.0281664694348014	2	2	0
	GO:0097113	alpha-amino-3-hydroxy-5-methyl-4-isoxazole propionate selective glutamate receptor clustering	BP	0.0281664694348014	1	1	0
	GO:0006617	SRP-dependent cotranslational protein targeting to membrane , signal sequence recognition	BP	0.0281664694348014	1	1	0
	GO:0030864	cortical actin cytoskeleton	CC	0.0281664694348014	1	1	0
	GO:0071008	U2-type post-mRNA release spliceosomal complex	CC	0.0281664694348014	1	1	0
	GO:0035039	male pronucleus assembly	BP	0.0281664694348014	1	0	1
	GO:0046008	regulation of female receptivity, post-mating	BP	0.0281664694348014	1	0	1
	GO:0070884	regulation of calcineurin-NFAT signaling cascade	BP	0.0281664694348014	1	0	1
	GO:0000152	nuclear ubiquitin ligase complex	CC	0.0281664694348014	1	1	0
	GO:0031462	Cul2-RING ubiquitin ligase complex	CC	0.0281664694348014	1	1	0
	GO:0042478	regulation of eye photoreceptor cell development	BP	0.0281664694348014	1	1	0
	GO:0005762	mitochondrial large ribosomal subunit	CC	0.0335450800771046	2	1	1
	GO:0010998	regulation of translational initiation by eIF2 alpha phosphorylation	BP	0.0378345042170404	1	1	0
	GO:0042255	ribosome assembly	BP	0.0378345042170404	1	0	1
	GO:0022008	neurogenesis	BP	0.0384530158394873	4	3	1
	GO:0016671	oxidoreductase activity , acting on a sulfur group of donors , disulfide as acceptor	MF	0.0384530158394873	1	1	0
	GO:0000103	sulfate assimilation	BP	0.0384530158394873	1	1	0
	GO:0030130	clathrin coat of trans-Golgi network vesicle	CC	0.0384530158394873	1	1	0
	GO:0030132	clathrin coat of coated pit	CC	0.0384530158394873	1	1	0
	GO:0016831	carboxy-lyase activity	MF	0.0384530158394873	1	1	0
	GO:0007343	egg activation	BP	0.0384530158394873	1	0	1
	GO:0048140	male germ-line cyst encapsulation	BP	0.0384530158394873	1	1	0
	GO:0031594	neuromuscular junction	CC	0.0392872191459729	2	2	0
	GO:0008187	poly-pyrimidine tract binding	MF	0.0424272593734123	1	1	0
	GO:0061177	type Is terminal bouton	CC	0.0424272593734123	1	1	0
	GO:0006497	protein lipidation	BP	0.0424272593734123	1	1	0
	GO:0005786	signal recognition particle , endoplasmic reticulum targeting	CC	0.0465250059578577	1	1	0
	GO:0061176	type Ib terminal bouton	CC	0.0465250059578577	1	1	0
	GO:0031209	SCAR complex	CC	0.0465250059578577	1	0	1
	GO:0050807	regulation of synapse organization	BP	0.0465250059578577	1	0	1
	GO:0008312	7S RNA binding	MF	0.0499632545564572	1	1	0
	GO:0006376	mRNA splice site selection	BP	0.0499632545564572	1	1	0
	GO:0019752	carboxylic acid metabolic process	BP	0.0499632545564572	1	1	0
T48vsR3	GO:0016971	flavin-linked sulfhydryl oxidase activity	MF	0.0275659654221025	1	0	1
	GO:0030478	actin cap	CC	0.0275659654221025	1	0	1
	GO:0007374	posterior midgut invagination	BP	0.0275659654221025	1	0	1
	GO:0070252	actin-mediated cell contraction	BP	0.0275659654221025	1	0	1
	GO:0015574	trehalose transmembrane transporter activity	MF	0.0275659654221025	1	0	1
	GO:0015767	lactose transport	BP	0.0275659654221025	1	0	1
	GO:0015768	maltose transport	BP	0.0275659654221025	1	0	1
	GO:0015770	sucrose transport	BP	0.0275659654221025	1	0	1
	GO:0044804	nucleophagy	BP	0.0275659654221025	1	0	1
	GO:0032780	negative regulation of ATPase activity	BP	0.0275659654221025	1	0	1
	GO:0031023	microtubule organizing center organization	BP	0.0275659654221025	1	0	1
	GO:2000002	negative regulation of DNA damage checkpoint	BP	0.0275659654221025	1	0	1
	GO:0008503	benzodiazepine receptor activity	MF	0.0275659654221025	1	0	1
	GO:0002082	regulation of oxidative phosphorylation	BP	0.0275659654221025	1	0	1
	GO:0004001	adenosine kinase activity	MF	0.0303697884938267	1	0	1
	GO:0006167	AMP biosynthetic process	BP	0.0303697884938267	1	0	1
	GO:0007277	pole cell development	BP	0.0303697884938267	1	0	1
	GO:0000271	polysaccharide biosynthetic process	BP	0.0303697884938267	1	0	1
	GO:0030150	protein import into mitochondrial matrix	BP	0.0303697884938267	1	0	1
	GO:0070725	Yb body	CC	0.0303697884938267	1	0	1
	GO:0004364	glutathione transferase activity	MF	0.0324930863856146	2	0	2
	GO:0009060	aerobic respiration	BP	0.0343807871151903	1	0	1
	GO:0000421	autophagic vacuole membrane	CC	0.0343807871151903	1	0	1
	GO:0034045	pre-autophagosomal structure membrane	CC	0.0343807871151903	1	0	1
	GO:0006166	purine ribonucleoside salvage	BP	0.0381583746118181	1	0	1
	GO:0005826	actomyosin contractile ring	CC	0.0381583746118181	1	0	1
	GO:0007375	anterior midgut invagination	BP	0.0381583746118181	1	0	1
	GO:0080025	phosphatidylinositol-3 , 5-bisphosphate binding	MF	0.0381583746118181	1	0	1
	GO:0006497	protein lipidation	BP	0.0381583746118181	1	0	1
	GO:0008173	RNA methyltransferase activity	MF	0.0447447960512411	1	0	1
	GO:0030589	pseudocleavage involved in syncytial blastoderm formation	BP	0.0479726890830705	1	0	1
	GO:0090254	cell elongation involved in imaginal disc-derived wing morphogenesis	BP	0.0479726890830705	1	0	1
	GO:0015232	heme transporter activity	MF	0.0479726890830705	1	0	1
T48vsR24
D8vsD10days
D8vsR3	GO:0003735	structural constituent of ribosome	MF	0.000849971284677463	5	1	4
	GO:0006412	translation	BP	0.000849971284677463	5	1	4
	GO:0048763	calcium-induced calcium release activity	MF	0.0202212461363259	1	1	0
	GO:0032237	activation of store-operated calcium channel activity	BP	0.0202212461363259	1	1	0
	GO:0016301	kinase activity	MF	0.0202212461363259	3	2	1
	GO:0036054	protein-malonyllysine demalonylase activity	MF	0.0202212461363259	1	1	0
	GO:0036055	protein-succinyllysine desuccinylase activity	MF	0.0202212461363259	1	1	0
	GO:0036047	peptidyl-lysine demalonylation	BP	0.0202212461363259	1	1	0
	GO:0005840	ribosome	CC	0.0263286966970616	2	0	2
	GO:0010458	exit from mitosis	BP	0.0263286966970616	1	0	1
	GO:0030150	protein import into mitochondrial matrix	BP	0.0263286966970616	1	0	1
	GO:0070725	Yb body	CC	0.0263286966970616	1	0	1
	GO:0015279	store-operated calcium channel activity	MF	0.0322678556925203	1	1	0
	GO:0060356	leucine import	BP	0.0322678556925203	1	0	1
	GO:0008173	RNA methyltransferase activity	MF	0.0464575946878055	1	0	1
D8vsR24	GO:0004719	protein-L-isoaspartate (D-aspartate) O-methyltransferase activity	MF	0.00216681418450924	7	1	6
	GO:0006479	protein methylation	BP	0.00216681418450924	8	2	6
D10daysvsR3	GO:0048763	calcium-induced calcium release activity	MF	0.0151449737833333	1	1	0
	GO:0032237	activation of store-operated calcium channel activity	BP	0.0151449737833333	1	1	0
	GO:0030478	actin cap	CC	0.0151449737833333	1	0	1
	GO:0070252	actin-mediated cell contraction	BP	0.0151449737833333	1	0	1
	GO:0036054	protein-malonyllysine demalonylase activity	MF	0.0151449737833333	1	1	0
	GO:0036055	protein-succinyllysine desuccinylase activity	MF	0.0151449737833333	1	1	0
	GO:0036047	peptidyl-lysine demalonylation	BP	0.0151449737833333	1	1	0
	GO:0036049	peptidyl-lysine desuccinylation	BP	0.0151449737833333	1	1	0
	GO:0005826	actomyosin contractile ring	CC	0.0302127188827813	1	0	1
	GO:0030589	pseudocleavage involved in syncytial blastoderm formation	BP	0.0367338112067659	1	0	1
	GO:0090254	cell elongation involved in imaginal disc-derived wing morphogenesis	BP	0.0367338112067659	1	0	1
	GO:0045495	pole plasm	CC	0.0367338112067659	1	0	1
	GO:0045178	basal part of cell	CC	0.0385983590140961	1	0	1
	GO:0017146	N-methyl-D-aspartate selective glutamate receptor complex	CC	0.0385983590140961	1	0	1
	GO:0051533	positive regulation of NFAT protein import into nucleus	BP	0.0401298171424475	1	1	0
	GO:0018345	protein palmitoylation	BP	0.0401298171424475	1	1	0
	GO:0007377	germ-band extension	BP	0.0401298171424475	1	0	1
	GO:0070403	NAD+ binding	MF	0.0401298171424475	1	1	0
	GO:0035186	syncytial blastoderm mitotic cell cycle	BP	0.0401298171424475	1	0	1
	GO:0004972	N-methyl-D-aspartate selective glutamate receptor activity	MF	0.0401298171424475	1	0	1
	GO:0007059	chromosome segregation	BP	0.0401298171424475	1	0	1
	GO:0007370	ventral furrow formation	BP	0.0422451376177311	1	0	1
	GO:0000775	chromosome , centromeric region	CC	0.0422451376177311	1	0	1
	GO:0051233	spindle midzone	CC	0.0422451376177311	1	0	1
	GO:0000086	G2/M transition of mitotic cell cycle	BP	0.0422451376177311	1	0	1
	GO:0006412	translation	BP	0.0427362647342411	2	1	1
	GO:0019706	protein-cysteine S-palmitoyltransferase activity	MF	0.046899415605028	1	1	0
	GO:0031532	actin cytoskeleton reorganization	BP	0.046899415605028	1	0	1
	GO:0035025	positive regulation of Rho protein signal transduction	BP	0.046899415605028	1	0	1
	GO:0003735	structural constituent of ribosome	MF	0.046899415605028	2	1	1
	GO:0016226	iron-sulfur cluster assembly	BP	0.046899415605028	1	0	1
	GO:0050770	regulation of axonogenesis	BP	0.0484208269709028	1	0	1
	GO:0016328	lateral plasma membrane	CC	0.0488578254290042	1	0	1
	GO:0016476	regulation of embryonic cell shape	BP	0.0488578254290042	1	0	1
D10daysvsR24	GO:0031201	SNARE complex	CC	0.0229149255922669	7	0	7
	GO:0005484	SNAP receptor activity	MF	0.0229149255922669	7	0	7
	GO:0004719	protein-L-isoaspartate (D-aspartate) O-methyltransferase activity	MF	0.0229149255922669	6	1	5
	GO:0006888	ER to Golgi vesicle-mediated transport	BP	0.0290583606145595	9	1	8
R3vsR24	GO:0007375	anterior midgut invagination	BP	0.0470390014029693	2	2	0
	GO:0006334	nucleosome assembly	BP	0.0470390014029693	3	2	1
