# Supplementary material for: Transcriptome analysis of the anhydrobiotic cell line Pv11 infers the mechanism of desiccation tolerance and recovery
Source: Sci Rep. 2018 Dec 18;8:17941. doi: 10.1038/s41598-018-36124-6 (PMC6298976; doi:10.1038/s41598-018-36124-6)
Supplement: Supplementary file 4 — Supplementary Data 3 [file 41598_2018_36124_MOESM4_ESM.xlsx]

## Sheet: HR
GeneName	AccessionNumber	PvGeneID	E.value	Pv11			P.vanderplanki		PnGeneID	E.value	P.nubifer
				Upregulation in pretreatment	Upregulation in dehydration	Upregulation in rehydration	Upregulation in dehydration	Upregulation in rehydration			Upregulation in dehydration
RAD51B	NM_002877.5	Pv.04176	1.4e-23	-	T0vsD10d	-	-	-	Pn.00701	4.89e-25	-
RAD50	NM_005732.3	Pv.02239	3.3e-127	-	-	-	-	D48vsR3	Pn.14177	1.6e-122	-
RAD51	NM_002875.4	Pv.04176	2.88e-150	-	T0vsD10d	-	-	-	Pn.00701	1.33e-153	-
XRCC3	NM_005432.3	Pv.04176	1.3e-16	-	T0vsD10d	-	-	-	Pn.13575	4e-22	-
DMC1	NM_007068.3	Pv.04176	1.27e-104	-	T0vsD10d	-	-	-	Pn.00701	9.47e-105	-
RAD54B	NM_012415.3	Pv.17500	1.65e-148	-	-	-	-	-	Pn.01263	8.59e-151	-
RAD54L	NM_003579.3	Pv.17500	0	-	-	-	-	-	Pn.01263	0	-
RAD51D	NM_002878	No Hits							No Hits
XRCC2	NM_005431	No Hits							No Hits
RAD52	NM_134424	No Hits							No Hits
BRCA1	NM_007295	No Hits							No Hits
SHFM1(DSS1)	NM_006304	No Hits							No Hits
MRE11A	NM_005590	No Hits							No Hits
NBN(NBS1)	NM_002485	No Hits							No Hits
RBBP8(CtIP)	NM_002894	No Hits							No Hits
MUS81	NM_025128	No Hits							No Hits
EME1(MMS4L)	NM_152463	No Hits							No Hits
EME2	NM_001010865	No Hits							No Hits
GIYD1(SLX1A)	NM_001014999	No Hits							No Hits
GIYD2(SLX1B)	NM_024044	No Hits							No Hits
GEN1	NM_182625	No Hits							No Hits

## Sheet: MMR
GeneName	AccessionNumber	PvGeneID	E.value	Pv11			P.vanderplanki		PnGeneID	E.value	P.nubifer
				Upregulation in pretreatment	Upregulation in dehydration	Upregulation in rehydration	Upregulation in dehydration	Upregulation in rehydration			Upregulation in dehydration
PMS2	NM_000535.6	Pv.01579	5.01e-79	-	-	-	-	-	Pn.07867	4.27e-108	-
MLH1	NM_000249.3	Pv.01255	1.72e-113	-	-	-	-	-	Pn.13450	0	-
MSH3	NM_002439.4	Pv.04368	6.38e-60	-	-	-	-	-	Pn.12000	2.08e-62	-
MSH2	NM_000251.2	Pv.04368	0	-	-	-	-	-	Pn.12000	0	-
PMS1	NM_000534.4	Pv.01579	1.14e-37	-	-	-	-	-	Pn.07867	6.77e-39	-
MLH3	NM_014381.2	Pv.01255	2.4e-25	-	-	-	-	-	Pn.13450	8.1e-23	-
MSH6	NM_000179.2	Pv.03510	0	-	-	-	-	-	Pn.15138	0	-
MSH4	NM_002440.3	Pv.09938	1.78e-109	-	-	-	-	-	Pn.06455	2.41e-95	-
MSH5	NM_002441.4	Pv.11067	1.18e-64	-	-	-	-	-	Pn.00799	4.2e-77	-
PMS2L3	NM_005395	No Hits							No Hits

## Sheet: NER
GeneName	AccessionNumber	PvGeneID	E.value	Pv11			P.vanderplanki		PnGeneID	E.value	P.nubifer
				Upregulation in pretreatment	Upregulation in dehydration	Upregulation in rehydration	Upregulation in dehydration	Upregulation in rehydration			Upregulation in dehydration
XPC	NM_004628.4	Pv.03630	5.8e-98	-	-	-	-	-	Pn.10955	1.21e-91	-
DDB1	NM_001923.4	Pv.03514	0	-	-	-	-	-	Pn.09114	0	-
XPA	NM_000380.3	Pv.10801	1e-57	-	-	D10dvsR24	-	D48vsR3	Pn.08841	5.86e-49	-
RPA2	NM_002946.4	Pv.12421	2.6e-20	-	-	-	-	-	Pn.13646	1.38e-24	-
RAD23B	NM_002874.4	Pv.11036	4.27e-42	-	-	-	-	-	Pn.11406	7.59e-42	-
CETN2	NM_004344.1	Pv.08488	1.03e-71	-	-	-	-	-	Pn.14185	1.22e-71	-
RPA1	NM_002945.4	Pv.05315	1.02e-125	-	-	-	-	-	Pn.01296	1.13e-133	-
RAD23A	NM_005053.3	Pv.11036	1.25e-48	-	-	-	-	-	Pn.11406	6.15e-49	-
DDB2(XPE)	NM_000107	No Hits							No Hits
RPA3	NM_002947	No Hits							No Hits

## Sheet: NER(TFIIH)
GeneName	AccessionNumber	PvGeneID	E.value	Pv11			P.vanderplanki		PnGeneID	E.value	P.nubifer
				Upregulation in pretreatment	Upregulation in dehydration	Upregulation in rehydration	Upregulation in dehydration	Upregulation in rehydration			Upregulation in dehydration
LIG1	NM_000234.2	Pv.17076	0	-	-	-	-	-	Pn.16429	0	-
ERCC2(XPD)	NM_000400.3	Pv.05614	0	-	-	-	-	-	Pn.13946	0	-
ERCC3(XPB)	NM_000122.1	Pv.05115	0	-	T0vsD8,T0vsD10d	-	-	-	Pn.12708	0	-
GTF2H3	NM_001516.4	Pv.04021	8.02e-88	-	-	-	-	-	Pn.14596	2.57e-86	-
MNAT1	NM_002431.3	Pv.02663	2.06e-86	-	-	-	-	-	Pn.09744	1.32e-81	-
GTF2H5(TTDA)	NM_207118.2	Pv.11215	1.43e-22	-	-	-	-	-	Pn.10584	7.51e-22	-
GTF2H1	NM_005316.3	Pv.06241	3.8e-138	-	-	-	-	-	Pn.02429	6.13e-137	-
CDK7	NM_001799.3	Pv.06540	9.76e-156	-	-	-	-	-	Pn.10414	3.07e-158	-
GTF2H4	NM_001517.4	Pv.05985	5.29e-147	-	T0vsD10d	-	-	D48vsR24	Pn.12750	1.07e-148	-
GTF2H2	NM_001515.3	Pv.01131	7.35e-128	-	T0vsD8	-	-	-	Pn.09211	5.95e-130	-
CCNH	NM_001239.3	Pv.01957	2.63e-69	-	-	D10dvsR24	-	-	Pn.07710	3.09e-71	-
ERCC5(XPG)	NM_000123	No Hits
ERCC1	NM_001983	No Hits
ERCC4(XPF)	NM_005236	No Hits

## Sheet: NHEJ
GeneName	AccessionNumber	PvGeneID	E.value	Pv11			P.vanderplanki		PnGeneID	E.value	P.nubifer
				Upregulation in pretreatment	Upregulation in dehydration	Upregulation in rehydration	Upregulation in dehydration	Upregulation in rehydration			Upregulation in dehydration
XRCC6(Ku70)	NM_001469.4	Pv.05333	1.17e-47	-	-	-	-	-	Pn.12095	1.65e-47	D0vsD24
XRCC5(Ku80)	NM_021141.3	Pv.10272	1.05e-41	-	T0vsD8,T0vsD10d	-	-	-	Pn.08610	7.64e-41	-
LIG4	NM_002312.3	Pv.15195	6.24e-62	T0vsT48	T0vsD8,T0vsD10d	-	-	-	Pn.05388	1.01e-78	-
PRKDC	NM_006904.6	Pv.10442	1.03e-74	-	-	-	-	-	Pn.13809	4e-89	-
XRCC4	NM_003401	No Hits							No Hits
DCLRE1C(Artemis)	NM_022487	No Hits							No Hits
NHEJ1(XLF, Cernunnos)	NM_024782	No Hits							No Hits
