# Supplementary material for: Transcriptome analysis of the anhydrobiotic cell line Pv11 infers the mechanism of desiccation tolerance and recovery
Source: Sci Rep. 2018 Dec 18;8:17941. doi: 10.1038/s41598-018-36124-6 (PMC6298976; doi:10.1038/s41598-018-36124-6)
Supplement: Supplementary file 5 — Supplementary Data 4 [file 41598_2018_36124_MOESM5_ESM.xlsx]

## Sheet: LEA
GeneName	GeneId	Pv11			P.vanderplanki		P.nubifer
		Upregulation in pretreatment	Upregulation in dehydration	Upregulation in rehydration	Upregulation in dehydration	Upregulation in rehydration	Upregulation in dehydration
PvLea1	Pv.17398	-	T0vsD8,T0vsD10d	-	D0vsD24,D0vsD48	-	NA
PvLea2	Pv.17402	-	-	-	D0vsD24,D0vsD48	-	NA
PvLea3	Pv.17394	T0vsT48	T0vsD8,T0vsD10d	-	D0vsD24,D0vsD48	-	NA
PvLea4	Pv.17383	-	-	-	D0vsD24,D0vsD48	-	NA
PvLea5	Pv.11684	-	-	-	D0vsD24,D0vsD48	-	NA
PvLea6	Pv.11683	-	-	-	D0vsD24,D0vsD48	-	NA
PvLea7	Pv.17384	-	-	-	D0vsD24,D0vsD48	-	NA
PvLea8	Pv.17381	-	-	-	D0vsD24,D0vsD48	-	NA
PvLea9	Pv.02068	-	T0vsD10d	-	D0vsD24,D0vsD48	-	NA
PvLea10	Pv.14169	-	-	-	D0vsD24,D0vsD48	-	NA
PvLea11	Pv.17380	-	-	-	-	-	NA
PvLea12	Pv.02067	-	-	-	D0vsD24,D0vsD48	-	NA
PvLea13	Pv.14169	-	-	-	D0vsD24,D0vsD48	-	NA
PvLea15	Pv.02066	-	-	-	D0vsD24,D0vsD48,D24vsD48	-	NA
PvLea16	Pv.02067	-	-	-	D0vsD24,D0vsD48	-	NA
PvLea18	Pv.17401	-	-	-	D0vsD24,D0vsD48	-	NA
PvLea19	Pv.02065	T0vsT48	T0vsD8,T0vsD10d	-	D0vsD24,D0vsD48	-	NA
PvLea21	Pv.17407	-	-	-	D0vsD24	-	NA
PvLea22	Pv.17408	-	-	-	D0vsD24,D0vsD48	-	NA
PvLea24	Pv.17409	-	-	-	-	-	NA
PvLea25	Pv.17406	-	-	-	D0vsD24	-	NA
PvLea26	Pv.17405	T0vsT48	T0vsD10d	-	D0vsD24,D0vsD48	-	NA
PvLea27	Pv.14794	-	-	-	-	-	NA
Pv11:
Upregulation in pretreatment = T0vsT48(FDR<0.05)
Upregulation in dehydration = T0vsD8,T0vsD10d,T48vsD8,T48vsD10d,D8vsD10d(FDR<0.05)
Upregulation in rehydration = D10dvsR3,D10dvsR24,R3vsR24(FDR < 0.05)
P.vanderplanki :
Upregulation in dehydration = D0vsD24,D0vsD48,D24vsD48(RPKM > 10 & FoldChange > 3)
Upregulation in rehydration = D48vsR3, D48vsR24, R3vsR24(RPKM > 10 & FoldChange > 3)
P.nubifer :
Upregulation in dehydration = D0vsD24 (RPKM > 10 & FoldChange > 3) NA : Homologous Gene does not exit

## Sheet: TRX
GeneName	GeneId	Pv11			P.vanderplanki		P.nubifer
		Upregulation in pretreatment	Upregulation in dehydration	Upregulation in rehydration	Upregulation in dehydration	Upregulation in rehydration	Upregulation in dehydration
PvTrx1-1	Pv.00404	T0vsT48	T0vsD8,T0vsD10d	-	-	-	- (Pn.14001)
PvTrx-1-2	Pv.06051	-	-	-	-	-	NA
PvTrx2	Pv.07218	-	T0vsD10d	-	-	-	- (Pn.7811)
PvTrx3	Pv.06474	-	-	D10dvsR24	D0vsD48	-	- (Pn.5249 )
PvTrx4	Pv.07501	-	T0vsD8,T0vsD10d	-	D0vsD24,D0vsD48	-	NA
PvTrx5	Pv.07502	-	-	-	D0vsD24	-	NA
PvTrx6	Pv.07503	-	-	-	-	-	NA
PvTrx7	Pv.07504	T0vsT48	T0vsD8,T0vsD10d	-	D0vsD24,D0vsD48	-	NA
PvTrx8	Pv.07505	-	-	-	D0vsD24,D0vsD48	-	NA
PvTrx9	Pv.07506	-	-	-	D0vsD24,D0vsD48	-	NA
PvTrx10	Pv.07507	-	-	-	D0vsD24,D0vsD48	-	NA
PvTrx11	Pv.07509	-	-	-	D0vsD24	-	NA
PvTrx12	Pv.07510	T0vsT48	T0vsD8,T0vsD10d	-	D0vsD24,D0vsD48	-	NA
PvTrx13	Pv.07511	-	-	-	D0vsD24,D0vsD48	-	NA
PvTrx14	Pv.07512	-	-	-	D0vsD24,D0vsD48	-	NA
PvTrx15	Pv.07513	-	T0vsD10d,T48vsD10d	-	D0vsD24,D0vsD48	-	NA
PvTrx16	Pv.07514	-	-	-	D0vsD24,D0vsD48	-	NA
PvTrx17	Pv.07515	-	-	-	D0vsD24,D0vsD48,D24vsD48	-	NA
PvTrx18	Pv.07516	-	T0vsD8,T0vsD10d,T48vsD8,T48vsD10d	-	D0vsD24,D0vsD48	-	NA
PvTrx19	Pv.07517	-	-	-	D0vsD24,D0vsD48,D24vsD48	-	NA
PvTrx20	Pv.07518	-	-	-	D0vsD24,D0vsD48,D24vsD48	-	NA
PvTrx21	Pv.07521	-	-	-	D0vsD24,D0vsD48	-	NA
PvTrx22	Pv.07522	-	-	-	D0vsD24,D0vsD48	-	NA
PvTrx23	Pv.05979	-	-	-	D0vsD24,D0vsD48	-	NA
PvTrx24	Pv.05980	-	-	-	-	-	NA
Pv11:
Upregulation in pretreatment = T0vsT48(FDR<0.05)
Upregulation in dehydration = T0vsD8,T0vsD10d,T48vsD8,T48vsD10d,D8vsD10d(FDR<0.05)
Upregulation in rehydration = D10dvsR3,D10dvsR24,R3vsR24(FDR < 0.05)
P.vanderplanki :
Upregulation in dehydration = D0vsD24,D0vsD48,D24vsD48(RPKM > 10 & FoldChange > 3)
Upregulation in rehydration = D48vsR3, D48vsR24, R3vsR24(RPKM > 10 & FoldChange > 3)
P.nubifer :
Upregulation in dehydration = D0vsD24 (RPKM > 10 & FoldChange > 3) NA : Homologous Gene does not exit

## Sheet: PIMT
GeneName	GeneId	Pv11			P.vanderplanki		P.nubifer
		Upregulation in pretreatment	Upregulation in dehydration	Upregulation in rehydration	Upregulation in dehydration	Upregulation in rehydration	Upregulation in dehydration
PvPimt-1	Pv.12353	-	-	D10dvsR24,R3vsR24	-	D48vsR24,R3vsR24	-(PnPimt)
PvPimt-2	Pv.07097	T0vsT48	T0vsD8,T0vsD10d	-	D0vsD48	-	NA
PvPimt-3	Pv.07096	T0vsT48	T0vsD8,T0vsD10d	-	D0vsD24,D0vsD48	-	NA
PvPimt-4	Pv.07094	T0vsT48	-	-	D0vsD24,D0vsD48	-	NA
PvPimt-5	Pv.07093	-	-	-	D0vsD24,D0vsD48	-	NA
PvPimt-6	Pv.15166	-	T0vsD8,T0vsD10d	-	D0vsD24,D0vsD48	-	NA
PvPimt-7	Pv.02889	-	-	-	D0vsD24,D0vsD48	-	NA
PvPimt-8	Pv.02888	-	-	-	D0vsD24	-	NA
PvPimt-9	Pv.02887	-	-	-	D0vsD24,D0vsD48	-	NA
PvPimt-10	Pv.02886	-	T0vsD8	-	D0vsD24,D0vsD48	-	NA
PvPimt-11	Pv.15972	-	T0vsD8,T0vsD10d	-	D0vsD24,D0vsD48	-	NA
PvPimt-12	Pv.02885	-	-	-	D0vsD24,D0vsD48,D24vsD48	-	NA
PvPimt-13	Pv.02884	-	T0vsD10d	-	D0vsD24,D0vsD48,D24vsD48	-	NA
PvPimt-14	Pv.02883	-	-	-	-	-	NA
Pv11:
Upregulation in pretreatment = T0vsT48(FDR<0.05)
Upregulation in dehydration = T0vsD8,T0vsD10d,T48vsD8,T48vsD10d,D8vsD10d(FDR<0.05)
Upregulation in rehydration = D10dvsR3,D10dvsR24,R3vsR24(FDR < 0.05)
P.vanderplanki :
Upregulation in dehydration = D0vsD24,D0vsD48,D24vsD48(RPKM > 10 & FoldChange > 3)
Upregulation in rehydration = D48vsR3, D48vsR24, R3vsR24(RPKM > 10 & FoldChange > 3)
P.nubifer :
Upregulation in dehydration = D0vsD24 (RPKM > 10 & FoldChange > 3) NA : Homologous Gene does not exit

## Sheet: Hb
GeneName	GeneId	Pv11			P.vanderplanki		P.nubifer
		Upregulation in pretreatment	Upregulation in dehydration	Upregulation in rehydration	Upregulation in dehydration	Upregulation in rehydration	Upregulation in dehydration
PvHb1	Pv.10438	-	-	-	-	D48vsR24,R3vsR24	-(PnHb1)
PvHb2	Pv.11313	-	-	-	-	D48vsR24,R3vsR24	-(PnHb2 )
PvHb3	Pv.11312	-	-	-	-	-	-(PnHb3 )
PvHb4	Pv.11311	-	-	-	D24vsD48	D48vsR24,R3vsR24	-(PnHb4 )
PvHb5	Pv.10438	-	-	-	-	D48vsR24,R3vsR24	-(PnHb5 )
PvHb6	Pv.14334	-	-	-	-	D48vsR24,R3vsR24	D0vsD24(PnHb6)
PvHb7	Pv.12043	-	-	-	-	D48vsR3,D48vsR24	-(PnHb7)
PvHb8	Pv.07497	-	-	-	-	D48vsR24,R3vsR24	D0vsD24(PnHb8)
PvHb9	Pv.00378	-	-	-	-	D48vsR24,R3vsR24	-(PnHb9)
PvHb10	Pv.10438	-	-	-	-	D48vsR24,R3vsR24	-(PnHb10)
PvHb11	Pv.03004	-	-	-	D0vsD24,D0vsD48	-	-(PnHb11)
PvHb12	Pv.03005	-	-	-	-	-	-(PnHb12)
PvHb13	Pv.02995	-	-	-	-	D48vsR3,D48vsR24	-(PnHb13)
PvHb15	Pv.02997	-	-	-	-	-	-(PnHb14)
PvHb16	Pv.02998	-	-	-	-	D48vsR3,D48vsR24	-(PnHb15)
PvHb17	Pv.02999	-	-	-	D0vsD24,D0vsD48	-	-(PnHb16)
PvHb18	Pv.14636	-	-	-	-	D48vsR24,R3vsR24	-(PnHb17)
PvHb19	Pv.12393	-	-	-	-	D48vsR3,D48vsR24	-(PnHb18)
PvHb20	Pv.12394	-	-	-	-	D48vsR3,D48vsR24	-(PnHb19)
PvHb21	Pv.00647	-	-	-	-	D48vsR24,R3vsR24	D0vsD24(PnHb20 )
PvHb22	Pv.00647	-	-	-	-	D48vsR24,R3vsR24	-(PnHb21)
PvHb23	Pv.03001	-	-	-	D0vsD24	-	-(PnHb22)
PvHb24	Pv.03002	-	-	-	D0vsD24	-	-(PnHb23)
PvHb25	Pv.03003	-	-	-	D0vsD24,D0vsD48	-	-(PnHb24)
PvHb26	Pv.12395	-	-	-	-	D48vsR3,D48vsR24,R3vsR24	-(PnHb25)
PvHb27	Pv.02770	-	-	-	-	D48vsR24,R3vsR24	NA
PvHb28	Pv.12395	-	-	-	-	D48vsR3,D48vsR24,R3vsR24	NA
PvHb29	Pv.11625	-	-	-	-	D48vsR24,R3vsR24	NA
PvHb30	Pv.10438	-	-	-	-	D48vsR24,R3vsR24	NA
PvHb31	Pv.00646	-	-	-	-	D48vsR3,D48vsR24,R3vsR24	NA
PvHb32	Pv.03000	-	-	-	D0vsD24	-	NA
PvHb33	Pv.03001	-	-	-	D0vsD24	-	NA
Pv11:
Upregulation in pretreatment = T0vsT48(FDR<0.05)
Upregulation in dehydration = T0vsD8,T0vsD10d,T48vsD8,T48vsD10d,D8vsD10d(FDR<0.05)
Upregulation in rehydration = D10dvsR3,D10dvsR24,R3vsR24(FDR < 0.05)
P.vanderplanki :
Upregulation in dehydration = D0vsD24,D0vsD48,D24vsD48(RPKM > 10 & FoldChange > 3)
Upregulation in rehydration = D48vsR3, D48vsR24, R3vsR24(RPKM > 10 & FoldChange > 3)
P.nubifer :
Upregulation in dehydration = D0vsD24 (RPKM > 10 & FoldChange > 3) NA : Homologous Gene does not exit

## Sheet: Aqp
GeneName	GeneId	Pv11			P.vanderplanki		P.nubifer
		Upregulation in pretreatment	Upregulation in dehydration	Upregulation in rehydration	Upregulation in dehydration	Upregulation in rehydration	Upregulation in dehydration
Aqp1	Pv.02641	-	-	-	D0vsD24	-	- (Pn.15093)
Aqp2	Pv.04131	-	-	-	-	D48vsR24,R3vsR24	- (Pn.15551)
Aqp3	Pv.09325	-	-	-	-	R3vsR24	- (Pn.10617)
Aqp4	Pv.09326	-	-	-	-	-	- (Pn.10615)
Aqp5	Pv.02642	-	-	-	D0vsD48	-	D0vsD24 (Pn.02185)
Pv11:
Upregulation in pretreatment = T0vsT48(FDR<0.05)
Upregulation in dehydration = T0vsD8,T0vsD10d,T48vsD8,T48vsD10d,D8vsD10d(FDR<0.05)
Upregulation in rehydration = D10dvsR3,D10dvsR24,R3vsR24(FDR < 0.05)
P.vanderplanki :
Upregulation in dehydration = D0vsD24,D0vsD48,D24vsD48(RPKM > 10 & FoldChange > 3)
Upregulation in rehydration = D48vsR3, D48vsR24, R3vsR24(RPKM > 10 & FoldChange > 3)
P.nubifer :
Upregulation in dehydration = D0vsD24 (RPKM > 10 & FoldChange > 3) NA : Homologous Gene does not exit

## Sheet: Trehalose
GeneName	GeneId	Pv11			P.vanderplanki		P.nubifer
		Upregulation in pretreatment	Upregulation in dehydration	Upregulation in rehydration	Upregulation in dehydration	Upregulation in rehydration	Upregulation in dehydration
Tret1	Pv.05105	-	-	-	-	-	- (Pn.06509)
Tpp	Pv.10180	-	-	-	-	-	- (Pn.05018)
Tps	Pv.10178	-	-	-	D0vsD24,D0vsD48	-	- (Pn.05016)
Treh	Pv.10692	T0vsT48	T0vsD8	-	D0vsD48	-	- (Pn.01173)
Pv11:
Upregulation in pretreatment = T0vsT48(FDR<0.05)
Upregulation in dehydration = T0vsD8,T0vsD10d,T48vsD8,T48vsD10d,D8vsD10d(FDR<0.05)
Upregulation in rehydration = D10dvsR3,D10dvsR24,R3vsR24(FDR < 0.05)
P.vanderplanki :
Upregulation in dehydration = D0vsD24,D0vsD48,D24vsD48(RPKM > 10 & FoldChange > 3)
Upregulation in rehydration = D48vsR3, D48vsR24, R3vsR24(RPKM > 10 & FoldChange > 3)
P.nubifer :
Upregulation in dehydration = D0vsD24 (RPKM > 10 & FoldChange > 3) NA : Homologous Gene does not exit
