# Supplementary material for: Transcriptome analysis of the anhydrobiotic cell line Pv11 infers the mechanism of desiccation tolerance and recovery
Source: Sci Rep. 2018 Dec 18;8:17941. doi: 10.1038/s41598-018-36124-6 (PMC6298976; doi:10.1038/s41598-018-36124-6)
Supplement: Supplementary file 6 — Supplementary Data 5 [file 41598_2018_36124_MOESM6_ESM.xlsx]

## Sheet: S1
gaf-version: 2.0
B2G	Pv.07889	Pv.07889		GO:0000502	GO_REF:nd	ND		C	proteasome activator complex subunit 4b-like	NA	NA	taxon:0	20160410	B2G
B2G	Pv.16007	Pv.16007		GO:0005727	GO_REF:nd	ND		C	conserved repeat domain protein	NA	NA	taxon:0	20160410	B2G
B2G	Pv.00581	Pv.00581		GO:0016021	GO_REF:nd	ND		C	teneurin-a isoform x1	NA	NA	taxon:0	20160410	B2G
B2G	Pv.05518	Pv.05518		GO:0022008	GO_REF:nd	ND		P	small subunit processome component 20 homolog	NA	NA	taxon:0	20160410	B2G
B2G	Pv.16660	Pv.16660		GO:0008270	GO_REF:nd	ND		F	zinc finger swim domain-containing protein 5	NA	NA	taxon:0	20160410	B2G
B2G	Pv.12621	Pv.12621		GO:0005643	GO_REF:nd	ND		C	nuclear pore complex protein nup205	NA	NA	taxon:0	20160410	B2G
B2G	Pv.04687	Pv.04687		GO:0016021	GO_REF:nd	ND		C	otoferlin-like isoform x2	NA	NA	taxon:0	20160410	B2G
B2G	Pv.05535	Pv.05535		GO:0008270	GO_REF:nd	ND		F	agap011771-pa-like protein	NA	NA	taxon:0	20160410	B2G
B2G	Pv.00265	Pv.00265		GO:0005158	GO_REF:nd	ND		F	insulin receptor substrate 1 isoform x1	NA	NA	taxon:0	20160410	B2G
B2G	Pv.05351	Pv.05351		GO:0005634	GO_REF:nd	ND		C	ylp motif-containing protein 1-like	NA	NA	taxon:0	20160410	B2G
B2G	Pv.08113	Pv.08113		GO:0003677	GO_REF:nd	ND		F	protein elys isoform x1	NA	NA	taxon:0	20160410	B2G
B2G	Pv.12149	Pv.12149		GO:0016021	GO_REF:nd	ND		C	transmembrane protein 131	NA	NA	taxon:0	20160410	B2G
B2G	Pv.01460	Pv.01460		GO:0022008	GO_REF:nd	ND		P	aael012079- partial	NA	NA	taxon:0	20160410	B2G
B2G	Pv.00396	Pv.00396		GO:0007165	GO_REF:nd	ND		P	rho gtpase-activating protein 6	NA	NA	taxon:0	20160410	B2G
B2G	Pv.09909	Pv.09909		GO:0005509	GO_REF:nd	ND		F	neurogenic locus	NA	NA	taxon:0	20160410	B2G
B2G	Pv.01831	Pv.01831		GO:0008270	GO_REF:nd	ND		F	zinc finger swim domain-containing protein 8	NA	NA	taxon:0	20160410	B2G
B2G	Pv.10952	Pv.10952		GO:0015031	GO_REF:nd	ND		P	protein mon2 homolog isoform x1	NA	NA	taxon:0	20160410	B2G
B2G	Pv.13530	Pv.13530		GO:0046331	GO_REF:nd	ND		P	ubiquitin-fold modifier-conjugating enzyme 1	NA	NA	taxon:0	20160410	B2G
B2G	Pv.10476	Pv.10476		GO:0005509	GO_REF:nd	ND		F	peflin isoform x1	NA	NA	taxon:0	20160410	B2G
B2G	Pv.10687	Pv.10687		GO:0042302	GO_REF:nd	ND		F	cuticle protein partial	NA	NA	taxon:0	20160410	B2G
B2G	Pv.10688	Pv.10688		GO:0042302	GO_REF:nd	ND		F	adult-specific cuticular protein acp-20-like	NA	NA	taxon:0	20160410	B2G
B2G	Pv.10686	Pv.10686		GO:0042302	GO_REF:nd	ND		F	cuticular protein rr-2 family	NA	NA	taxon:0	20160410	B2G
B2G	Pv.10685	Pv.10685		GO:0042302	GO_REF:nd	ND		F	cuticle protein partial	NA	NA	taxon:0	20160410	B2G
B2G	Pv.12112	Pv.12112		GO:0003677	GO_REF:nd	ND		F	protein elys isoform x2	NA	NA	taxon:0	20160410	B2G
B2G	Pv.16231	Pv.16231		GO:0008157	GO_REF:nd	ND		F	isoform a	NA	NA	taxon:0	20160410	B2G
B2G	Pv.05757	Pv.05757		GO:0004605	GO_REF:nd	ND		F	mitochondrial translocator assembly and maintenance protein 41 homolog	NA	NA	taxon:0	20160410	B2G
B2G	Pv.14660	Pv.14660		GO:0042302	GO_REF:nd	ND		F	cuticle protein	NA	NA	taxon:0	20160410	B2G
B2G	Pv.17241	Pv.17241		GO:0046983	GO_REF:nd	ND		F	microphthalmia-associated transcription factor isoform x3	NA	NA	taxon:0	20160410	B2G
B2G	Pv.17277	Pv.17277		GO:0005509	GO_REF:nd	ND		F	calcyphosin-like protein	NA	NA	taxon:0	20160410	B2G
B2G	Pv.17242	Pv.17242		GO:0046872	GO_REF:nd	ND		F	zinc finger protein on ecdysone puffs isoform x1	NA	NA	taxon:0	20160410	B2G
B2G	Pv.17262	Pv.17262		GO:0042302	GO_REF:nd	ND		F	aael013031- partial	NA	NA	taxon:0	20160410	B2G
B2G	Pv.14599	Pv.14599		GO:0046872	GO_REF:nd	ND		F	re1-silencing transcription factor	NA	NA	taxon:0	20160410	B2G
B2G	Pv.12677	Pv.12677		GO:0016021	GO_REF:nd	ND		C	type 1 phosphatidylinositol -bisphosphate 4-phosphatase	NA	NA	taxon:0	20160410	B2G
B2G	Pv.12674	Pv.12674		GO:0000010	GO_REF:nd	ND		F	decaprenyl-diphosphate synthase subunit 2	NA	NA	taxon:0	20160410	B2G
B2G	Pv.12676	Pv.12676		GO:0000010	GO_REF:nd	ND		F	decaprenyl-diphosphate synthase subunit 2	NA	NA	taxon:0	20160410	B2G
B2G	Pv.00766	Pv.00766		GO:0046854	GO_REF:nd	ND		P	inositol monophosphatase 1-like	NA	NA	taxon:0	20160410	B2G
B2G	Pv.00740	Pv.00740		GO:0007165	GO_REF:nd	ND		P	arrestin domain-containing protein 2-like	NA	NA	taxon:0	20160410	B2G
B2G	Pv.00724	Pv.00724		GO:0046872	GO_REF:nd	ND		F	zinc finger protein 507	NA	NA	taxon:0	20160410	B2G
B2G	Pv.13542	Pv.13542		GO:0097264	GO_REF:nd	ND		P	cell wall-associated protein	NA	NA	taxon:0	20160410	B2G
B2G	Pv.04609	Pv.04609		GO:0007165	GO_REF:nd	ND		P	arrestin homolog isoform x1	NA	NA	taxon:0	20160410	B2G
B2G	Pv.04598	Pv.04598		GO:0000502	GO_REF:nd	ND		C	proteasome assembly chaperone 1	NA	NA	taxon:0	20160410	B2G
B2G	Pv.04586	Pv.04586		GO:0017119	GO_REF:nd	ND		C	conserved oligomeric golgi complex subunit 8	NA	NA	taxon:0	20160410	B2G
B2G	Pv.04589	Pv.04589		GO:0005639	GO_REF:nd	ND		C	inner nuclear membrane protein man1 isoform x4	NA	NA	taxon:0	20160410	B2G
B2G	Pv.08639	Pv.08639		GO:0016021	GO_REF:nd	ND		C	transmembrane protein 194a	NA	NA	taxon:0	20160410	B2G
B2G	Pv.05043	Pv.05043		GO:0022008	GO_REF:nd	ND		P	fibronectin type 3 and ankyrin repeat domains protein 1	NA	NA	taxon:0	20160410	B2G
B2G	Pv.06092	Pv.06092		GO:0017107	GO_REF:nd	ND		F	kanadaptin	NA	NA	taxon:0	20160410	B2G
B2G	Pv.06100	Pv.06100		GO:0016021	GO_REF:nd	ND		C	protein rolling stone	NA	NA	taxon:0	20160410	B2G
B2G	Pv.06097	Pv.06097		GO:0005634	GO_REF:nd	ND		C	tetratricopeptide repeat protein 4	NA	NA	taxon:0	20160410	B2G
B2G	Pv.06102	Pv.06102		GO:0005634	GO_REF:nd	ND		C	flocculation protein flo11 isoform x1	NA	NA	taxon:0	20160410	B2G
B2G	Pv.14860	Pv.14860		GO:0016021	GO_REF:nd	ND		C	agap002023-pa-like protein	NA	NA	taxon:0	20160410	B2G
B2G	Pv.12024	Pv.12024		GO:0008039	GO_REF:nd	ND		P	agap008441-pa-like protein	NA	NA	taxon:0	20160410	B2G
B2G	Pv.11986	Pv.11986		GO:0003779	GO_REF:nd	ND		F	low quality protein: kelch-like protein 17	NA	NA	taxon:0	20160410	B2G
B2G	Pv.11988	Pv.11988		GO:0007275	GO_REF:nd	ND		P	maternal effect protein oskar	NA	NA	taxon:0	20160410	B2G
B2G	Pv.12005	Pv.12005		GO:0005861	GO_REF:nd	ND		C	troponin i	NA	NA	taxon:0	20160410	B2G
B2G	Pv.11962	Pv.11962		GO:0046983	GO_REF:nd	ND		F	transcription factor 15-like	NA	NA	taxon:0	20160410	B2G
B2G	Pv.12002	Pv.12002		GO:0051260	GO_REF:nd	ND		P	btb poz domain-containing protein kctd5 isoform x2	NA	NA	taxon:0	20160410	B2G
B2G	Pv.14488	Pv.14488		GO:0005634	GO_REF:nd	ND		C	proteoglycan 4-like	NA	NA	taxon:0	20160410	B2G
B2G	Pv.13002	Pv.13002		GO:0034464	GO_REF:nd	ND		C	protein pthb1	NA	NA	taxon:0	20160410	B2G
B2G	Pv.07185	Pv.07185		GO:0042302	GO_REF:nd	ND		F	pupal-specific cuticular protein cp2c	NA	NA	taxon:0	20160410	B2G
B2G	Pv.00314	Pv.00314		GO:0043461	GO_REF:nd	ND		P	atp synthase mitochondrial f1 complex assembly factor 2	NA	NA	taxon:0	20160410	B2G
B2G	Pv.06229	Pv.06229		GO:0046983	GO_REF:nd	ND		F	max-like protein x	NA	NA	taxon:0	20160410	B2G
B2G	Pv.06195	Pv.06195		GO:0005615	GO_REF:nd	ND		C	protein takeout-like	NA	NA	taxon:0	20160410	B2G
B2G	Pv.09373	Pv.09373		GO:0007165	GO_REF:nd	ND		P	arrestin domain-containing protein 3	NA	NA	taxon:0	20160410	B2G
B2G	Pv.09370	Pv.09370		GO:0005634	GO_REF:nd	ND		C	male-specific lethal-3	NA	NA	taxon:0	20160410	B2G
B2G	Pv.15629	Pv.15629		GO:0006355	GO_REF:nd	ND		P	paired amphipathic helix protein sin3a isoform x1	NA	NA	taxon:0	20160410	B2G
B2G	Pv.13747	Pv.13747		GO:0001882	GO_REF:nd	ND		F	membrane protein	NA	NA	taxon:0	20160410	B2G
B2G	Pv.05905	Pv.05905		GO:0046983	GO_REF:nd	ND		F	flocculation protein flo11-like isoform x2	NA	NA	taxon:0	20160410	B2G
B2G	Pv.09604	Pv.09604		GO:0005549	GO_REF:nd	ND		F	odorant-binding protein	NA	NA	taxon:0	20160410	B2G
B2G	Pv.09619	Pv.09619		GO:0016021	GO_REF:nd	ND		C	protein hid1	NA	NA	taxon:0	20160410	B2G
B2G	Pv.06424	Pv.06424		GO:0046331	GO_REF:nd	ND		P	cas1 domain-containing protein 1	NA	NA	taxon:0	20160410	B2G
B2G	Pv.06423	Pv.06423		GO:0016021	GO_REF:nd	ND		C	mpv17-like protein 2	NA	NA	taxon:0	20160410	B2G
B2G	Pv.14914	Pv.14914		GO:0005509	GO_REF:nd	ND		F	von willebrand factor type egf and pentraxin domain-containing protein 1-like	NA	NA	taxon:0	20160410	B2G
B2G	Pv.06631	Pv.06631		GO:0016021	GO_REF:nd	ND		C	transmembrane protein 185b	NA	NA	taxon:0	20160410	B2G
B2G	Pv.04032	Pv.04032		GO:0016021	GO_REF:nd	ND		C	androgen-induced gene 1 protein isoform x2	NA	NA	taxon:0	20160410	B2G
B2G	Pv.04046	Pv.04046		GO:0005615	GO_REF:nd	ND		C	protein takeout-like	NA	NA	taxon:0	20160410	B2G
B2G	Pv.03982	Pv.03982		GO:0005509	GO_REF:nd	ND		F	multiple coagulation factor deficiency protein 2	NA	NA	taxon:0	20160410	B2G
B2G	Pv.04040	Pv.04040		GO:0008033	GO_REF:nd	ND		P	ribonuclease mitochondrial	NA	NA	taxon:0	20160410	B2G
B2G	Pv.03998	Pv.03998		GO:0005634	GO_REF:nd	ND		C	agap007811-pa-like protein	NA	NA	taxon:0	20160410	B2G
B2G	Pv.03957	Pv.03957		GO:0042302	GO_REF:nd	ND		F	pupal cuticle protein	NA	NA	taxon:0	20160410	B2G
B2G	Pv.12281	Pv.12281		GO:0046716	GO_REF:nd	ND		P	wd repeat-containing protein 74	NA	NA	taxon:0	20160410	B2G
B2G	Pv.11861	Pv.11861		GO:0000502	GO_REF:nd	ND		C	26s proteasome non-atpase regulatory subunit 12	NA	NA	taxon:0	20160410	B2G
B2G	Pv.14244	Pv.14244		GO:0042302	GO_REF:nd	ND		F	agap006857-pa-like protein	NA	NA	taxon:0	20160410	B2G
B2G	Pv.07478	Pv.07478		GO:0022008	GO_REF:nd	ND		P	isoform a	NA	NA	taxon:0	20160410	B2G
B2G	Pv.09454	Pv.09454		GO:0046872	GO_REF:nd	ND		F	protein tis11 isoform x1	NA	NA	taxon:0	20160410	B2G
B2G	Pv.09459	Pv.09459		GO:0016021	GO_REF:nd	ND		C	transmembrane protein 19	NA	NA	taxon:0	20160410	B2G
B2G	Pv.06365	Pv.06365		GO:0003677	GO_REF:nd	ND		F	polymerase delta-interacting protein 2	NA	NA	taxon:0	20160410	B2G
B2G	Pv.06330	Pv.06330		GO:0005634	GO_REF:nd	ND		C	esf1 homolog	NA	NA	taxon:0	20160410	B2G
B2G	Pv.06390	Pv.06390		GO:0007165	GO_REF:nd	ND		P	rho gtpase activating protein	NA	NA	taxon:0	20160410	B2G
B2G	Pv.06387	Pv.06387		GO:0005634	GO_REF:nd	ND		C	chromobox protein homolog 1	NA	NA	taxon:0	20160410	B2G
B2G	Pv.06315	Pv.06315		GO:0007528	GO_REF:nd	ND		P	aael005149- partial	NA	NA	taxon:0	20160410	B2G
B2G	Pv.06369	Pv.06369		GO:0003723	GO_REF:nd	ND		F	thump domain-containing protein 1 homolog	NA	NA	taxon:0	20160410	B2G
B2G	Pv.06306	Pv.06306		GO:0008083	GO_REF:nd	ND		F	fibroblast growth factor 18	NA	NA	taxon:0	20160410	B2G
B2G	Pv.06353	Pv.06353		GO:0007218	GO_REF:nd	ND		P	AAEL013645-PA	NA	NA	taxon:0	20160410	B2G
B2G	Pv.01671	Pv.01671		GO:0008039	GO_REF:nd	ND		P	isoform a	NA	NA	taxon:0	20160410	B2G
B2G	Pv.13620	Pv.13620		GO:0042302	GO_REF:nd	ND		F	agap006868-pa-like protein	NA	NA	taxon:0	20160410	B2G
B2G	Pv.10313	Pv.10313		GO:0042254	GO_REF:nd	ND		P	ribosome maturation protein sbds	NA	NA	taxon:0	20160410	B2G
B2G	Pv.10316	Pv.10316		GO:0016021	GO_REF:nd	ND		C	lysoplasmalogenase-like protein tmem86a	NA	NA	taxon:0	20160410	B2G
B2G	Pv.17570	Pv.17570		GO:0000123	GO_REF:nd	ND		C	kat8 regulatory nsl complex subunit 1	NA	NA	taxon:0	20160410	B2G
B2G	Pv.17576	Pv.17576		GO:0046872	GO_REF:nd	ND		F	cg13458- partial	NA	NA	taxon:0	20160410	B2G
B2G	Pv.13898	Pv.13898		GO:0007165	GO_REF:nd	ND		P	afadin isoform x1	NA	NA	taxon:0	20160410	B2G
B2G	Pv.15325	Pv.15325		GO:0005840	GO_REF:nd	ND		C	50s ribosomal protein l27	NA	NA	taxon:0	20160410	B2G
B2G	Pv.10568	Pv.10568		GO:0051301	GO_REF:nd	ND		P	biorientation of chromosomes in cell division protein 1-like 1 isoform x2	NA	NA	taxon:0	20160410	B2G
B2G	Pv.10550	Pv.10550		GO:0016021	GO_REF:nd	ND		C	osteopetrosis-associated transmembrane protein 1-like	NA	NA	taxon:0	20160410	B2G
B2G	Pv.14850	Pv.14850		GO:0005158	GO_REF:nd	ND		F	conserved hypothetical protein	NA	NA	taxon:0	20160410	B2G
B2G	Pv.06854	Pv.06854		GO:0030246	GO_REF:nd	ND		F	d-mannose binding lectin	NA	NA	taxon:0	20160410	B2G
B2G	Pv.06851	Pv.06851		GO:0030246	GO_REF:nd	ND		F	galectin	NA	NA	taxon:0	20160410	B2G
B2G	Pv.15804	Pv.15804		GO:0003677	GO_REF:nd	ND		F	upstream activation factor subunit spp27	NA	NA	taxon:0	20160410	B2G
B2G	Pv.12082	Pv.12082		GO:0046331	GO_REF:nd	ND		P	isoform a	NA	NA	taxon:0	20160410	B2G
B2G	Pv.03913	Pv.03913		GO:0030246	GO_REF:nd	ND		F	32 kda beta-galactoside-binding lectin	NA	NA	taxon:0	20160410	B2G
B2G	Pv.03915	Pv.03915		GO:0003676	GO_REF:nd	ND		F	nf-kappa-b-repressing factor	NA	NA	taxon:0	20160410	B2G
B2G	Pv.03917	Pv.03917		GO:0003676	GO_REF:nd	ND		F	nf-kappa-b-repressing factor	NA	NA	taxon:0	20160410	B2G
B2G	Pv.03936	Pv.03936		GO:0046872	GO_REF:nd	ND		F	zinc finger fyve domain-containing protein 9 isoform x2	NA	NA	taxon:0	20160410	B2G
B2G	Pv.03644	Pv.03644		GO:0051260	GO_REF:nd	ND		P	btb poz domain-containing adapter for cul3-mediated degradation protein 3	NA	NA	taxon:0	20160410	B2G
B2G	Pv.08216	Pv.08216		GO:0046872	GO_REF:nd	ND		F	hypothetical protein AND_009168	NA	NA	taxon:0	20160410	B2G
B2G	Pv.16465	Pv.16465		GO:0017013	GO_REF:nd	ND		P	thiamine biosynthesis protein	NA	NA	taxon:0	20160410	B2G
B2G	Pv.15691	Pv.15691		GO:0007165	GO_REF:nd	ND		P	afadin isoform x1	NA	NA	taxon:0	20160410	B2G
B2G	Pv.02819	Pv.02819		GO:0016021	GO_REF:nd	ND		C	transmembrane protein 170a	NA	NA	taxon:0	20160410	B2G
B2G	Pv.02813	Pv.02813		GO:0006909	GO_REF:nd	ND		P	transmembrane protein 147	NA	NA	taxon:0	20160410	B2G
B2G	Pv.04171	Pv.04171		GO:0042302	GO_REF:nd	ND		F	pupal-specific cuticular protein cp2b	NA	NA	taxon:0	20160410	B2G
B2G	Pv.12897	Pv.12897		GO:0016021	GO_REF:nd	ND		C	transmembrane protein 87a	NA	NA	taxon:0	20160410	B2G
B2G	Pv.14262	Pv.14262		GO:0008270	GO_REF:nd	ND		F	aael008107- partial	NA	NA	taxon:0	20160410	B2G
B2G	Pv.16171	Pv.16171		GO:0003677	GO_REF:nd	ND		F	AAEL004572-PA	NA	NA	taxon:0	20160410	B2G
B2G	Pv.12270	Pv.12270		GO:0005509	GO_REF:nd	ND		F	calcium uptake protein mitochondrial	NA	NA	taxon:0	20160410	B2G
B2G	Pv.14623	Pv.14623		GO:0003676	GO_REF:nd	ND		F	isoform c	NA	NA	taxon:0	20160410	B2G
B2G	Pv.14538	Pv.14538		GO:0030246	GO_REF:nd	ND		F	d-mannose binding lectin	NA	NA	taxon:0	20160410	B2G
B2G	Pv.16592	Pv.16592		GO:0046983	GO_REF:nd	ND		F	basic helix-loop-helix transcription factor scleraxis	NA	NA	taxon:0	20160410	B2G
B2G	Pv.04388	Pv.04388		GO:0042302	GO_REF:nd	ND		F	protein lethal malignant blood neoplasm 1	NA	NA	taxon:0	20160410	B2G
B2G	Pv.04426	Pv.04426		GO:0030246	GO_REF:nd	ND		F	trichohyalin isoform x1	NA	NA	taxon:0	20160410	B2G
B2G	Pv.04414	Pv.04414		GO:0016021	GO_REF:nd	ND		C	dc-stamp domain-containing protein 2	NA	NA	taxon:0	20160410	B2G
B2G	Pv.04428	Pv.04428		GO:0030695	GO_REF:nd	ND		F	x-linked retinitis pigmentosa gtpase regulator	NA	NA	taxon:0	20160410	B2G
B2G	Pv.04393	Pv.04393		GO:0016021	GO_REF:nd	ND		C	translocator protein	NA	NA	taxon:0	20160410	B2G
B2G	Pv.04444	Pv.04444		GO:0007605	GO_REF:nd	ND		P	lipoma hmgic fusion partner-like 3 protein isoform x1	NA	NA	taxon:0	20160410	B2G
B2G	Pv.15509	Pv.15509		GO:0005727	GO_REF:nd	ND		C	conserved repeat domain protein	NA	NA	taxon:0	20160410	B2G
B2G	Pv.06651	Pv.06651		GO:0030246	GO_REF:nd	ND		F	d-mannose binding lectin family protein	NA	NA	taxon:0	20160410	B2G
B2G	Pv.00542	Pv.00542		GO:0005549	GO_REF:nd	ND		F	odorant-binding protein	NA	NA	taxon:0	20160410	B2G
B2G	Pv.00553	Pv.00553		GO:0016021	GO_REF:nd	ND		C	transmembrane protein 41 homolog	NA	NA	taxon:0	20160410	B2G
B2G	Pv.00538	Pv.00538		GO:0005549	GO_REF:nd	ND		F	odorant-binding protein	NA	NA	taxon:0	20160410	B2G
B2G	Pv.00536	Pv.00536		GO:0005549	GO_REF:nd	ND		F	general odorant-binding protein 56d	NA	NA	taxon:0	20160410	B2G
B2G	Pv.11885	Pv.11885		GO:0046872	GO_REF:nd	ND		F	zinc finger and btb domain-containing protein 48	NA	NA	taxon:0	20160410	B2G
B2G	Pv.01004	Pv.01004		GO:0022008	GO_REF:nd	ND		P	isoform a	NA	NA	taxon:0	20160410	B2G
B2G	Pv.00887	Pv.00887		GO:0000166	GO_REF:nd	ND		F	poly rna mitochondrial	NA	NA	taxon:0	20160410	B2G
B2G	Pv.00906	Pv.00906		GO:0005509	GO_REF:nd	ND		F	troponin c-like	NA	NA	taxon:0	20160410	B2G
B2G	Pv.00967	Pv.00967		GO:0005929	GO_REF:nd	ND		C	isoform a	NA	NA	taxon:0	20160410	B2G
B2G	Pv.13639	Pv.13639		GO:0042302	GO_REF:nd	ND		F	activating signal cointegrator 1 complex subunit 2 homolog	NA	NA	taxon:0	20160410	B2G
B2G	Pv.05275	Pv.05275		GO:0016021	GO_REF:nd	ND		C	slit homolog 3 protein isoform x1	NA	NA	taxon:0	20160410	B2G
B2G	Pv.05517	Pv.05517		GO:0022008	GO_REF:nd	ND		P	small subunit processome component 20 homolog	NA	NA	taxon:0	20160410	B2G
B2G	Pv.12391	Pv.12391		GO:0007165	GO_REF:nd	ND		P	slit-robo rho gtpase-activating protein 1-like isoform x4	NA	NA	taxon:0	20160410	B2G
B2G	Pv.12390	Pv.12390		GO:0007165	GO_REF:nd	ND		P	slit-robo rho gtpase-activating protein 1-like isoform x1	NA	NA	taxon:0	20160410	B2G
B2G	Pv.14847	Pv.14847		GO:0046872	GO_REF:nd	ND		F	zinc finger protein basonuclin-2-like	NA	NA	taxon:0	20160410	B2G
B2G	Pv.04321	Pv.04321		GO:0005509	GO_REF:nd	ND		F	arp-like partial	NA	NA	taxon:0	20160410	B2G
B2G	Pv.04288	Pv.04288		GO:0046872	GO_REF:nd	ND		F	probable ribonuclease zc3h12d isoform x2	NA	NA	taxon:0	20160410	B2G
B2G	Pv.04282	Pv.04282		GO:0005549	GO_REF:nd	ND		F	odorant binding protein	NA	NA	taxon:0	20160410	B2G
B2G	Pv.04267	Pv.04267		GO:0016021	GO_REF:nd	ND		C	protein mpv17	NA	NA	taxon:0	20160410	B2G
B2G	Pv.05695	Pv.05695		GO:0042302	GO_REF:nd	ND		F	aael015534- partial	NA	NA	taxon:0	20160410	B2G
B2G	Pv.05697	Pv.05697		GO:0042302	GO_REF:nd	ND		F	cell wall protein dan4-like	NA	NA	taxon:0	20160410	B2G
B2G	Pv.03052	Pv.03052		GO:0008013	GO_REF:nd	ND		F	protein lzic	NA	NA	taxon:0	20160410	B2G
B2G	Pv.07606	Pv.07606		GO:0030246	GO_REF:nd	ND		F	32 kda beta-galactoside-binding lectin	NA	NA	taxon:0	20160410	B2G
B2G	Pv.07602	Pv.07602		GO:0022008	GO_REF:nd	ND		P	agap005109-pa-like protein	NA	NA	taxon:0	20160410	B2G
B2G	Pv.07608	Pv.07608		GO:0030246	GO_REF:nd	ND		F	32 kda beta-galactoside-binding lectin	NA	NA	taxon:0	20160410	B2G
B2G	Pv.07601	Pv.07601		GO:0004177	GO_REF:nd	ND		F	proliferation-associated protein 2g4	NA	NA	taxon:0	20160410	B2G
B2G	Pv.04161	Pv.04161		GO:0000956	GO_REF:nd	ND		P	tetratricopeptide repeat protein 37	NA	NA	taxon:0	20160410	B2G
B2G	Pv.04128	Pv.04128		GO:0005634	GO_REF:nd	ND		C	g2 mitotic-specific cyclin-a	NA	NA	taxon:0	20160410	B2G
B2G	Pv.04153	Pv.04153		GO:0005639	GO_REF:nd	ND		C	agap007603-pa-like protein	NA	NA	taxon:0	20160410	B2G
B2G	Pv.15420	Pv.15420		GO:0030246	GO_REF:nd	ND		F	32 kda beta-galactoside-binding lectin	NA	NA	taxon:0	20160410	B2G
B2G	Pv.15301	Pv.15301		GO:0046331	GO_REF:nd	ND		P	wd repeat protein 37	NA	NA	taxon:0	20160410	B2G
B2G	Pv.10880	Pv.10880		GO:0008643	GO_REF:nd	ND		P	sugar transporter sweet1	NA	NA	taxon:0	20160410	B2G
B2G	Pv.10876	Pv.10876		GO:0008289	GO_REF:nd	ND		F	conserved hypothetical protein	NA	NA	taxon:0	20160410	B2G
B2G	Pv.11005	Pv.11005		GO:0003779	GO_REF:nd	ND		F	dna ligase 1-like isoform x1	NA	NA	taxon:0	20160410	B2G
B2G	Pv.13557	Pv.13557		GO:0007165	GO_REF:nd	ND		P	afadin isoform x1	NA	NA	taxon:0	20160410	B2G
B2G	Pv.14014	Pv.14014		GO:0046872	GO_REF:nd	ND		F	zinc finger ccch domain-containing protein 10-like	NA	NA	taxon:0	20160410	B2G
B2G	Pv.13508	Pv.13508		GO:0005158	GO_REF:nd	ND		F	protein dok-7	NA	NA	taxon:0	20160410	B2G
B2G	Pv.09732	Pv.09732		GO:0046872	GO_REF:nd	ND		F	zinc finger protein 507	NA	NA	taxon:0	20160410	B2G
B2G	Pv.10923	Pv.10923		GO:0042302	GO_REF:nd	ND		F	cuticle protein partial	NA	NA	taxon:0	20160410	B2G
B2G	Pv.15302	Pv.15302		GO:0005975	GO_REF:nd	ND		P	glycoside hydrolase	NA	NA	taxon:0	20160410	B2G
B2G	Pv.08670	Pv.08670		GO:0005549	GO_REF:nd	ND		F	odorant binding protein 19d	NA	NA	taxon:0	20160410	B2G
B2G	Pv.08698	Pv.08698		GO:0006464	GO_REF:nd	ND		P	tubulin polyglutamylase ttll6	NA	NA	taxon:0	20160410	B2G
B2G	Pv.08664	Pv.08664		GO:0030246	GO_REF:nd	ND		F	er membrane protein complex subunit 7 homolog	NA	NA	taxon:0	20160410	B2G
B2G	Pv.08699	Pv.08699		GO:0006464	GO_REF:nd	ND		P	tubulin polyglutamylase ttll6	NA	NA	taxon:0	20160410	B2G
B2G	Pv.13335	Pv.13335		GO:0042302	GO_REF:nd	ND		F	structural constituent of	NA	NA	taxon:0	20160410	B2G
B2G	Pv.13368	Pv.13368		GO:0005581	GO_REF:nd	ND		C	collagen alpha-1 chain-like	NA	NA	taxon:0	20160410	B2G
B2G	Pv.11511	Pv.11511		GO:0007165	GO_REF:nd	ND		P	sterile alpha and tir motif-containing protein 1	NA	NA	taxon:0	20160410	B2G
B2G	Pv.11509	Pv.11509		GO:0016021	GO_REF:nd	ND		C	prominin-like protein isoform x1	NA	NA	taxon:0	20160410	B2G
B2G	Pv.11503	Pv.11503		GO:0016021	GO_REF:nd	ND		C	transmembrane protein 135-like	NA	NA	taxon:0	20160410	B2G
B2G	Pv.07024	Pv.07024		GO:0004930	GO_REF:nd	ND		F	aael001240- partial	NA	NA	taxon:0	20160410	B2G
B2G	Pv.07036	Pv.07036		GO:0005634	GO_REF:nd	ND		C	round spermatid basic protein 1	NA	NA	taxon:0	20160410	B2G
B2G	Pv.07037	Pv.07037		GO:0005811	GO_REF:nd	ND		C	isoform b	NA	NA	taxon:0	20160410	B2G
B2G	Pv.12040	Pv.12040		GO:0046872	GO_REF:nd	ND		F	zinc finger fyve domain-containing protein 26 homolog	NA	NA	taxon:0	20160410	B2G
B2G	Pv.12041	Pv.12041		GO:0046872	GO_REF:nd	ND		F	zinc finger fyve domain-containing protein 26 homolog	NA	NA	taxon:0	20160410	B2G
B2G	Pv.05850	Pv.05850		GO:0016021	GO_REF:nd	ND		C	e3 ubiquitin-protein ligase tm129	NA	NA	taxon:0	20160410	B2G
B2G	Pv.05890	Pv.05890		GO:0022008	GO_REF:nd	ND		P	tetratricopeptide repeat protein 7b isoform x1	NA	NA	taxon:0	20160410	B2G
B2G	Pv.05880	Pv.05880		GO:0043005	GO_REF:nd	ND		C	synaptosomal-associated protein 25 isoform x1	NA	NA	taxon:0	20160410	B2G
B2G	Pv.08028	Pv.08028		GO:0005509	GO_REF:nd	ND		F	calmodulin-like protein 6a	NA	NA	taxon:0	20160410	B2G
B2G	Pv.11483	Pv.11483		GO:0008039	GO_REF:nd	ND		P	isoform a	NA	NA	taxon:0	20160410	B2G
B2G	Pv.11474	Pv.11474		GO:0048190	GO_REF:nd	ND		P	isoform a	NA	NA	taxon:0	20160410	B2G
B2G	Pv.11528	Pv.11528		GO:0016021	GO_REF:nd	ND		C	transmembrane channel-like protein 3	NA	NA	taxon:0	20160410	B2G
B2G	Pv.10641	Pv.10641		GO:0030246	GO_REF:nd	ND		F	32 kda beta-galactoside-binding lectin	NA	NA	taxon:0	20160410	B2G
B2G	Pv.15668	Pv.15668		GO:0016021	GO_REF:nd	ND		C	splicing proline- and glutamine-rich-like	NA	NA	taxon:0	20160410	B2G
B2G	Pv.09770	Pv.09770		GO:0030246	GO_REF:nd	ND		F	mannose-specific lectin	NA	NA	taxon:0	20160410	B2G
B2G	Pv.15044	Pv.15044		GO:0042302	GO_REF:nd	ND		F	adult cuticle protein	NA	NA	taxon:0	20160410	B2G
B2G	Pv.03572	Pv.03572		GO:0042302	GO_REF:nd	ND		F	endocuticle structural glycoprotein bd-2-like	NA	NA	taxon:0	20160410	B2G
B2G	Pv.03548	Pv.03548		GO:0003723	GO_REF:nd	ND		F	nucleolar protein 9	NA	NA	taxon:0	20160410	B2G
B2G	Pv.03549	Pv.03549		GO:0003723	GO_REF:nd	ND		F	ribosomal l1 domain-containing protein cg13096-like	NA	NA	taxon:0	20160410	B2G
B2G	Pv.12736	Pv.12736		GO:0042302	GO_REF:nd	ND		F	cuticle protein partial	NA	NA	taxon:0	20160410	B2G
B2G	Pv.17625	Pv.17625		GO:0046872	GO_REF:nd	ND		F	conserved hypothetical protein	NA	NA	taxon:0	20160410	B2G
B2G	Pv.17646	Pv.17646		GO:0070403	GO_REF:nd	ND		F	nad-dependent protein deacetylase sirt7	NA	NA	taxon:0	20160410	B2G
B2G	Pv.17608	Pv.17608		GO:0005634	GO_REF:nd	ND		C	probable histone-binding protein caf1 isoform x1	NA	NA	taxon:0	20160410	B2G
B2G	Pv.08926	Pv.08926		GO:0030246	GO_REF:nd	ND		F	aael009338- partial	NA	NA	taxon:0	20160410	B2G
B2G	Pv.08937	Pv.08937		GO:0005576	GO_REF:nd	ND		C	cysteine-rich secretory protein 2-like	NA	NA	taxon:0	20160410	B2G
B2G	Pv.08896	Pv.08896		GO:0005739	GO_REF:nd	ND		C	calcium uniporter mitochondrial isoform x1	NA	NA	taxon:0	20160410	B2G
B2G	Pv.12741	Pv.12741		GO:0016021	GO_REF:nd	ND		C	pecanex-like protein 1 isoform x2	NA	NA	taxon:0	20160410	B2G
B2G	Pv.03689	Pv.03689		GO:0030246	GO_REF:nd	ND		F	c-type lectin	NA	NA	taxon:0	20160410	B2G
B2G	Pv.03721	Pv.03721		GO:0022008	GO_REF:nd	ND		P	isoform a	NA	NA	taxon:0	20160410	B2G
B2G	Pv.07280	Pv.07280		GO:0016192	GO_REF:nd	ND		P	vesicle transport protein got1b	NA	NA	taxon:0	20160410	B2G
B2G	Pv.16525	Pv.16525		GO:0006936	GO_REF:nd	ND		P	sarcolemmal membrane-associated protein	NA	NA	taxon:0	20160410	B2G
B2G	Pv.06002	Pv.06002		GO:0042048	GO_REF:nd	ND		P	isoform d	NA	NA	taxon:0	20160410	B2G
B2G	Pv.05943	Pv.05943		GO:0007265	GO_REF:nd	ND		P	leucine-rich repeat-containing protein 40	NA	NA	taxon:0	20160410	B2G
B2G	Pv.00193	Pv.00193		GO:0000502	GO_REF:nd	ND		C	proteasome maturation protein	NA	NA	taxon:0	20160410	B2G
B2G	Pv.14482	Pv.14482		GO:0005856	GO_REF:nd	ND		C	tyrosine-protein phosphatase	NA	NA	taxon:0	20160410	B2G
B2G	Pv.02608	Pv.02608		GO:0042302	GO_REF:nd	ND		F	endocuticle structural glycoprotein bd-3	NA	NA	taxon:0	20160410	B2G
B2G	Pv.02615	Pv.02615		GO:0042302	GO_REF:nd	ND		F	pupal cuticle protein 78e	NA	NA	taxon:0	20160410	B2G
B2G	Pv.02611	Pv.02611		GO:0042302	GO_REF:nd	ND		F	larval cuticle protein lcp-30	NA	NA	taxon:0	20160410	B2G
B2G	Pv.02539	Pv.02539		GO:0008270	GO_REF:nd	ND		F	nuclear protein localization protein 4 homolog isoform x2	NA	NA	taxon:0	20160410	B2G
B2G	Pv.02479	Pv.02479		GO:0005509	GO_REF:nd	ND		F	colorectal mutant cancer protein isoform x1	NA	NA	taxon:0	20160410	B2G
B2G	Pv.02508	Pv.02508		GO:0003723	GO_REF:nd	ND		F	maternal protein pumilio isoform x1	NA	NA	taxon:0	20160410	B2G
B2G	Pv.02476	Pv.02476		GO:0046983	GO_REF:nd	ND		F	f-box and wd-40 domain protein	NA	NA	taxon:0	20160410	B2G
B2G	Pv.02554	Pv.02554		GO:0003676	GO_REF:nd	ND		F	serine arginine repetitive matrix protein 2 isoform x2	NA	NA	taxon:0	20160410	B2G
B2G	Pv.02537	Pv.02537		GO:0046872	GO_REF:nd	ND		F	interferon regulatory factor 2-binding protein 2	NA	NA	taxon:0	20160410	B2G
B2G	Pv.02541	Pv.02541		GO:0008270	GO_REF:nd	ND		F	nuclear protein localization 4	NA	NA	taxon:0	20160410	B2G
B2G	Pv.02612	Pv.02612		GO:0042302	GO_REF:nd	ND		F	endocuticle structural glycoprotein bd-4	NA	NA	taxon:0	20160410	B2G
B2G	Pv.02515	Pv.02515		GO:0005811	GO_REF:nd	ND		C	conserved protein	NA	NA	taxon:0	20160410	B2G
B2G	Pv.02602	Pv.02602		GO:0042302	GO_REF:nd	ND		F	ring-infected erythrocyte surface antigen	NA	NA	taxon:0	20160410	B2G
B2G	Pv.02635	Pv.02635		GO:0005245	GO_REF:nd	ND		F	isoform h	NA	NA	taxon:0	20160410	B2G
B2G	Pv.02495	Pv.02495		GO:0051301	GO_REF:nd	ND		P	cell division cycle protein 27 homolog	NA	NA	taxon:0	20160410	B2G
B2G	Pv.02605	Pv.02605		GO:0005524	GO_REF:nd	ND		F	atpase n2b	NA	NA	taxon:0	20160410	B2G
B2G	Pv.02450	Pv.02450		GO:0003677	GO_REF:nd	ND		F	protein bric-a-brac 1	NA	NA	taxon:0	20160410	B2G
B2G	Pv.02466	Pv.02466		GO:0005654	GO_REF:nd	ND		C	arginine serine-rich coiled-coil protein 2 isoform x1	NA	NA	taxon:0	20160410	B2G
B2G	Pv.02511	Pv.02511		GO:0005615	GO_REF:nd	ND		C	high affinity nuclear juvenile hormone binding protein	NA	NA	taxon:0	20160410	B2G
B2G	Pv.02510	Pv.02510		GO:0003723	GO_REF:nd	ND		F	maternal protein pumilio	NA	NA	taxon:0	20160410	B2G
B2G	Pv.02470	Pv.02470		GO:0005634	GO_REF:nd	ND		C	mortality factor 4-like protein 1	NA	NA	taxon:0	20160410	B2G
B2G	Pv.04516	Pv.04516		GO:0042302	GO_REF:nd	ND		F	cuticle protein isoform a-like	NA	NA	taxon:0	20160410	B2G
B2G	Pv.05711	Pv.05711		GO:0005840	GO_REF:nd	ND		C	probable 28s ribosomal protein mitochondrial	NA	NA	taxon:0	20160410	B2G
B2G	Pv.05701	Pv.05701		GO:0042384	GO_REF:nd	ND		P	cilia- and flagella-associated protein 36	NA	NA	taxon:0	20160410	B2G
B2G	Pv.05707	Pv.05707		GO:0005634	GO_REF:nd	ND		C	nucleolar protein 10	NA	NA	taxon:0	20160410	B2G
B2G	Pv.00124	Pv.00124		GO:0042332	GO_REF:nd	ND		P	limbic system-associated membrane protein	NA	NA	taxon:0	20160410	B2G
B2G	Pv.00141	Pv.00141		GO:0005615	GO_REF:nd	ND		C	takeout jhbp like protein	NA	NA	taxon:0	20160410	B2G
B2G	Pv.08887	Pv.08887		GO:0016021	GO_REF:nd	ND		C	leucine-rich transmembrane protein	NA	NA	taxon:0	20160410	B2G
B2G	Pv.15696	Pv.15696		GO:0016020	GO_REF:nd	ND		C	cell cycle control protein 50a isoform x1	NA	NA	taxon:0	20160410	B2G
B2G	Pv.01762	Pv.01762		GO:0005829	GO_REF:nd	ND		C	upf0687 protein c20orf27 homolog	NA	NA	taxon:0	20160410	B2G
B2G	Pv.07152	Pv.07152		GO:0046872	GO_REF:nd	ND		F	nucleoporin nup116 nsp116-like	NA	NA	taxon:0	20160410	B2G
B2G	Pv.07151	Pv.07151		GO:0000123	GO_REF:nd	ND		C	kat8 regulatory nsl complex subunit 2 isoform x1	NA	NA	taxon:0	20160410	B2G
B2G	Pv.08780	Pv.08780		GO:0016021	GO_REF:nd	ND		C	agap009155-pa-like protein	NA	NA	taxon:0	20160410	B2G
B2G	Pv.08746	Pv.08746		GO:0016021	GO_REF:nd	ND		C	hypothetical protein ZHAS_00018034	NA	NA	taxon:0	20160410	B2G
B2G	Pv.08805	Pv.08805		GO:0003677	GO_REF:nd	ND		F	transcription factor adf-1-like	NA	NA	taxon:0	20160410	B2G
B2G	Pv.08840	Pv.08840		GO:0000062	GO_REF:nd	ND		F	acyl- -binding domain-containing protein 5	NA	NA	taxon:0	20160410	B2G
B2G	Pv.08729	Pv.08729		GO:0007605	GO_REF:nd	ND		P	cilia- and flagella-associated protein 57	NA	NA	taxon:0	20160410	B2G
B2G	Pv.08839	Pv.08839		GO:0003676	GO_REF:nd	ND		F	partial	NA	NA	taxon:0	20160410	B2G
B2G	Pv.08802	Pv.08802		GO:0003677	GO_REF:nd	ND		F	isoform a	NA	NA	taxon:0	20160410	B2G
B2G	Pv.08832	Pv.08832		GO:0042302	GO_REF:nd	ND		F	folliculin-interacting protein 1 isoform x1	NA	NA	taxon:0	20160410	B2G
B2G	Pv.08792	Pv.08792		GO:0016021	GO_REF:nd	ND		C	transmembrane protein 208	NA	NA	taxon:0	20160410	B2G
B2G	Pv.07550	Pv.07550		GO:0046872	GO_REF:nd	ND		F	zinc finger protein castor homolog 1-like isoform x1	NA	NA	taxon:0	20160410	B2G
B2G	Pv.16723	Pv.16723		GO:0005739	GO_REF:nd	ND		C	lyr motif-containing protein 5	NA	NA	taxon:0	20160410	B2G
B2G	Pv.16662	Pv.16662		GO:0016021	GO_REF:nd	ND		C	isoform i	NA	NA	taxon:0	20160410	B2G
B2G	Pv.16697	Pv.16697		GO:0042302	GO_REF:nd	ND		F	cuticle protein	NA	NA	taxon:0	20160410	B2G
B2G	Pv.16682	Pv.16682		GO:0016021	GO_REF:nd	ND		C	schwannomin-interacting protein 1 isoform x2	NA	NA	taxon:0	20160410	B2G
B2G	Pv.16817	Pv.16817		GO:0005158	GO_REF:nd	ND		F	fibroblast growth factor receptor substrate 2	NA	NA	taxon:0	20160410	B2G
B2G	Pv.16642	Pv.16642		GO:0003723	GO_REF:nd	ND		F	agap008763-pa-like protein	NA	NA	taxon:0	20160410	B2G
B2G	Pv.16743	Pv.16743		GO:0005875	GO_REF:nd	ND		C	tho complex subunit 3	NA	NA	taxon:0	20160410	B2G
B2G	Pv.16733	Pv.16733		GO:0016021	GO_REF:nd	ND		C	isoform a	NA	NA	taxon:0	20160410	B2G
B2G	Pv.16699	Pv.16699		GO:0042302	GO_REF:nd	ND		F	cuticle protein	NA	NA	taxon:0	20160410	B2G
B2G	Pv.16701	Pv.16701		GO:0005615	GO_REF:nd	ND		C	circadian clock-controlled	NA	NA	taxon:0	20160410	B2G
B2G	Pv.16819	Pv.16819		GO:0000266	GO_REF:nd	ND		P	mitochondrial fission 1 protein	NA	NA	taxon:0	20160410	B2G
B2G	Pv.16784	Pv.16784		GO:0016021	GO_REF:nd	ND		C	membrane magnesium transporter 1	NA	NA	taxon:0	20160410	B2G
B2G	Pv.16696	Pv.16696		GO:0042302	GO_REF:nd	ND		F	structural contituent of cuticle	NA	NA	taxon:0	20160410	B2G
B2G	Pv.16844	Pv.16844		GO:0005576	GO_REF:nd	ND		C	isoform a	NA	NA	taxon:0	20160410	B2G
B2G	Pv.16641	Pv.16641		GO:0003723	GO_REF:nd	ND		F	isoform a	NA	NA	taxon:0	20160410	B2G
B2G	Pv.16791	Pv.16791		GO:0003676	GO_REF:nd	ND		F	protein son isoform x1	NA	NA	taxon:0	20160410	B2G
B2G	Pv.13121	Pv.13121		GO:0016021	GO_REF:nd	ND		C	hypothetical protein	NA	NA	taxon:0	20160410	B2G
B2G	Pv.14313	Pv.14313		GO:0007165	GO_REF:nd	ND		P	variable lymphocyte receptor a	NA	NA	taxon:0	20160410	B2G
B2G	Pv.13117	Pv.13117		GO:0003676	GO_REF:nd	ND		F	protein aubergine-like isoform x1	NA	NA	taxon:0	20160410	B2G
B2G	Pv.13119	Pv.13119		GO:0003676	GO_REF:nd	ND		F	protein aubergine-like isoform x1	NA	NA	taxon:0	20160410	B2G
B2G	Pv.13118	Pv.13118		GO:0003676	GO_REF:nd	ND		F	protein piwi	NA	NA	taxon:0	20160410	B2G
B2G	Pv.03234	Pv.03234		GO:0016021	GO_REF:nd	ND		C	agap012963-pa-like protein	NA	NA	taxon:0	20160410	B2G
B2G	Pv.03255	Pv.03255		GO:0016567	GO_REF:nd	ND		P	speckle-type poz protein	NA	NA	taxon:0	20160410	B2G
B2G	Pv.03250	Pv.03250		GO:0003676	GO_REF:nd	ND		F	piwi	NA	NA	taxon:0	20160410	B2G
B2G	Pv.06909	Pv.06909		GO:0005549	GO_REF:nd	ND		F	general odorant-binding protein 99a	NA	NA	taxon:0	20160410	B2G
B2G	Pv.06933	Pv.06933		GO:0006464	GO_REF:nd	ND		P	tubulin polyglutamylase ttll6	NA	NA	taxon:0	20160410	B2G
B2G	Pv.06968	Pv.06968		GO:0042302	GO_REF:nd	ND		F	endocuticle structural glycoprotein bd-2	NA	NA	taxon:0	20160410	B2G
B2G	Pv.06967	Pv.06967		GO:0042302	GO_REF:nd	ND		F	endocuticle structural glycoprotein bd-2	NA	NA	taxon:0	20160410	B2G
B2G	Pv.14477	Pv.14477		GO:0012505	GO_REF:nd	ND		C	protein lunapark-a	NA	NA	taxon:0	20160410	B2G
B2G	Pv.12964	Pv.12964		GO:0005525	GO_REF:nd	ND		F	gtp-binding protein 6	NA	NA	taxon:0	20160410	B2G
B2G	Pv.11685	Pv.11685		GO:0042048	GO_REF:nd	ND		P	isoform b	NA	NA	taxon:0	20160410	B2G
B2G	Pv.15531	Pv.15531		GO:0042060	GO_REF:nd	ND		P	wd repeat-containing protein 91	NA	NA	taxon:0	20160410	B2G
B2G	Pv.17482	Pv.17482		GO:0046872	GO_REF:nd	ND		F	phosphoinositide-binding protein	NA	NA	taxon:0	20160410	B2G
B2G	Pv.13631	Pv.13631		GO:0042302	GO_REF:nd	ND		F	larval cuticle protein lcp-30	NA	NA	taxon:0	20160410	B2G
B2G	Pv.06692	Pv.06692		GO:0097264	GO_REF:nd	ND		P	ion channel nompc	NA	NA	taxon:0	20160410	B2G
B2G	Pv.06713	Pv.06713		GO:0016021	GO_REF:nd	ND		C	insulin-like growth factor-binding protein complex acid labile subunit	NA	NA	taxon:0	20160410	B2G
B2G	Pv.06670	Pv.06670		GO:0007165	GO_REF:nd	ND		P	myeloid differentiation primary response protein 88	NA	NA	taxon:0	20160410	B2G
B2G	Pv.06708	Pv.06708		GO:0000166	GO_REF:nd	ND		F	regulator of nonsense transcripts 3a	NA	NA	taxon:0	20160410	B2G
B2G	Pv.13090	Pv.13090		GO:0003723	GO_REF:nd	ND		F	regulation of nuclear pre-mrna domain-containing protein 1b	NA	NA	taxon:0	20160410	B2G
B2G	Pv.13094	Pv.13094		GO:0030246	GO_REF:nd	ND		F	isoform a	NA	NA	taxon:0	20160410	B2G
B2G	Pv.13039	Pv.13039		GO:0072546	GO_REF:nd	ND		C	er membrane protein complex subunit 1 isoform x1	NA	NA	taxon:0	20160410	B2G
B2G	Pv.13044	Pv.13044		GO:0007165	GO_REF:nd	ND		P	rho gtpase-activating protein 11a-like	NA	NA	taxon:0	20160410	B2G
B2G	Pv.13021	Pv.13021		GO:0007030	GO_REF:nd	ND		P	ubiquinol-cytochrome-c reductase complex assembly factor 1	NA	NA	taxon:0	20160410	B2G
B2G	Pv.13093	Pv.13093		GO:0016021	GO_REF:nd	ND		C	leucine-rich transmembrane protein	NA	NA	taxon:0	20160410	B2G
B2G	Pv.11679	Pv.11679		GO:0006281	GO_REF:nd	ND		P	dna repair transcription protein met18 mms19	NA	NA	taxon:0	20160410	B2G
B2G	Pv.10854	Pv.10854		GO:0005509	GO_REF:nd	ND		F	cysteine-rich with egf-like domain protein 2	NA	NA	taxon:0	20160410	B2G
B2G	Pv.12091	Pv.12091		GO:0005509	GO_REF:nd	ND		F	calbindin-32 isoform x2	NA	NA	taxon:0	20160410	B2G
B2G	Pv.14171	Pv.14171		GO:0005634	GO_REF:nd	ND		C	ester hydrolase c11orf54 homolog isoform x3	NA	NA	taxon:0	20160410	B2G
B2G	Pv.10408	Pv.10408		GO:0005509	GO_REF:nd	ND		F	calmodulin-like protein 4	NA	NA	taxon:0	20160410	B2G
B2G	Pv.10409	Pv.10409		GO:0042981	GO_REF:nd	ND		P	conserved hypothetical protein	NA	NA	taxon:0	20160410	B2G
B2G	Pv.14139	Pv.14139		GO:0003677	GO_REF:nd	ND		F	dna-binding protein p3a2 isoform x3	NA	NA	taxon:0	20160410	B2G
B2G	Pv.09543	Pv.09543		GO:0005549	GO_REF:nd	ND		F	odorant-binding protein 56e	NA	NA	taxon:0	20160410	B2G
B2G	Pv.09544	Pv.09544		GO:0005549	GO_REF:nd	ND		F	odorant binding protein 19d	NA	NA	taxon:0	20160410	B2G
B2G	Pv.09476	Pv.09476		GO:0003676	GO_REF:nd	ND		F	g patch domain-containing protein 11	NA	NA	taxon:0	20160410	B2G
B2G	Pv.09230	Pv.09230		GO:0046716	GO_REF:nd	ND		P	wd repeat-containing protein 74	NA	NA	taxon:0	20160410	B2G
B2G	Pv.09234	Pv.09234		GO:0005634	GO_REF:nd	ND		C	chromobox protein homolog 1-like	NA	NA	taxon:0	20160410	B2G
B2G	Pv.09237	Pv.09237		GO:0030018	GO_REF:nd	ND		C	isoform j	NA	NA	taxon:0	20160410	B2G
B2G	Pv.14033	Pv.14033		GO:0016021	GO_REF:nd	ND		C	dc-stamp domain-containing protein 1-like	NA	NA	taxon:0	20160410	B2G
B2G	Pv.12487	Pv.12487		GO:0003676	GO_REF:nd	ND		F	centromere-associated protein e	NA	NA	taxon:0	20160410	B2G
B2G	Pv.15287	Pv.15287		GO:0030246	GO_REF:nd	ND		F	lectin	NA	NA	taxon:0	20160410	B2G
B2G	Pv.03280	Pv.03280		GO:0005615	GO_REF:nd	ND		C	protein takeout-like	NA	NA	taxon:0	20160410	B2G
B2G	Pv.01144	Pv.01144		GO:0016021	GO_REF:nd	ND		C	transmembrane protein 223	NA	NA	taxon:0	20160410	B2G
B2G	Pv.01145	Pv.01145		GO:0046872	GO_REF:nd	ND		F	zinc finger protein 277	NA	NA	taxon:0	20160410	B2G
B2G	Pv.10615	Pv.10615		GO:0008270	GO_REF:nd	ND		F	agap000497-pa-like protein	NA	NA	taxon:0	20160410	B2G
B2G	Pv.10578	Pv.10578		GO:0042302	GO_REF:nd	ND		F	cuticle protein	NA	NA	taxon:0	20160410	B2G
B2G	Pv.06557	Pv.06557		GO:0007476	GO_REF:nd	ND		P	aael004946- partial	NA	NA	taxon:0	20160410	B2G
B2G	Pv.04870	Pv.04870		GO:0046872	GO_REF:nd	ND		F	ankyrin repeat and mynd domain-containing protein 2	NA	NA	taxon:0	20160410	B2G
B2G	Pv.04935	Pv.04935		GO:0005730	GO_REF:nd	ND		C	cell growth-regulating nucleolar protein	NA	NA	taxon:0	20160410	B2G
B2G	Pv.04875	Pv.04875		GO:0005509	GO_REF:nd	ND		F	tm2 domain-containing protein cg10795	NA	NA	taxon:0	20160410	B2G
B2G	Pv.04876	Pv.04876		GO:0016021	GO_REF:nd	ND		C	transmembrane protein 77	NA	NA	taxon:0	20160410	B2G
B2G	Pv.04824	Pv.04824		GO:0005509	GO_REF:nd	ND		F	agap005713-pa-like protein	NA	NA	taxon:0	20160410	B2G
B2G	Pv.11836	Pv.11836		GO:0005783	GO_REF:nd	ND		C	small integral membrane protein 14	NA	NA	taxon:0	20160410	B2G
B2G	Pv.11818	Pv.11818		GO:0042302	GO_REF:nd	ND		F	cuticular protein rr-1 family	NA	NA	taxon:0	20160410	B2G
B2G	Pv.11848	Pv.11848		GO:0005509	GO_REF:nd	ND		F	troponin isoform 3 isoform x1	NA	NA	taxon:0	20160410	B2G
B2G	Pv.11821	Pv.11821		GO:0042302	GO_REF:nd	ND		F	endocuticle structural glycoprotein bd-2	NA	NA	taxon:0	20160410	B2G
B2G	Pv.11820	Pv.11820		GO:0042302	GO_REF:nd	ND		F	endocuticle structural protein bd-6-like	NA	NA	taxon:0	20160410	B2G
B2G	Pv.11816	Pv.11816		GO:0000010	GO_REF:nd	ND		F	decaprenyl-diphosphate synthase subunit 2	NA	NA	taxon:0	20160410	B2G
B2G	Pv.13693	Pv.13693		GO:0042332	GO_REF:nd	ND		P	limbic system-associated membrane protein	NA	NA	taxon:0	20160410	B2G
B2G	Pv.10862	Pv.10862		GO:0042254	GO_REF:nd	ND		P	nucleolar complex protein 4 homolog b	NA	NA	taxon:0	20160410	B2G
B2G	Pv.01190	Pv.01190		GO:0009267	GO_REF:nd	ND		P	wd repeat-containing protein 43	NA	NA	taxon:0	20160410	B2G
B2G	Pv.04696	Pv.04696		GO:0003676	GO_REF:nd	ND		F	protein aubergine	NA	NA	taxon:0	20160410	B2G
B2G	Pv.11569	Pv.11569		GO:0008643	GO_REF:nd	ND		P	sugar transporter sweet1	NA	NA	taxon:0	20160410	B2G
B2G	Pv.08969	Pv.08969		GO:0003676	GO_REF:nd	ND		F	vacuolar protein sorting-associated protein 28 homolog	NA	NA	taxon:0	20160410	B2G
B2G	Pv.11024	Pv.11024		GO:0019028	GO_REF:nd	ND		C	isoform b	NA	NA	taxon:0	20160410	B2G
B2G	Pv.06774	Pv.06774		GO:0008612	GO_REF:nd	ND		P	probable deoxyhypusine synthase	NA	NA	taxon:0	20160410	B2G
B2G	Pv.06784	Pv.06784		GO:0042302	GO_REF:nd	ND		F	larval cuticle protein a2b-like	NA	NA	taxon:0	20160410	B2G
B2G	Pv.12543	Pv.12543		GO:0030246	GO_REF:nd	ND		F	aael011078- partial	NA	NA	taxon:0	20160410	B2G
B2G	Pv.12552	Pv.12552		GO:0007165	GO_REF:nd	ND		P	conserved hypothetical protein	NA	NA	taxon:0	20160410	B2G
B2G	Pv.13533	Pv.13533		GO:0008643	GO_REF:nd	ND		P	sugar transporter sweet1	NA	NA	taxon:0	20160410	B2G
B2G	Pv.13213	Pv.13213		GO:0016021	GO_REF:nd	ND		C	transmembrane protein 26	NA	NA	taxon:0	20160410	B2G
B2G	Pv.03019	Pv.03019		GO:0005576	GO_REF:nd	ND		C	repressed by efg1 protein 1-like	NA	NA	taxon:0	20160410	B2G
B2G	Pv.15087	Pv.15087		GO:0016021	GO_REF:nd	ND		C	transmembrane channel-like protein 7	NA	NA	taxon:0	20160410	B2G
B2G	Pv.04513	Pv.04513		GO:0004623	GO_REF:nd	ND		F	jmjc domain-containing protein 7	NA	NA	taxon:0	20160410	B2G
B2G	Pv.04483	Pv.04483		GO:0046872	GO_REF:nd	ND		F	agap003189-pa-like protein	NA	NA	taxon:0	20160410	B2G
B2G	Pv.04481	Pv.04481		GO:0019905	GO_REF:nd	ND		F	alpha-taxilin	NA	NA	taxon:0	20160410	B2G
B2G	Pv.04675	Pv.04675		GO:0016567	GO_REF:nd	ND		P	speckle-type poz protein a-like	NA	NA	taxon:0	20160410	B2G
B2G	Pv.04657	Pv.04657		GO:0042302	GO_REF:nd	ND		F	cuticular protein rr-2 family	NA	NA	taxon:0	20160410	B2G
B2G	Pv.14356	Pv.14356		GO:0000139	GO_REF:nd	ND		C	protein sys1 homolog	NA	NA	taxon:0	20160410	B2G
B2G	Pv.11141	Pv.11141		GO:0003677	GO_REF:nd	ND		F	mucin-17-like isoform x1	NA	NA	taxon:0	20160410	B2G
B2G	Pv.10727	Pv.10727		GO:0005212	GO_REF:nd	ND		F	protein lethal essential for life	NA	NA	taxon:0	20160410	B2G
B2G	Pv.10750	Pv.10750		GO:0003677	GO_REF:nd	ND		F	btb-protein- isoform e	NA	NA	taxon:0	20160410	B2G
B2G	Pv.10751	Pv.10751		GO:0003677	GO_REF:nd	ND		F	btb-protein- isoform f	NA	NA	taxon:0	20160410	B2G
B2G	Pv.07243	Pv.07243		GO:0022008	GO_REF:nd	ND		P	agap009795-pa-like protein	NA	NA	taxon:0	20160410	B2G
B2G	Pv.16215	Pv.16215		GO:0000502	GO_REF:nd	ND		C	proteasome activator complex subunit 4-like isoform x1	NA	NA	taxon:0	20160410	B2G
B2G	Pv.11022	Pv.11022		GO:0031966	GO_REF:nd	ND		C	cytochrome c oxidase assembly protein cox16 mitochondrial	NA	NA	taxon:0	20160410	B2G
B2G	Pv.15975	Pv.15975		GO:0005509	GO_REF:nd	ND		F	flocculation protein flo11 isoform x1	NA	NA	taxon:0	20160410	B2G
B2G	Pv.06485	Pv.06485		GO:0006909	GO_REF:nd	ND		P	aael003267- partial	NA	NA	taxon:0	20160410	B2G
B2G	Pv.06477	Pv.06477		GO:0016021	GO_REF:nd	ND		C	isoform a	NA	NA	taxon:0	20160410	B2G
B2G	Pv.06486	Pv.06486		GO:0006909	GO_REF:nd	ND		P	aael003267- partial	NA	NA	taxon:0	20160410	B2G
B2G	Pv.01094	Pv.01094		GO:0030246	GO_REF:nd	ND		F	galectin-8-like isoform x1	NA	NA	taxon:0	20160410	B2G
B2G	Pv.01069	Pv.01069		GO:0008430	GO_REF:nd	ND		F	selenium-binding protein 1	NA	NA	taxon:0	20160410	B2G
B2G	Pv.12282	Pv.12282		GO:0046872	GO_REF:nd	ND		F	histone-lysine n-methyltransferase ashr1	NA	NA	taxon:0	20160410	B2G
B2G	Pv.14234	Pv.14234		GO:0035091	GO_REF:nd	ND		F	isoform a	NA	NA	taxon:0	20160410	B2G
B2G	Pv.17432	Pv.17432		GO:0046872	GO_REF:nd	ND		F	abscission ut checkpoint regulator	NA	NA	taxon:0	20160410	B2G
B2G	Pv.17443	Pv.17443		GO:0005509	GO_REF:nd	ND		F	troponin c	NA	NA	taxon:0	20160410	B2G
B2G	Pv.17447	Pv.17447		GO:0005509	GO_REF:nd	ND		F	ef-hand calcium-binding domain-containing protein 2	NA	NA	taxon:0	20160410	B2G
B2G	Pv.17444	Pv.17444		GO:0005509	GO_REF:nd	ND		F	troponin isoform 1-like	NA	NA	taxon:0	20160410	B2G
B2G	Pv.17441	Pv.17441		GO:0048812	GO_REF:nd	ND		P	slit homolog 1 protein	NA	NA	taxon:0	20160410	B2G
B2G	Pv.05317	Pv.05317		GO:0032027	GO_REF:nd	ND		F	abnormal spindle-like microcephaly-associated protein homolog	NA	NA	taxon:0	20160410	B2G
B2G	Pv.05303	Pv.05303		GO:0000266	GO_REF:nd	ND		P	mitochondrial fission 1 protein	NA	NA	taxon:0	20160410	B2G
B2G	Pv.12300	Pv.12300		GO:0046983	GO_REF:nd	ND		F	upstream stimulatory factor 1	NA	NA	taxon:0	20160410	B2G
B2G	Pv.07343	Pv.07343		GO:0003677	GO_REF:nd	ND		F	barrier-to-autointegration factor	NA	NA	taxon:0	20160410	B2G
B2G	Pv.07357	Pv.07357		GO:0007165	GO_REF:nd	ND		P	arrestin domain-containing protein 2	NA	NA	taxon:0	20160410	B2G
B2G	Pv.09085	Pv.09085		GO:0022008	GO_REF:nd	ND		P	nadh dehydrogenase	NA	NA	taxon:0	20160410	B2G
B2G	Pv.14592	Pv.14592		GO:0007165	GO_REF:nd	ND		P	rho-gtpase-activating protein	NA	NA	taxon:0	20160410	B2G
B2G	Pv.14351	Pv.14351		GO:0042302	GO_REF:nd	ND		F	agap005993-pa-like protein	NA	NA	taxon:0	20160410	B2G
B2G	Pv.03334	Pv.03334		GO:0030246	GO_REF:nd	ND		F	protein quiver-like	NA	NA	taxon:0	20160410	B2G
B2G	Pv.03322	Pv.03322		GO:0016567	GO_REF:nd	ND		P	speckle-type poz isoform x2	NA	NA	taxon:0	20160410	B2G
B2G	Pv.03951	Pv.03951		GO:0071203	GO_REF:nd	ND		C	wash complex subunit 7	NA	NA	taxon:0	20160410	B2G
B2G	Pv.03952	Pv.03952		GO:0046983	GO_REF:nd	ND		F	transcription factor ec isoform x4	NA	NA	taxon:0	20160410	B2G
B2G	Pv.06567	Pv.06567		GO:0046331	GO_REF:nd	ND		P	isoform b	NA	NA	taxon:0	20160410	B2G
B2G	Pv.06573	Pv.06573		GO:0005509	GO_REF:nd	ND		F	ef-hand calcium-binding domain-containing protein 2	NA	NA	taxon:0	20160410	B2G
B2G	Pv.11279	Pv.11279		GO:0046872	GO_REF:nd	ND		F	hypothetical protein AND_002174	NA	NA	taxon:0	20160410	B2G
B2G	Pv.05541	Pv.05541		GO:0003723	GO_REF:nd	ND		F	isoform a	NA	NA	taxon:0	20160410	B2G
B2G	Pv.06488	Pv.06488		GO:0005509	GO_REF:nd	ND		F	protein eyes shut isoform x2	NA	NA	taxon:0	20160410	B2G
B2G	Pv.12719	Pv.12719		GO:0042302	GO_REF:nd	ND		F	endocuticle structural protein bd-6-like	NA	NA	taxon:0	20160410	B2G
B2G	Pv.03600	Pv.03600		GO:0017022	GO_REF:nd	ND		F	muscle m-line assembly protein unc-89	NA	NA	taxon:0	20160410	B2G
B2G	Pv.03637	Pv.03637		GO:0042302	GO_REF:nd	ND		F	pupal cuticle protein	NA	NA	taxon:0	20160410	B2G
B2G	Pv.07782	Pv.07782		GO:0004089	GO_REF:nd	ND		F	carbonic anhydrase 2	NA	NA	taxon:0	20160410	B2G
B2G	Pv.07764	Pv.07764		GO:0071203	GO_REF:nd	ND		C	wash complex subunit strumpellin	NA	NA	taxon:0	20160410	B2G
B2G	Pv.07720	Pv.07720		GO:0042332	GO_REF:nd	ND		P	limbic system-associated membrane protein	NA	NA	taxon:0	20160410	B2G
B2G	Pv.17706	Pv.17706		GO:0016020	GO_REF:nd	ND		C	cell cycle control protein 50a	NA	NA	taxon:0	20160410	B2G
B2G	Pv.02369	Pv.02369		GO:0005634	GO_REF:nd	ND		C	chromobox protein homolog 1	NA	NA	taxon:0	20160410	B2G
B2G	Pv.02373	Pv.02373		GO:0046872	GO_REF:nd	ND		F	sec-23 interacting protein p125	NA	NA	taxon:0	20160410	B2G
B2G	Pv.02353	Pv.02353		GO:0030246	GO_REF:nd	ND		F	c-type lectin - mannose binding	NA	NA	taxon:0	20160410	B2G
B2G	Pv.02414	Pv.02414		GO:0005743	GO_REF:nd	ND		C	coenzyme q-binding protein mitochondrial	NA	NA	taxon:0	20160410	B2G
B2G	Pv.02417	Pv.02417		GO:0003676	GO_REF:nd	ND		F	protein piwi	NA	NA	taxon:0	20160410	B2G
B2G	Pv.02333	Pv.02333		GO:0016505	GO_REF:nd	ND		F	isoform c	NA	NA	taxon:0	20160410	B2G
B2G	Pv.02332	Pv.02332		GO:0016505	GO_REF:nd	ND		F	isoform c	NA	NA	taxon:0	20160410	B2G
B2G	Pv.12809	Pv.12809		GO:0016020	GO_REF:nd	ND		C	ileal sodium bile acid cotransporter	NA	NA	taxon:0	20160410	B2G
B2G	Pv.11599	Pv.11599		GO:0006355	GO_REF:nd	ND		P	protein strawberry notch isoform x2	NA	NA	taxon:0	20160410	B2G
B2G	Pv.00210	Pv.00210		GO:0046872	GO_REF:nd	ND		F	zinc finger ccch domain-containing protein 15 homolog	NA	NA	taxon:0	20160410	B2G
B2G	Pv.00230	Pv.00230		GO:0030246	GO_REF:nd	ND		F	endoplasmic reticulum lectin 1	NA	NA	taxon:0	20160410	B2G
B2G	Pv.00277	Pv.00277		GO:0006464	GO_REF:nd	ND		P	tubulin polyglutamylase ttll6	NA	NA	taxon:0	20160410	B2G
B2G	Pv.14282	Pv.14282		GO:0005727	GO_REF:nd	ND		C	repeat domain-containing protein	NA	NA	taxon:0	20160410	B2G
B2G	Pv.15876	Pv.15876		GO:0006950	GO_REF:nd	ND		P	universal stress protein	NA	NA	taxon:0	20160410	B2G
B2G	Pv.11352	Pv.11352		GO:0007165	GO_REF:nd	ND		P	afadin isoform x1	NA	NA	taxon:0	20160410	B2G
B2G	Pv.16942	Pv.16942		GO:0019028	GO_REF:nd	ND		C	isoform a	NA	NA	taxon:0	20160410	B2G
B2G	Pv.16951	Pv.16951		GO:0006464	GO_REF:nd	ND		P	tubulin polyglutamylase ttll6	NA	NA	taxon:0	20160410	B2G
B2G	Pv.09955	Pv.09955		GO:0030246	GO_REF:nd	ND		F	c-type lectin	NA	NA	taxon:0	20160410	B2G
B2G	Pv.04087	Pv.04087		GO:0003723	GO_REF:nd	ND		F	nucleolar mif4g domain-containing protein 1	NA	NA	taxon:0	20160410	B2G
B2G	Pv.04097	Pv.04097		GO:0016021	GO_REF:nd	ND		C	leucine-rich transmembrane protein	NA	NA	taxon:0	20160410	B2G
B2G	Pv.09729	Pv.09729		GO:0003677	GO_REF:nd	ND		F	upstream activation factor subunit spp27	NA	NA	taxon:0	20160410	B2G
B2G	Pv.10681	Pv.10681		GO:0006633	GO_REF:nd	ND		P	acyl carrier mitochondrial isoform x1	NA	NA	taxon:0	20160410	B2G
B2G	Pv.08157	Pv.08157		GO:0046872	GO_REF:nd	ND		F	isoform a	NA	NA	taxon:0	20160410	B2G
B2G	Pv.08135	Pv.08135		GO:0005525	GO_REF:nd	ND		F	guanine nucleotide-binding 1	NA	NA	taxon:0	20160410	B2G
B2G	Pv.08134	Pv.08134		GO:0046872	GO_REF:nd	ND		F	conserved hypothetical protein	NA	NA	taxon:0	20160410	B2G
B2G	Pv.01013	Pv.01013		GO:0005875	GO_REF:nd	ND		C	pih1 domain-containing protein 1	NA	NA	taxon:0	20160410	B2G
B2G	Pv.00699	Pv.00699		GO:0005737	GO_REF:nd	ND		C	ankyrin repeat domain-containing protein 13d isoform x2	NA	NA	taxon:0	20160410	B2G
B2G	Pv.00612	Pv.00612		GO:0005525	GO_REF:nd	ND		F	ras-related gtp-binding protein c	NA	NA	taxon:0	20160410	B2G
B2G	Pv.00693	Pv.00693		GO:0042302	GO_REF:nd	ND		F	larval cuticle protein a2b-like	NA	NA	taxon:0	20160410	B2G
B2G	Pv.00615	Pv.00615		GO:0005615	GO_REF:nd	ND		C	protein takeout	NA	NA	taxon:0	20160410	B2G
B2G	Pv.00694	Pv.00694		GO:0042302	GO_REF:nd	ND		F	larval cuticle protein a2b-like	NA	NA	taxon:0	20160410	B2G
B2G	Pv.00642	Pv.00642		GO:0005509	GO_REF:nd	ND		F	agap006246-pa-like protein	NA	NA	taxon:0	20160410	B2G
B2G	Pv.00689	Pv.00689		GO:0046872	GO_REF:nd	ND		F	zinc finger protein 423	NA	NA	taxon:0	20160410	B2G
B2G	Pv.00651	Pv.00651		GO:0008017	GO_REF:nd	ND		F	microtubule-associated protein rp eb family member 1	NA	NA	taxon:0	20160410	B2G
B2G	Pv.00668	Pv.00668		GO:0008270	GO_REF:nd	ND		F	conserved hypothetical protein	NA	NA	taxon:0	20160410	B2G
B2G	Pv.05029	Pv.05029		GO:0046872	GO_REF:nd	ND		F	agap001646-pa-like protein	NA	NA	taxon:0	20160410	B2G
B2G	Pv.05293	Pv.05293		GO:0005886	GO_REF:nd	ND		C	isoform c	NA	NA	taxon:0	20160410	B2G
B2G	Pv.02673	Pv.02673		GO:0008430	GO_REF:nd	ND		F	selenium-binding protein 1	NA	NA	taxon:0	20160410	B2G
B2G	Pv.02703	Pv.02703		GO:0035220	GO_REF:nd	ND		P	hsbp1-like protein	NA	NA	taxon:0	20160410	B2G
B2G	Pv.12434	Pv.12434		GO:0042302	GO_REF:nd	ND		F	pupal cuticle protein	NA	NA	taxon:0	20160410	B2G
B2G	Pv.12695	Pv.12695		GO:0005634	GO_REF:nd	ND		C	digestive organ expansion factor homolog	NA	NA	taxon:0	20160410	B2G
B2G	Pv.10049	Pv.10049		GO:0007165	GO_REF:nd	ND		P	beta-arrestin 1	NA	NA	taxon:0	20160410	B2G
B2G	Pv.14645	Pv.14645		GO:0005576	GO_REF:nd	ND		C	220 kda silk protein	NA	NA	taxon:0	20160410	B2G
B2G	Pv.17014	Pv.17014		GO:0003676	GO_REF:nd	ND		F	AAEL010817-PA	NA	NA	taxon:0	20160410	B2G
B2G	Pv.17106	Pv.17106		GO:0005549	GO_REF:nd	ND		F	general odorant-binding protein lush	NA	NA	taxon:0	20160410	B2G
B2G	Pv.17006	Pv.17006		GO:0005576	GO_REF:nd	ND		C	repressed by efg1 protein 1-like isoform x4	NA	NA	taxon:0	20160410	B2G
B2G	Pv.16999	Pv.16999		GO:0016021	GO_REF:nd	ND		C	very-long-chain -3-hydroxyacyl- dehydratase hpo-8	NA	NA	taxon:0	20160410	B2G
B2G	Pv.02110	Pv.02110		GO:0042302	GO_REF:nd	ND		F	cuticle protein 7	NA	NA	taxon:0	20160410	B2G
B2G	Pv.02262	Pv.02262		GO:0032797	GO_REF:nd	ND		C	agap003633-pa-like protein	NA	NA	taxon:0	20160410	B2G
B2G	Pv.02165	Pv.02165		GO:0016021	GO_REF:nd	ND		C	transmembrane protein 181 isoform x1	NA	NA	taxon:0	20160410	B2G
B2G	Pv.02189	Pv.02189		GO:0046872	GO_REF:nd	ND		F	leucine-rich repeat-containing protein ddb_g0290503 isoform x1	NA	NA	taxon:0	20160410	B2G
B2G	Pv.02317	Pv.02317		GO:0005686	GO_REF:nd	ND		C	coiled-coil domain-containing protein 97	NA	NA	taxon:0	20160410	B2G
B2G	Pv.02138	Pv.02138		GO:0008289	GO_REF:nd	ND		F	star-related lipid transfer protein mitochondrial	NA	NA	taxon:0	20160410	B2G
B2G	Pv.02202	Pv.02202		GO:0042302	GO_REF:nd	ND		F	adult-specific rigid cuticular	NA	NA	taxon:0	20160410	B2G
B2G	Pv.02120	Pv.02120		GO:0005634	GO_REF:nd	ND		C	abc transporter f family member 4 isoform x1	NA	NA	taxon:0	20160410	B2G
B2G	Pv.02168	Pv.02168		GO:0016021	GO_REF:nd	ND		C	isoform d	NA	NA	taxon:0	20160410	B2G
B2G	Pv.02288	Pv.02288		GO:0051297	GO_REF:nd	ND		P	wd-repeat protein	NA	NA	taxon:0	20160410	B2G
B2G	Pv.02166	Pv.02166		GO:0030246	GO_REF:nd	ND		F	c-type lectin	NA	NA	taxon:0	20160410	B2G
B2G	Pv.02305	Pv.02305		GO:0005634	GO_REF:nd	ND		C	chromobox protein homolog 1-like isoform x1	NA	NA	taxon:0	20160410	B2G
B2G	Pv.02259	Pv.02259		GO:0005212	GO_REF:nd	ND		F	heat shock protein 23	NA	NA	taxon:0	20160410	B2G
B2G	Pv.02220	Pv.02220		GO:0048812	GO_REF:nd	ND		P	box c d snorna protein 1	NA	NA	taxon:0	20160410	B2G
B2G	Pv.02237	Pv.02237		GO:0016020	GO_REF:nd	ND		C	stomatin-like protein mitochondrial	NA	NA	taxon:0	20160410	B2G
B2G	Pv.11114	Pv.11114		GO:0005576	GO_REF:nd	ND		C	s40a_chite ame: full=salivary gland sp38- protein flags: precursor	NA	NA	taxon:0	20160410	B2G
B2G	Pv.05576	Pv.05576		GO:0007165	GO_REF:nd	ND		P	single ig il-1-related receptor-like	NA	NA	taxon:0	20160410	B2G
B2G	Pv.02059	Pv.02059		GO:0042332	GO_REF:nd	ND		P	limbic system-associated membrane protein	NA	NA	taxon:0	20160410	B2G
B2G	Pv.01960	Pv.01960		GO:0005737	GO_REF:nd	ND		C	gametocyte-specific factor 1	NA	NA	taxon:0	20160410	B2G
B2G	Pv.01936	Pv.01936		GO:0003676	GO_REF:nd	ND		F	agap005534-pa-like protein	NA	NA	taxon:0	20160410	B2G
B2G	Pv.02050	Pv.02050		GO:0016021	GO_REF:nd	ND		C	transmembrane protein 216	NA	NA	taxon:0	20160410	B2G
B2G	Pv.01979	Pv.01979		GO:0046692	GO_REF:nd	ND		P	isoform b	NA	NA	taxon:0	20160410	B2G
B2G	Pv.09045	Pv.09045		GO:0003779	GO_REF:nd	ND		F	kelch-like protein 26	NA	NA	taxon:0	20160410	B2G
B2G	Pv.05421	Pv.05421		GO:0005634	GO_REF:nd	ND		C	chromobox protein homolog 1-like isoform x2	NA	NA	taxon:0	20160410	B2G
B2G	Pv.05347	Pv.05347		GO:0016021	GO_REF:nd	ND		C	transmembrane protein 161b	NA	NA	taxon:0	20160410	B2G
B2G	Pv.05390	Pv.05390		GO:0016020	GO_REF:nd	ND		C	probable serine incorporator isoform x2	NA	NA	taxon:0	20160410	B2G
B2G	Pv.05437	Pv.05437		GO:0046872	GO_REF:nd	ND		F	zinc finger with ufm1-specific peptidase domain isoform x1	NA	NA	taxon:0	20160410	B2G
B2G	Pv.05339	Pv.05339		GO:0005525	GO_REF:nd	ND		F	ras-related gtp-binding protein a	NA	NA	taxon:0	20160410	B2G
B2G	Pv.05350	Pv.05350		GO:0030246	GO_REF:nd	ND		F	AAEL009845-PA	NA	NA	taxon:0	20160410	B2G
B2G	Pv.05372	Pv.05372		GO:0005634	GO_REF:nd	ND		C	nucleolar protein 11 isoform x1	NA	NA	taxon:0	20160410	B2G
B2G	Pv.05354	Pv.05354		GO:0005634	GO_REF:nd	ND		C	conserved hypothetical protein	NA	NA	taxon:0	20160410	B2G
B2G	Pv.05403	Pv.05403		GO:0012505	GO_REF:nd	ND		C	dnaj homolog subfamily b member 12	NA	NA	taxon:0	20160410	B2G
B2G	Pv.05427	Pv.05427		GO:0046872	GO_REF:nd	ND		F	zinc finger	NA	NA	taxon:0	20160410	B2G
B2G	Pv.05469	Pv.05469		GO:0042302	GO_REF:nd	ND		F	proline-rich extensin-like protein epr1	NA	NA	taxon:0	20160410	B2G
B2G	Pv.05353	Pv.05353		GO:0005634	GO_REF:nd	ND		C	general transcriptional corepressor trfa-like isoform x4	NA	NA	taxon:0	20160410	B2G
B2G	Pv.12414	Pv.12414		GO:0005576	GO_REF:nd	ND		C	s40a_chite ame: full=salivary gland sp38- protein flags: precursor	NA	NA	taxon:0	20160410	B2G
B2G	Pv.15310	Pv.15310		GO:0007165	GO_REF:nd	ND		P	slit-robo rho gtpase-activating protein 1-like isoform x3	NA	NA	taxon:0	20160410	B2G
B2G	Pv.10444	Pv.10444		GO:0008017	GO_REF:nd	ND		F	patronin isoform x1	NA	NA	taxon:0	20160410	B2G
B2G	Pv.07919	Pv.07919		GO:0006909	GO_REF:nd	ND		P	kelch-like protein 5	NA	NA	taxon:0	20160410	B2G
B2G	Pv.07916	Pv.07916		GO:0005802	GO_REF:nd	ND		C	trans-golgi network integral membrane protein 1-like	NA	NA	taxon:0	20160410	B2G
B2G	Pv.12936	Pv.12936		GO:0005212	GO_REF:nd	ND		F	protein lethal essential for life-like	NA	NA	taxon:0	20160410	B2G
B2G	Pv.17116	Pv.17116		GO:0030246	GO_REF:nd	ND		F	lectin- partial	NA	NA	taxon:0	20160410	B2G
B2G	Pv.13574	Pv.13574		GO:0000381	GO_REF:nd	ND		P	comm domain-containing protein 5	NA	NA	taxon:0	20160410	B2G
B2G	Pv.01201	Pv.01201		GO:0008270	GO_REF:nd	ND		F	hira-interacting protein 3-like isoform x3	NA	NA	taxon:0	20160410	B2G
B2G	Pv.01273	Pv.01273		GO:0007165	GO_REF:nd	ND		P	arrestin domain-containing protein 3	NA	NA	taxon:0	20160410	B2G
B2G	Pv.01198	Pv.01198		GO:0042302	GO_REF:nd	ND		F	collagen alpha-5 chain-like	NA	NA	taxon:0	20160410	B2G
B2G	Pv.01231	Pv.01231		GO:0016021	GO_REF:nd	ND		C	transmembrane protein 256 homolog	NA	NA	taxon:0	20160410	B2G
B2G	Pv.01280	Pv.01280		GO:0005634	GO_REF:nd	ND		C	microtubule-associated protein 1b	NA	NA	taxon:0	20160410	B2G
B2G	Pv.01262	Pv.01262		GO:0016021	GO_REF:nd	ND		C	protein anon-73b1	NA	NA	taxon:0	20160410	B2G
B2G	Pv.01195	Pv.01195		GO:0006511	GO_REF:nd	ND		P	ubiquitin fusion degradation protein 1 homolog	NA	NA	taxon:0	20160410	B2G
B2G	Pv.01200	Pv.01200		GO:0042302	GO_REF:nd	ND		F	hypothetical protein AND_001987	NA	NA	taxon:0	20160410	B2G
B2G	Pv.01276	Pv.01276		GO:0009235	GO_REF:nd	ND		P	methylmalonic aciduria and homocystinuria type d mitochondrial	NA	NA	taxon:0	20160410	B2G
B2G	Pv.10921	Pv.10921		GO:0016021	GO_REF:nd	ND		C	transmembrane and tpr repeat-containing protein cg4050-like	NA	NA	taxon:0	20160410	B2G
B2G	Pv.14453	Pv.14453		GO:0046872	GO_REF:nd	ND		F	set and mynd domain-containing protein 4-like	NA	NA	taxon:0	20160410	B2G
B2G	Pv.07836	Pv.07836		GO:0006464	GO_REF:nd	ND		P	tubulin polyglutamylase ttll13-like	NA	NA	taxon:0	20160410	B2G
B2G	Pv.07854	Pv.07854		GO:0005581	GO_REF:nd	ND		C	low quality protein: mucin-12	NA	NA	taxon:0	20160410	B2G
B2G	Pv.07809	Pv.07809		GO:0030228	GO_REF:nd	ND		F	prohormone-4	NA	NA	taxon:0	20160410	B2G
B2G	Pv.07858	Pv.07858		GO:0017101	GO_REF:nd	ND		C	probable aminoacyl trna synthase complex-interacting multifunctional protein 2 isoform x2	NA	NA	taxon:0	20160410	B2G
B2G	Pv.05645	Pv.05645		GO:0046331	GO_REF:nd	ND		P	telo2-interacting protein 1 homolog	NA	NA	taxon:0	20160410	B2G
B2G	Pv.05656	Pv.05656		GO:0007165	GO_REF:nd	ND		P	beta-arrestin-1 isoform x3	NA	NA	taxon:0	20160410	B2G
B2G	Pv.14357	Pv.14357		GO:0006355	GO_REF:nd	ND		P	paired amphipathic helix protein sin3b isoform x1	NA	NA	taxon:0	20160410	B2G
B2G	Pv.02949	Pv.02949		GO:0030246	GO_REF:nd	ND		F	protein eva-1 isoform x3	NA	NA	taxon:0	20160410	B2G
B2G	Pv.02986	Pv.02986		GO:0016021	GO_REF:nd	ND		C	leucine-rich transmembrane protein	NA	NA	taxon:0	20160410	B2G
B2G	Pv.06057	Pv.06057		GO:0071816	GO_REF:nd	ND		P	tail-anchored protein insertion receptor wrb-like	NA	NA	taxon:0	20160410	B2G
B2G	Pv.06053	Pv.06053		GO:0017134	GO_REF:nd	ND		F	acidic fibroblast growth factor intracellular-binding protein	NA	NA	taxon:0	20160410	B2G
B2G	Pv.06043	Pv.06043		GO:0003677	GO_REF:nd	ND		F	polycomb protein asx isoform x1	NA	NA	taxon:0	20160410	B2G
B2G	Pv.10045	Pv.10045		GO:0016021	GO_REF:nd	ND		C	xenotropic and polytropic retrovirus receptor 1	NA	NA	taxon:0	20160410	B2G
B2G	Pv.10033	Pv.10033		GO:0005634	GO_REF:nd	ND		C	chromobox protein homolog 1-like isoform x2	NA	NA	taxon:0	20160410	B2G
B2G	Pv.09192	Pv.09192		GO:0046872	GO_REF:nd	ND		F	zinc finger fyve domain-containing protein 28	NA	NA	taxon:0	20160410	B2G
B2G	Pv.09185	Pv.09185		GO:0003723	GO_REF:nd	ND		F	eukaryotic translation initiation factor 4 gamma 1-like	NA	NA	taxon:0	20160410	B2G
B2G	Pv.08313	Pv.08313		GO:0003676	GO_REF:nd	ND		F	adp-ribosylation factor-like protein 6-interacting protein 1	NA	NA	taxon:0	20160410	B2G
B2G	Pv.08443	Pv.08443		GO:0004864	GO_REF:nd	ND		F	smad nuclear-interacting protein 1	NA	NA	taxon:0	20160410	B2G
B2G	Pv.08333	Pv.08333		GO:0005634	GO_REF:nd	ND		C	sun domain-containing ossification factor isoform x2	NA	NA	taxon:0	20160410	B2G
B2G	Pv.08518	Pv.08518		GO:0005634	GO_REF:nd	ND		C	ribonuclease h2 subunit b	NA	NA	taxon:0	20160410	B2G
B2G	Pv.08440	Pv.08440		GO:0016021	GO_REF:nd	ND		C	transmembrane protein 205	NA	NA	taxon:0	20160410	B2G
B2G	Pv.08485	Pv.08485		GO:0005634	GO_REF:nd	ND		C	chromobox protein homolog 3	NA	NA	taxon:0	20160410	B2G
B2G	Pv.08319	Pv.08319		GO:0016021	GO_REF:nd	ND		C	transmembrane protein 115	NA	NA	taxon:0	20160410	B2G
B2G	Pv.08423	Pv.08423		GO:0032040	GO_REF:nd	ND		C	rrna-processing protein utp23 homolog	NA	NA	taxon:0	20160410	B2G
B2G	Pv.08372	Pv.08372		GO:0016021	GO_REF:nd	ND		C	partial	NA	NA	taxon:0	20160410	B2G
B2G	Pv.08441	Pv.08441		GO:0016020	GO_REF:nd	ND		C	blood vessel epicardial substance isoform x1	NA	NA	taxon:0	20160410	B2G
B2G	Pv.08508	Pv.08508		GO:0003677	GO_REF:nd	ND		F	longitudinals lacking isoforms h m v	NA	NA	taxon:0	20160410	B2G
B2G	Pv.08416	Pv.08416		GO:0003723	GO_REF:nd	ND		F	ataxin-1	NA	NA	taxon:0	20160410	B2G
B2G	Pv.08291	Pv.08291		GO:0048812	GO_REF:nd	ND		P	run domain-containing protein 1	NA	NA	taxon:0	20160410	B2G
B2G	Pv.08368	Pv.08368		GO:0000502	GO_REF:nd	ND		C	proteasome assembly chaperone 2	NA	NA	taxon:0	20160410	B2G
B2G	Pv.08494	Pv.08494		GO:0016020	GO_REF:nd	ND		C	prohibitin-2 isoform x1	NA	NA	taxon:0	20160410	B2G
B2G	Pv.08500	Pv.08500		GO:0050829	GO_REF:nd	ND		P	myotubularin-related protein 10-b	NA	NA	taxon:0	20160410	B2G
B2G	Pv.08439	Pv.08439		GO:0016020	GO_REF:nd	ND		C	blood vessel epicardial substance isoform x1	NA	NA	taxon:0	20160410	B2G
B2G	Pv.16114	Pv.16114		GO:0008360	GO_REF:nd	ND		P	rod shape-determining protein	NA	NA	taxon:0	20160410	B2G
B2G	Pv.16113	Pv.16113		GO:0000902	GO_REF:nd	ND		P	rod shape-determining protein	NA	NA	taxon:0	20160410	B2G
B2G	Pv.08019	Pv.08019		GO:0005694	GO_REF:nd	ND		C	activating transcription factor 7-interacting protein 1	NA	NA	taxon:0	20160410	B2G
B2G	Pv.13134	Pv.13134		GO:0008270	GO_REF:nd	ND		F	constitutive coactivator of ppar-gamma-like protein 1 homolog isoform x1	NA	NA	taxon:0	20160410	B2G
B2G	Pv.17523	Pv.17523		GO:0046983	GO_REF:nd	ND		F	basic helix-loop-helix transcription factor amos	NA	NA	taxon:0	20160410	B2G
B2G	Pv.17521	Pv.17521		GO:0046983	GO_REF:nd	ND		F	basic helix-loop-helix transcription factor amos	NA	NA	taxon:0	20160410	B2G
B2G	Pv.15790	Pv.15790		GO:0046872	GO_REF:nd	ND		F	agap003189-pa-like protein	NA	NA	taxon:0	20160410	B2G
B2G	Pv.14185	Pv.14185		GO:0006281	GO_REF:nd	ND		P	dna repair transcription protein met18 mms19	NA	NA	taxon:0	20160410	B2G
B2G	Pv.11870	Pv.11870		GO:0017124	GO_REF:nd	ND		F	aael009014- partial	NA	NA	taxon:0	20160410	B2G
B2G	Pv.10114	Pv.10114		GO:0016021	GO_REF:nd	ND		C	aael005351- partial	NA	NA	taxon:0	20160410	B2G
B2G	Pv.09569	Pv.09569		GO:0005509	GO_REF:nd	ND		F	troponin c	NA	NA	taxon:0	20160410	B2G
B2G	Pv.09844	Pv.09844		GO:0006914	GO_REF:nd	ND		P	beclin-1-like protein isoform x1	NA	NA	taxon:0	20160410	B2G
B2G	Pv.15964	Pv.15964		GO:0005576	GO_REF:nd	ND		C	bar1_chipa ame: full=balbiani ring protein 1 ame: full=giant secretory protein i-a short=gsp- partial	NA	NA	taxon:0	20160410	B2G
B2G	Pv.14411	Pv.14411		GO:0016021	GO_REF:nd	ND		C	xenotropic and polytropic retrovirus receptor 1-like	NA	NA	taxon:0	20160410	B2G
B2G	Pv.14408	Pv.14408		GO:0016021	GO_REF:nd	ND		C	transmembrane protein 62-like	NA	NA	taxon:0	20160410	B2G
B2G	Pv.15669	Pv.15669		GO:0046872	GO_REF:nd	ND		F	insulin-like growth factor-binding protein complex acid labile subunit-like	NA	NA	taxon:0	20160410	B2G
B2G	Pv.01483	Pv.01483		GO:0000502	GO_REF:nd	ND		C	proteasome inhibitor pi31 subunit	NA	NA	taxon:0	20160410	B2G
B2G	Pv.01555	Pv.01555		GO:0005634	GO_REF:nd	ND		C	cyclin-j	NA	NA	taxon:0	20160410	B2G
B2G	Pv.01529	Pv.01529		GO:0000502	GO_REF:nd	ND		C	cop9 signalosome complex subunit 3	NA	NA	taxon:0	20160410	B2G
B2G	Pv.01479	Pv.01479		GO:0016021	GO_REF:nd	ND		C	transmembrane protein 50a	NA	NA	taxon:0	20160410	B2G
B2G	Pv.01551	Pv.01551		GO:0043005	GO_REF:nd	ND		C	synaptosomal-associated protein 29	NA	NA	taxon:0	20160410	B2G
B2G	Pv.01501	Pv.01501		GO:0016021	GO_REF:nd	ND		C	transmembrane protein 18	NA	NA	taxon:0	20160410	B2G
B2G	Pv.01477	Pv.01477		GO:0016021	GO_REF:nd	ND		C	transmembrane protein c5orf28 homolog	NA	NA	taxon:0	20160410	B2G
B2G	Pv.13465	Pv.13465		GO:0046872	GO_REF:nd	ND		F	hermansky-pudlak syndrome 3 protein	NA	NA	taxon:0	20160410	B2G
B2G	Pv.13464	Pv.13464		GO:0016021	GO_REF:nd	ND		C	hypothetical protein	NA	NA	taxon:0	20160410	B2G
B2G	Pv.17370	Pv.17370		GO:0007165	GO_REF:nd	ND		P	toll-like receptor partial	NA	NA	taxon:0	20160410	B2G
B2G	Pv.16070	Pv.16070		GO:0016021	GO_REF:nd	ND		C	transmembrane channel-like protein 5	NA	NA	taxon:0	20160410	B2G
B2G	Pv.16074	Pv.16074		GO:0007218	GO_REF:nd	ND		P	aael012640- partial	NA	NA	taxon:0	20160410	B2G
B2G	Pv.14286	Pv.14286		GO:0008494	GO_REF:nd	ND		F	translational activator gcn1	NA	NA	taxon:0	20160410	B2G
B2G	Pv.06135	Pv.06135		GO:0046872	GO_REF:nd	ND		F	zinc finger ccch domain-containing protein 18	NA	NA	taxon:0	20160410	B2G
B2G	Pv.15436	Pv.15436		GO:0005576	GO_REF:nd	ND		C	bar1_chipa ame: full=balbiani ring protein 1 ame: full=giant secretory protein i-a short=gsp- partial	NA	NA	taxon:0	20160410	B2G
B2G	Pv.00486	Pv.00486		GO:0005576	GO_REF:nd	ND		C	repressed by efg1 protein 1-like isoform x4	NA	NA	taxon:0	20160410	B2G
B2G	Pv.00364	Pv.00364		GO:0016021	GO_REF:nd	ND		C	transmembrane protein 35	NA	NA	taxon:0	20160410	B2G
B2G	Pv.00497	Pv.00497		GO:0005811	GO_REF:nd	ND		C	probable serine threonine-protein kinase clka	NA	NA	taxon:0	20160410	B2G
B2G	Pv.00487	Pv.00487		GO:0005576	GO_REF:nd	ND		C	repressed by efg1 protein 1-like isoform x2	NA	NA	taxon:0	20160410	B2G
B2G	Pv.00471	Pv.00471		GO:0005875	GO_REF:nd	ND		C	isoform c	NA	NA	taxon:0	20160410	B2G
B2G	Pv.06815	Pv.06815		GO:0097264	GO_REF:nd	ND		P	rhs repeat-associated core domain partial	NA	NA	taxon:0	20160410	B2G
B2G	Pv.12453	Pv.12453		GO:0016021	GO_REF:nd	ND		C	surfeit locus protein 4 homolog	NA	NA	taxon:0	20160410	B2G
B2G	Pv.12731	Pv.12731		GO:0042802	GO_REF:nd	ND		F	ccr4-not transcription complex subunit 10	NA	NA	taxon:0	20160410	B2G
B2G	Pv.02929	Pv.02929		GO:0007165	GO_REF:nd	ND		P	leucine-rich repeat-containing protein 15-like	NA	NA	taxon:0	20160410	B2G
B2G	Pv.02945	Pv.02945		GO:0042384	GO_REF:nd	ND		P	coiled-coil and c2 domain-containing protein 2a	NA	NA	taxon:0	20160410	B2G
B2G	Pv.14221	Pv.14221		GO:0046872	GO_REF:nd	ND		F	protein isoform a	NA	NA	taxon:0	20160410	B2G
B2G	Pv.10215	Pv.10215		GO:0005509	GO_REF:nd	ND		F	follistatin-related protein 5-like	NA	NA	taxon:0	20160410	B2G
B2G	Pv.10207	Pv.10207		GO:0030246	GO_REF:nd	ND		F	32 kda beta-galactoside-binding lectin	NA	NA	taxon:0	20160410	B2G
B2G	Pv.00821	Pv.00821		GO:0046872	GO_REF:nd	ND		F	AAEL008714-PA	NA	NA	taxon:0	20160410	B2G
B2G	Pv.11221	Pv.11221		GO:0003676	GO_REF:nd	ND		F	agap013088-pa-like protein	NA	NA	taxon:0	20160410	B2G
B2G	Pv.11227	Pv.11227		GO:0046872	GO_REF:nd	ND		F	wd repeat and fyve domain-containing protein 2	NA	NA	taxon:0	20160410	B2G
B2G	Pv.11228	Pv.11228		GO:0016021	GO_REF:nd	ND		C	transmembrane 9 superfamily member 2	NA	NA	taxon:0	20160410	B2G
B2G	Pv.11208	Pv.11208		GO:0016020	GO_REF:nd	ND		C	synaptotagmin 1 isoform x1	NA	NA	taxon:0	20160410	B2G
B2G	Pv.12854	Pv.12854		GO:0016021	GO_REF:nd	ND		C	tmem9 family protein	NA	NA	taxon:0	20160410	B2G
B2G	Pv.12848	Pv.12848		GO:0007052	GO_REF:nd	ND		P	isoform b	NA	NA	taxon:0	20160410	B2G
B2G	Pv.15561	Pv.15561		GO:0042302	GO_REF:nd	ND		F	cuticular protein rr-2 family	NA	NA	taxon:0	20160410	B2G
B2G	Pv.03430	Pv.03430		GO:1903146	GO_REF:nd	ND		P	reactive oxygen species modulator 1	NA	NA	taxon:0	20160410	B2G
B2G	Pv.03442	Pv.03442		GO:0008270	GO_REF:nd	ND		F	zinc finger c4h2 domain-containing protein	NA	NA	taxon:0	20160410	B2G
B2G	Pv.03443	Pv.03443		GO:0016021	GO_REF:nd	ND		C	transmembrane protein 189	NA	NA	taxon:0	20160410	B2G
B2G	Pv.03480	Pv.03480		GO:0000502	GO_REF:nd	ND		C	26s proteasome non-atpase regulatory subunit 14	NA	NA	taxon:0	20160410	B2G
B2G	Pv.03357	Pv.03357		GO:0048190	GO_REF:nd	ND		P	aael013905- partial	NA	NA	taxon:0	20160410	B2G
B2G	Pv.03425	Pv.03425		GO:0030246	GO_REF:nd	ND		F	d-mannose binding lectin	NA	NA	taxon:0	20160410	B2G
B2G	Pv.03353	Pv.03353		GO:0032040	GO_REF:nd	ND		C	rrna-processing protein fcf1 homolog	NA	NA	taxon:0	20160410	B2G
B2G	Pv.00096	Pv.00096		GO:0006936	GO_REF:nd	ND		P	sarcolemmal membrane-associated protein	NA	NA	taxon:0	20160410	B2G
B2G	Pv.14238	Pv.14238		GO:0031514	GO_REF:nd	ND		C	intraflagellar transport protein 20 homolog	NA	NA	taxon:0	20160410	B2G
B2G	Pv.15971	Pv.15971		GO:0003676	GO_REF:nd	ND		F	protein piwi	NA	NA	taxon:0	20160410	B2G
B2G	Pv.11291	Pv.11291		GO:0031966	GO_REF:nd	ND		C	cytochrome c oxidase assembly protein cox16 mitochondrial	NA	NA	taxon:0	20160410	B2G
B2G	Pv.12122	Pv.12122		GO:0007165	GO_REF:nd	ND		P	growth factor receptor-bound protein	NA	NA	taxon:0	20160410	B2G
B2G	Pv.12522	Pv.12522		GO:0005509	GO_REF:nd	ND		F	von willebrand factor type egf and pentraxin domain-containing protein 1-like	NA	NA	taxon:0	20160410	B2G
B2G	Pv.12533	Pv.12533		GO:0016021	GO_REF:nd	ND		C	transmembrane channel-like protein 7	NA	NA	taxon:0	20160410	B2G
B2G	Pv.13268	Pv.13268		GO:0022008	GO_REF:nd	ND		P	tetratricopeptide repeat protein 27	NA	NA	taxon:0	20160410	B2G
B2G	Pv.11063	Pv.11063		GO:0046983	GO_REF:nd	ND		F	PREDICTED: uncharacterized protein LOC101736238	NA	NA	taxon:0	20160410	B2G
B2G	Pv.14751	Pv.14751		GO:0046983	GO_REF:nd	ND		F	helix-loop-helix protein hen	NA	NA	taxon:0	20160410	B2G
B2G	Pv.12774	Pv.12774		GO:0006355	GO_REF:nd	ND		P	yeats domain-containing protein 4	NA	NA	taxon:0	20160410	B2G
B2G	Pv.15417	Pv.15417		GO:0016020	GO_REF:nd	ND		C	glycoprotein	NA	NA	taxon:0	20160410	B2G
B2G	Pv.15366	Pv.15366		GO:0005549	GO_REF:nd	ND		F	odorant binding protein 19d	NA	NA	taxon:0	20160410	B2G
B2G	Pv.09654	Pv.09654		GO:0007476	GO_REF:nd	ND		P	isoform f	NA	NA	taxon:0	20160410	B2G
B2G	Pv.09656	Pv.09656		GO:0007476	GO_REF:nd	ND		P	isoform i	NA	NA	taxon:0	20160410	B2G
B2G	Pv.09934	Pv.09934		GO:0016021	GO_REF:nd	ND		C	pxmp2 4 family protein 4-like	NA	NA	taxon:0	20160410	B2G
B2G	Pv.09935	Pv.09935		GO:0016021	GO_REF:nd	ND		C	mpv17-like protein	NA	NA	taxon:0	20160410	B2G
B2G	Pv.01850	Pv.01850		GO:0030246	GO_REF:nd	ND		F	AAEL011004-PA	NA	NA	taxon:0	20160410	B2G
B2G	Pv.00032	Pv.00032		GO:0022008	GO_REF:nd	ND		P	PREDICTED: uncharacterized protein LOC101894858	NA	NA	taxon:0	20160410	B2G
B2G	Pv.00025	Pv.00025		GO:0005634	GO_REF:nd	ND		C	polycomb group protein pc	NA	NA	taxon:0	20160410	B2G
B2G	Pv.15088	Pv.15088		GO:0030246	GO_REF:nd	ND		F	32 kda beta-galactoside-binding lectin	NA	NA	taxon:0	20160410	B2G
B2G	Pv.15951	Pv.15951		GO:0051536	GO_REF:nd	ND		F	set and mynd domain-containing protein 5	NA	NA	taxon:0	20160410	B2G
B2G	Pv.03105	Pv.03105		GO:0016021	GO_REF:nd	ND		C	conserved hypothetical protein	NA	NA	taxon:0	20160410	B2G
B2G	Pv.03083	Pv.03083		GO:0016021	GO_REF:nd	ND		C	protein jtb	NA	NA	taxon:0	20160410	B2G
B2G	Pv.03074	Pv.03074		GO:0005840	GO_REF:nd	ND		C	28s ribosomal protein mitochondrial	NA	NA	taxon:0	20160410	B2G
B2G	Pv.14534	Pv.14534		GO:0019028	GO_REF:nd	ND		C	agap000266-pa-like protein	NA	NA	taxon:0	20160410	B2G
B2G	Pv.09700	Pv.09700		GO:0005634	GO_REF:nd	ND		C	chromobox protein homolog 5-like	NA	NA	taxon:0	20160410	B2G
B2G	Pv.01612	Pv.01612		GO:0005576	GO_REF:nd	ND		C	venom allergen	NA	NA	taxon:0	20160410	B2G
B2G	Pv.01621	Pv.01621		GO:0046331	GO_REF:nd	ND		P	ubiquitin-fold modifier-conjugating enzyme 1	NA	NA	taxon:0	20160410	B2G
B2G	Pv.01599	Pv.01599		GO:0008270	GO_REF:nd	ND		F	sequestosome-1 isoform x2	NA	NA	taxon:0	20160410	B2G
B2G	Pv.14322	Pv.14322		GO:0003676	GO_REF:nd	ND		F	protein aubergine-like isoform x1	NA	NA	taxon:0	20160410	B2G
B2G	Pv.10650	Pv.10650		GO:0008289	GO_REF:nd	ND		F	PREDICTED: uncharacterized protein LOC101891975	NA	NA	taxon:0	20160410	B2G
B2G	Pv.10225	Pv.10225		GO:0003677	GO_REF:nd	ND		F	isoform a	NA	NA	taxon:0	20160410	B2G
B2G	Pv.14191	Pv.14191		GO:0042302	GO_REF:nd	ND		F	endocuticle structural protein bd-6-like	NA	NA	taxon:0	20160410	B2G
B2G	Pv.09885	Pv.09885		GO:0046872	GO_REF:nd	ND		F	agap002475-pa-like protein	NA	NA	taxon:0	20160410	B2G
B2G	Pv.06521	Pv.06521		GO:0000010	GO_REF:nd	ND		F	decaprenyl-diphosphate synthase subunit 2	NA	NA	taxon:0	20160410	B2G
B2G	Pv.06504	Pv.06504		GO:0005549	GO_REF:nd	ND		F	odorant-binding protein partial	NA	NA	taxon:0	20160410	B2G
B2G	Pv.06515	Pv.06515		GO:0008289	GO_REF:nd	ND		F	star-related lipid transfer protein 3	NA	NA	taxon:0	20160410	B2G
B2G	Pv.06502	Pv.06502		GO:0008233	GO_REF:nd	ND		F	fast myosin heavy chain hciii	NA	NA	taxon:0	20160410	B2G
B2G	Pv.06503	Pv.06503		GO:0044780	GO_REF:nd	ND		P	coiled-coil domain-containing protein 65	NA	NA	taxon:0	20160410	B2G
B2G	Pv.06612	Pv.06612		GO:0000042	GO_REF:nd	ND		P	krueppel target at isoform c	NA	NA	taxon:0	20160410	B2G
B2G	Pv.06614	Pv.06614		GO:0000042	GO_REF:nd	ND		P	phosphofurin acidic cluster sorting protein 2 isoform x1	NA	NA	taxon:0	20160410	B2G
B2G	Pv.15119	Pv.15119		GO:0046983	GO_REF:nd	ND		F	cg7508-pa	NA	NA	taxon:0	20160410	B2G
B2G	Pv.14056	Pv.14056		GO:0005634	GO_REF:nd	ND		C	agap004033-pa-like protein	NA	NA	taxon:0	20160410	B2G
B2G	Pv.10092	Pv.10092		GO:0050905	GO_REF:nd	ND		P	protein c19orf12 homolog	NA	NA	taxon:0	20160410	B2G
B2G	Pv.14788	Pv.14788		GO:0007165	GO_REF:nd	ND		P	arrestin domain-containing protein 3	NA	NA	taxon:0	20160410	B2G
B2G	Pv.15182	Pv.15182		GO:0030246	GO_REF:nd	ND		F	collagen alpha-1 chain-like	NA	NA	taxon:0	20160410	B2G
B2G	Pv.11239	Pv.11239		GO:0070403	GO_REF:nd	ND		F	nad-dependent protein deacetylase sirtuin-1	NA	NA	taxon:0	20160410	B2G
B2G	Pv.12377	Pv.12377		GO:0045156	GO_REF:nd	ND		F	lachesin-like isoform x2	NA	NA	taxon:0	20160410	B2G
B2G	Pv.12378	Pv.12378		GO:0045156	GO_REF:nd	ND		F	tpr-containing protein ddb_g0280363	NA	NA	taxon:0	20160410	B2G
B2G	Pv.17303	Pv.17303		GO:0005576	GO_REF:nd	ND		C	185 kda silk protein	NA	NA	taxon:0	20160410	B2G
B2G	Pv.17301	Pv.17301		GO:0005576	GO_REF:nd	ND		C	mannose-binding protein	NA	NA	taxon:0	20160410	B2G
B2G	Pv.07105	Pv.07105		GO:0005524	GO_REF:nd	ND		F	iq and aaa domain-containing protein 1	NA	NA	taxon:0	20160410	B2G
B2G	Pv.15339	Pv.15339		GO:0005634	GO_REF:nd	ND		C	digestive organ expansion factor homolog	NA	NA	taxon:0	20160410	B2G
B2G	Pv.08201	Pv.08201		GO:0042981	GO_REF:nd	ND		P	tight junction protein	NA	NA	taxon:0	20160410	B2G
B2G	Pv.12345	Pv.12345		GO:0007165	GO_REF:nd	ND		P	single ig il-1-related receptor-like	NA	NA	taxon:0	20160410	B2G
B2G	Pv.05247	Pv.05247		GO:0046872	GO_REF:nd	ND		F	AAEL004850-PA	NA	NA	taxon:0	20160410	B2G
B2G	Pv.05196	Pv.05196		GO:0008289	GO_REF:nd	ND		F	pctp-like protein	NA	NA	taxon:0	20160410	B2G
B2G	Pv.05143	Pv.05143		GO:0042302	GO_REF:nd	ND		F	larval cuticle protein 8-like	NA	NA	taxon:0	20160410	B2G
B2G	Pv.05148	Pv.05148		GO:0005737	GO_REF:nd	ND		C	translationally controlled tumor protein	NA	NA	taxon:0	20160410	B2G
B2G	Pv.05151	Pv.05151		GO:0098595	GO_REF:nd	ND		C	protein fam49b	NA	NA	taxon:0	20160410	B2G
B2G	Pv.05127	Pv.05127		GO:0016021	GO_REF:nd	ND		C	protein gpr107 isoform x2	NA	NA	taxon:0	20160410	B2G
B2G	Pv.05136	Pv.05136		GO:0005524	GO_REF:nd	ND		F	iron-sulfur protein nubpl	NA	NA	taxon:0	20160410	B2G
B2G	Pv.05149	Pv.05149		GO:0030246	GO_REF:nd	ND		F	er membrane protein complex subunit 7 homolog	NA	NA	taxon:0	20160410	B2G
B2G	Pv.17136	Pv.17136		GO:0016020	GO_REF:nd	ND		C	lysosome-associated membrane glycoprotein 1	NA	NA	taxon:0	20160410	B2G
B2G	Pv.17134	Pv.17134		GO:0030246	GO_REF:nd	ND		F	c-type lectin	NA	NA	taxon:0	20160410	B2G
B2G	Pv.17166	Pv.17166		GO:0005634	GO_REF:nd	ND		C	transforming growth factor beta regulator 1	NA	NA	taxon:0	20160410	B2G
B2G	Pv.17138	Pv.17138		GO:0005515	GO_REF:nd	ND		F	ubx domain-containing protein 6	NA	NA	taxon:0	20160410	B2G
B2G	Pv.17151	Pv.17151		GO:0046872	GO_REF:nd	ND		F	protein suppressor of sable isoform x2	NA	NA	taxon:0	20160410	B2G
B2G	Pv.15898	Pv.15898		GO:0008157	GO_REF:nd	ND		F	isoform g	NA	NA	taxon:0	20160410	B2G
B2G	Pv.12727	Pv.12727		GO:0016021	GO_REF:nd	ND		C	dc-stamp domain-containing protein 1	NA	NA	taxon:0	20160410	B2G
B2G	Pv.11371	Pv.11371		GO:0005525	GO_REF:nd	ND		F	protein smg9	NA	NA	taxon:0	20160410	B2G
B2G	Pv.10704	Pv.10704		GO:0003677	GO_REF:nd	ND		F	protein dek	NA	NA	taxon:0	20160410	B2G
B2G	Pv.15836	Pv.15836		GO:0007165	GO_REF:nd	ND		P	agap004772-pa-like protein	NA	NA	taxon:0	20160410	B2G
B2G	Pv.03133	Pv.03133		GO:0042302	GO_REF:nd	ND		F	cuticle protein 7	NA	NA	taxon:0	20160410	B2G
B2G	Pv.03135	Pv.03135		GO:0042302	GO_REF:nd	ND		F	cuticle protein 7	NA	NA	taxon:0	20160410	B2G
B2G	Pv.03138	Pv.03138		GO:0042302	GO_REF:nd	ND		F	cuticular protein rr-2 family	NA	NA	taxon:0	20160410	B2G
B2G	Pv.03137	Pv.03137		GO:0042302	GO_REF:nd	ND		F	cuticular protein rr-2 family	NA	NA	taxon:0	20160410	B2G
B2G	Pv.03140	Pv.03140		GO:0042302	GO_REF:nd	ND		F	cuticular protein rr-2 family	NA	NA	taxon:0	20160410	B2G
B2G	Pv.03134	Pv.03134		GO:0042302	GO_REF:nd	ND		F	cuticle protein 7	NA	NA	taxon:0	20160410	B2G
B2G	Pv.17692	Pv.17692		GO:0042332	GO_REF:nd	ND		P	isoform a	NA	NA	taxon:0	20160410	B2G
B2G	Pv.03799	Pv.03799		GO:0016021	GO_REF:nd	ND		C	transmembrane protein 222	NA	NA	taxon:0	20160410	B2G
B2G	Pv.03850	Pv.03850		GO:0016021	GO_REF:nd	ND		C	transmembrane protein 184c isoform x2	NA	NA	taxon:0	20160410	B2G
B2G	Pv.03857	Pv.03857		GO:0046854	GO_REF:nd	ND		P	inositol monophosphatase 1-like	NA	NA	taxon:0	20160410	B2G
B2G	Pv.10976	Pv.10976		GO:0005576	GO_REF:nd	ND		C	netrin-a isoform x1	NA	NA	taxon:0	20160410	B2G
B2G	Pv.10978	Pv.10978		GO:0005576	GO_REF:nd	ND		C	netrin-a isoform x2	NA	NA	taxon:0	20160410	B2G
B2G	Pv.10980	Pv.10980		GO:0005576	GO_REF:nd	ND		C	netrin-a isoform x1	NA	NA	taxon:0	20160410	B2G
B2G	Pv.00167	Pv.00167		GO:0008494	GO_REF:nd	ND		F	translational activator gcn1	NA	NA	taxon:0	20160410	B2G
B2G	Pv.11657	Pv.11657		GO:0022008	GO_REF:nd	ND		P	nucleolar pre-ribosomal-associated protein 1	NA	NA	taxon:0	20160410	B2G
B2G	Pv.03766	Pv.03766		GO:0042302	GO_REF:nd	ND		F	protein casc1	NA	NA	taxon:0	20160410	B2G
B2G	Pv.03764	Pv.03764		GO:0042302	GO_REF:nd	ND		F	cuticular protein rr-1 family	NA	NA	taxon:0	20160410	B2G
B2G	Pv.03769	Pv.03769		GO:0042302	GO_REF:nd	ND		F	pupal cuticle protein 78e	NA	NA	taxon:0	20160410	B2G
B2G	Pv.03794	Pv.03794		GO:0030246	GO_REF:nd	ND		F	protein eva-1 homolog c isoform x7	NA	NA	taxon:0	20160410	B2G
B2G	Pv.03750	Pv.03750		GO:0007165	GO_REF:nd	ND		P	arrestin domain-containing protein 3	NA	NA	taxon:0	20160410	B2G
B2G	Pv.14144	Pv.14144		GO:0005634	GO_REF:nd	ND		C	male-specific lethal 3	NA	NA	taxon:0	20160410	B2G
B2G	Pv.11337	Pv.11337		GO:0005096	GO_REF:nd	ND		F	small g protein signaling modulator 3 homolog isoform x1	NA	NA	taxon:0	20160410	B2G
B2G	Pv.13535	Pv.13535		GO:0006464	GO_REF:nd	ND		P	tubulin polyglutamylase ttll6	NA	NA	taxon:0	20160410	B2G
B2G	Pv.09131	Pv.09131		GO:0003697	GO_REF:nd	ND		F	single-stranded dna-binding protein 3 isoform x1	NA	NA	taxon:0	20160410	B2G
B2G	Pv.12110	Pv.12110		GO:0009408	GO_REF:nd	ND		P	mediator of rna polymerase ii transcription subunit 26	NA	NA	taxon:0	20160410	B2G
B2G	Pv.06259	Pv.06259		GO:0005634	GO_REF:nd	ND		C	abc transporter f family member 4 isoform x1	NA	NA	taxon:0	20160410	B2G
B2G	Pv.14981	Pv.14981		GO:0016021	GO_REF:nd	ND		C	transmembrane channel-like protein 7	NA	NA	taxon:0	20160410	B2G
B2G	Pv.12943	Pv.12943		GO:0006355	GO_REF:nd	ND		P	protein strawberry notch isoform x2	NA	NA	taxon:0	20160410	B2G
B2G	Pv.12944	Pv.12944		GO:0006355	GO_REF:nd	ND		P	protein strawberry notch	NA	NA	taxon:0	20160410	B2G
B2G	Pv.05795	Pv.05795		GO:0051726	GO_REF:nd	ND		P	isoform a	NA	NA	taxon:0	20160410	B2G
B2G	Pv.13759	Pv.13759		GO:0005615	GO_REF:nd	ND		C	protein takeout	NA	NA	taxon:0	20160410	B2G
B2G	Pv.00070	Pv.00070		GO:0007165	GO_REF:nd	ND		P	gtpase-activating protein and vps9 domain-containing protein 1 isoform x1	NA	NA	taxon:0	20160410	B2G
B2G	Pv.00070	Pv.00070		GO:0043087	GO_REF:nd	ND		P	gtpase-activating protein and vps9 domain-containing protein 1 isoform x1	NA	NA	taxon:0	20160410	B2G
B2G	Pv.07132	Pv.07132		GO:0016021	GO_REF:nd	ND		C	isoform e	NA	NA	taxon:0	20160410	B2G
B2G	Pv.06104	Pv.06104		GO:0005643	GO_REF:nd	ND		C	nuclear pore complex protein nup98-nup96 isoform x1	NA	NA	taxon:0	20160410	B2G
B2G	Pv.06104	Pv.06104		GO:0006810	GO_REF:nd	ND		P	nuclear pore complex protein nup98-nup96 isoform x1	NA	NA	taxon:0	20160410	B2G
B2G	Pv.07177	Pv.07177		GO:0000139	GO_REF:nd	ND		C	AAEL012880-PA	NA	NA	taxon:0	20160410	B2G
B2G	Pv.07177	Pv.07177		GO:0048208	GO_REF:nd	ND		P	AAEL012880-PA	NA	NA	taxon:0	20160410	B2G
B2G	Pv.06446	Pv.06446		GO:0019992	GO_REF:nd	ND		F	protein unc-13 homolog a-like isoform x1	NA	NA	taxon:0	20160410	B2G
B2G	Pv.06446	Pv.06446		GO:0007268	GO_REF:nd	ND		P	protein unc-13 homolog a-like isoform x1	NA	NA	taxon:0	20160410	B2G
B2G	Pv.00524	Pv.00524		GO:0003676	GO_REF:nd	ND		F	ras-responsive element-binding protein 1	NA	NA	taxon:0	20160410	B2G
B2G	Pv.00524	Pv.00524		GO:0046872	GO_REF:nd	ND		F	ras-responsive element-binding protein 1	NA	NA	taxon:0	20160410	B2G
B2G	Pv.16460	Pv.16460		GO:0005727	GO_REF:nd	ND		C	repeat domain-containing protein	NA	NA	taxon:0	20160410	B2G
B2G	Pv.16460	Pv.16460		GO:0005509	GO_REF:nd	ND		F	repeat domain-containing protein	NA	NA	taxon:0	20160410	B2G
B2G	Pv.06871	Pv.06871		GO:0008270	GO_REF:nd	ND		F	ubiquitin conjugating enzyme 7 interacting protein	NA	NA	taxon:0	20160410	B2G
B2G	Pv.15139	Pv.15139		GO:0005509	GO_REF:nd	ND		F	conserved repeat domain protein	NA	NA	taxon:0	20160410	B2G
B2G	Pv.15139	Pv.15139		GO:0007155	GO_REF:nd	ND		P	conserved repeat domain protein	NA	NA	taxon:0	20160410	B2G
B2G	Pv.15138	Pv.15138		GO:0005727	GO_REF:nd	ND		C	outer membrane adhesin-like protein	NA	NA	taxon:0	20160410	B2G
B2G	Pv.15138	Pv.15138		GO:0005509	GO_REF:nd	ND		F	outer membrane adhesin-like protein	NA	NA	taxon:0	20160410	B2G
B2G	Pv.08935	Pv.08935		GO:0003824	GO_REF:nd	ND		F	protein phosphatase phlpp-like protein	NA	NA	taxon:0	20160410	B2G
B2G	Pv.08935	Pv.08935		GO:0008152	GO_REF:nd	ND		P	protein phosphatase phlpp-like protein	NA	NA	taxon:0	20160410	B2G
B2G	Pv.01771	Pv.01771		GO:0005856	GO_REF:nd	ND		C	isoform c	NA	NA	taxon:0	20160410	B2G
B2G	Pv.01771	Pv.01771		GO:0007165	GO_REF:nd	ND		P	isoform c	NA	NA	taxon:0	20160410	B2G
B2G	Pv.07553	Pv.07553		GO:0000166	GO_REF:nd	ND		F	myelin expression factor 2	NA	NA	taxon:0	20160410	B2G
B2G	Pv.07553	Pv.07553		GO:0003676	GO_REF:nd	ND		F	myelin expression factor 2	NA	NA	taxon:0	20160410	B2G
B2G	Pv.07979	Pv.07979		GO:0005319	GO_REF:nd	ND		F	vitellogenin 1	NA	NA	taxon:0	20160410	B2G
B2G	Pv.07979	Pv.07979		GO:0006869	GO_REF:nd	ND		P	vitellogenin 1	NA	NA	taxon:0	20160410	B2G
B2G	Pv.02350	Pv.02350		GO:0003676	GO_REF:nd	ND		F	camp-regulated phosphoprotein 21 isoform x1	NA	NA	taxon:0	20160410	B2G
B2G	Pv.02350	Pv.02350		GO:0046872	GO_REF:nd	ND		F	camp-regulated phosphoprotein 21 isoform x1	NA	NA	taxon:0	20160410	B2G
B2G	Pv.00655	Pv.00655		GO:0005634	GO_REF:nd	ND		C	calmodulin-binding transcription	NA	NA	taxon:0	20160410	B2G
B2G	Pv.00655	Pv.00655		GO:0003677	GO_REF:nd	ND		F	calmodulin-binding transcription	NA	NA	taxon:0	20160410	B2G
B2G	Pv.17023	Pv.17023		GO:0000166	GO_REF:nd	ND		F	trinucleotide repeat-containing gene 6c protein isoform x1	NA	NA	taxon:0	20160410	B2G
B2G	Pv.17023	Pv.17023		GO:0003676	GO_REF:nd	ND		F	trinucleotide repeat-containing gene 6c protein isoform x1	NA	NA	taxon:0	20160410	B2G
B2G	Pv.01245	Pv.01245		GO:0005622	GO_REF:nd	ND		C	ddb1- and cul4-associated factor 12	NA	NA	taxon:0	20160410	B2G
B2G	Pv.01245	Pv.01245		GO:0000042	GO_REF:nd	ND		P	ddb1- and cul4-associated factor 12	NA	NA	taxon:0	20160410	B2G
B2G	Pv.07831	Pv.07831		GO:0008270	GO_REF:nd	ND		F	supporter of activation of yellow protein	NA	NA	taxon:0	20160410	B2G
B2G	Pv.00420	Pv.00420		GO:0003677	GO_REF:nd	ND		F	isoform c	NA	NA	taxon:0	20160410	B2G
B2G	Pv.00420	Pv.00420		GO:0008270	GO_REF:nd	ND		F	isoform c	NA	NA	taxon:0	20160410	B2G
B2G	Pv.10189	Pv.10189		GO:0016301	GO_REF:nd	ND		F	aael009135- partial	NA	NA	taxon:0	20160410	B2G
B2G	Pv.10189	Pv.10189		GO:0016310	GO_REF:nd	ND		P	aael009135- partial	NA	NA	taxon:0	20160410	B2G
B2G	Pv.11714	Pv.11714		GO:0016772	GO_REF:nd	ND		F	juvenile hormone-inducible protein	NA	NA	taxon:0	20160410	B2G
B2G	Pv.11714	Pv.11714		GO:0008152	GO_REF:nd	ND		P	juvenile hormone-inducible protein	NA	NA	taxon:0	20160410	B2G
B2G	Pv.04793	Pv.04793		GO:0007498	GO_REF:nd	ND		P	adhesive plaque matrix protein isoform x3	NA	NA	taxon:0	20160410	B2G
B2G	Pv.04793	Pv.04793		GO:0046331	GO_REF:nd	ND		P	adhesive plaque matrix protein isoform x3	NA	NA	taxon:0	20160410	B2G
B2G	Pv.15940	Pv.15940		GO:0008270	GO_REF:nd	ND		F	PREDICTED: uncharacterized protein LOC103911498	NA	NA	taxon:0	20160410	B2G
B2G	Pv.07888	Pv.07888		GO:0005634	GO_REF:nd	ND		C	protein polybromo-1	NA	NA	taxon:0	20160410	B2G
B2G	Pv.07888	Pv.07888		GO:0003682	GO_REF:nd	ND		F	protein polybromo-1	NA	NA	taxon:0	20160410	B2G
B2G	Pv.00064	Pv.00064		GO:0004129	GO_REF:nd	ND		F	cytochrome c oxidase subunit 6c-1	NA	NA	taxon:0	20160410	B2G
B2G	Pv.00064	Pv.00064		GO:1902600	GO_REF:nd	ND		P	cytochrome c oxidase subunit 6c-1	NA	NA	taxon:0	20160410	B2G
B2G	Pv.09422	Pv.09422		GO:0016021	GO_REF:nd	ND		C	protein yipf1	NA	NA	taxon:0	20160410	B2G
B2G	Pv.11558	Pv.11558		GO:0016491	GO_REF:nd	ND		F	aael012077- partial	NA	NA	taxon:0	20160410	B2G
B2G	Pv.11558	Pv.11558		GO:0055114	GO_REF:nd	ND		P	aael012077- partial	NA	NA	taxon:0	20160410	B2G
B2G	Pv.17319	Pv.17319		GO:0016021	GO_REF:nd	ND		C	cd151 antigen-like	NA	NA	taxon:0	20160410	B2G
B2G	Pv.15421	Pv.15421		GO:0005215	GO_REF:nd	ND		F	transporter	NA	NA	taxon:0	20160410	B2G
B2G	Pv.15421	Pv.15421		GO:0006810	GO_REF:nd	ND		P	transporter	NA	NA	taxon:0	20160410	B2G
B2G	Pv.15422	Pv.15422		GO:0016020	GO_REF:nd	ND		C	rnd transporter	NA	NA	taxon:0	20160410	B2G
B2G	Pv.15422	Pv.15422		GO:0055085	GO_REF:nd	ND		P	rnd transporter	NA	NA	taxon:0	20160410	B2G
B2G	Pv.08104	Pv.08104		GO:0005634	GO_REF:nd	ND		C	wd repeat protein 61	NA	NA	taxon:0	20160410	B2G
B2G	Pv.08104	Pv.08104		GO:0003700	GO_REF:nd	ND		F	wd repeat protein 61	NA	NA	taxon:0	20160410	B2G
B2G	Pv.17251	Pv.17251		GO:0016740	GO_REF:nd	ND		F	deoxynucleotidyltransferase terminal-interacting protein 1	NA	NA	taxon:0	20160410	B2G
B2G	Pv.17251	Pv.17251		GO:0008152	GO_REF:nd	ND		P	deoxynucleotidyltransferase terminal-interacting protein 1	NA	NA	taxon:0	20160410	B2G
B2G	Pv.17190	Pv.17190		GO:0016740	GO_REF:nd	ND		F	beta- -glucuronyltransferase 1	NA	NA	taxon:0	20160410	B2G
B2G	Pv.17190	Pv.17190		GO:0008152	GO_REF:nd	ND		P	beta- -glucuronyltransferase 1	NA	NA	taxon:0	20160410	B2G
B2G	Pv.17198	Pv.17198		GO:0003824	GO_REF:nd	ND		F	ornithine decarboxylase 1-like	NA	NA	taxon:0	20160410	B2G
B2G	Pv.17198	Pv.17198		GO:0006596	GO_REF:nd	ND		P	ornithine decarboxylase 1-like	NA	NA	taxon:0	20160410	B2G
B2G	Pv.17197	Pv.17197		GO:0005622	GO_REF:nd	ND		C	probable nuclear transport factor 2 isoform x1	NA	NA	taxon:0	20160410	B2G
B2G	Pv.17197	Pv.17197		GO:0006810	GO_REF:nd	ND		P	probable nuclear transport factor 2 isoform x1	NA	NA	taxon:0	20160410	B2G
B2G	Pv.17269	Pv.17269		GO:0005654	GO_REF:nd	ND		C	protein fam46c isoform x3	NA	NA	taxon:0	20160410	B2G
B2G	Pv.17269	Pv.17269		GO:0005829	GO_REF:nd	ND		C	protein fam46c isoform x3	NA	NA	taxon:0	20160410	B2G
B2G	Pv.17207	Pv.17207		GO:0003796	GO_REF:nd	ND		F	lysozyme-like protein 1 precursor	NA	NA	taxon:0	20160410	B2G
B2G	Pv.17207	Pv.17207		GO:0008152	GO_REF:nd	ND		P	lysozyme-like protein 1 precursor	NA	NA	taxon:0	20160410	B2G
B2G	Pv.17203	Pv.17203		GO:0004553	GO_REF:nd	ND		F	beta- -glucanase	NA	NA	taxon:0	20160410	B2G
B2G	Pv.17203	Pv.17203		GO:0005975	GO_REF:nd	ND		P	beta- -glucanase	NA	NA	taxon:0	20160410	B2G
B2G	Pv.14448	Pv.14448		GO:0016021	GO_REF:nd	ND		C	isoform e	NA	NA	taxon:0	20160410	B2G
B2G	Pv.14448	Pv.14448		GO:0046331	GO_REF:nd	ND		P	isoform e	NA	NA	taxon:0	20160410	B2G
B2G	Pv.12686	Pv.12686		GO:0003840	GO_REF:nd	ND		F	gamma-glutamyltranspeptidase 1	NA	NA	taxon:0	20160410	B2G
B2G	Pv.12686	Pv.12686		GO:0006749	GO_REF:nd	ND		P	gamma-glutamyltranspeptidase 1	NA	NA	taxon:0	20160410	B2G
B2G	Pv.00759	Pv.00759		GO:0003676	GO_REF:nd	ND		F	gastrula zinc finger	NA	NA	taxon:0	20160410	B2G
B2G	Pv.00759	Pv.00759		GO:0046872	GO_REF:nd	ND		F	gastrula zinc finger	NA	NA	taxon:0	20160410	B2G
B2G	Pv.00761	Pv.00761		GO:0005509	GO_REF:nd	ND		F	45 kda calcium-binding protein	NA	NA	taxon:0	20160410	B2G
B2G	Pv.00761	Pv.00761		GO:0048812	GO_REF:nd	ND		P	45 kda calcium-binding protein	NA	NA	taxon:0	20160410	B2G
B2G	Pv.00776	Pv.00776		GO:0003676	GO_REF:nd	ND		F	gastrula zinc finger	NA	NA	taxon:0	20160410	B2G
B2G	Pv.00776	Pv.00776		GO:0046872	GO_REF:nd	ND		F	gastrula zinc finger	NA	NA	taxon:0	20160410	B2G
B2G	Pv.00739	Pv.00739		GO:0004180	GO_REF:nd	ND		F	carboxypeptidase n subunit 2	NA	NA	taxon:0	20160410	B2G
B2G	Pv.00739	Pv.00739		GO:0006508	GO_REF:nd	ND		P	carboxypeptidase n subunit 2	NA	NA	taxon:0	20160410	B2G
B2G	Pv.15889	Pv.15889		GO:0016787	GO_REF:nd	ND		F	family protein	NA	NA	taxon:0	20160410	B2G
B2G	Pv.15889	Pv.15889		GO:0008152	GO_REF:nd	ND		P	family protein	NA	NA	taxon:0	20160410	B2G
B2G	Pv.08622	Pv.08622		GO:0003676	GO_REF:nd	ND		F	zinc finger protein 2	NA	NA	taxon:0	20160410	B2G
B2G	Pv.08622	Pv.08622		GO:0046872	GO_REF:nd	ND		F	zinc finger protein 2	NA	NA	taxon:0	20160410	B2G
B2G	Pv.04581	Pv.04581		GO:0003950	GO_REF:nd	ND		F	mono	NA	NA	taxon:0	20160410	B2G
B2G	Pv.04581	Pv.04581		GO:0008152	GO_REF:nd	ND		P	mono	NA	NA	taxon:0	20160410	B2G
B2G	Pv.04604	Pv.04604		GO:0005763	GO_REF:nd	ND		C	probable 28s ribosomal protein mitochondrial	NA	NA	taxon:0	20160410	B2G
B2G	Pv.04599	Pv.04599		GO:0016853	GO_REF:nd	ND		F	peptidyl-prolyl cis-trans isomerase fkbp8	NA	NA	taxon:0	20160410	B2G
B2G	Pv.04599	Pv.04599		GO:0006457	GO_REF:nd	ND		P	peptidyl-prolyl cis-trans isomerase fkbp8	NA	NA	taxon:0	20160410	B2G
B2G	Pv.08647	Pv.08647		GO:0016021	GO_REF:nd	ND		C	down syndrome cell adhesion molecule-like protein 1 homolog isoform x3	NA	NA	taxon:0	20160410	B2G
B2G	Pv.08625	Pv.08625		GO:0016747	GO_REF:nd	ND		F	nose resistant to fluoxetine protein 6-like	NA	NA	taxon:0	20160410	B2G
B2G	Pv.08625	Pv.08625		GO:0008152	GO_REF:nd	ND		P	nose resistant to fluoxetine protein 6-like	NA	NA	taxon:0	20160410	B2G
B2G	Pv.08651	Pv.08651		GO:0016021	GO_REF:nd	ND		C	protein cepu-1-like	NA	NA	taxon:0	20160410	B2G
B2G	Pv.05072	Pv.05072		GO:0003676	GO_REF:nd	ND		F	zinc finger protein 701-like	NA	NA	taxon:0	20160410	B2G
B2G	Pv.05072	Pv.05072		GO:0046872	GO_REF:nd	ND		F	zinc finger protein 701-like	NA	NA	taxon:0	20160410	B2G
B2G	Pv.05058	Pv.05058		GO:0016740	GO_REF:nd	ND		F	isoform a	NA	NA	taxon:0	20160410	B2G
B2G	Pv.05058	Pv.05058		GO:0008152	GO_REF:nd	ND		P	isoform a	NA	NA	taxon:0	20160410	B2G
B2G	Pv.05073	Pv.05073		GO:0016514	GO_REF:nd	ND		C	swi snf-related matrix-associated actin-dependent regulator chromatin subfamily e member 1	NA	NA	taxon:0	20160410	B2G
B2G	Pv.05073	Pv.05073		GO:0043044	GO_REF:nd	ND		P	swi snf-related matrix-associated actin-dependent regulator chromatin subfamily e member 1	NA	NA	taxon:0	20160410	B2G
B2G	Pv.05070	Pv.05070		GO:0070062	GO_REF:nd	ND		C	carboxypeptidase n subunit 2 isoform x1	NA	NA	taxon:0	20160410	B2G
B2G	Pv.05070	Pv.05070		GO:0072562	GO_REF:nd	ND		C	carboxypeptidase n subunit 2 isoform x1	NA	NA	taxon:0	20160410	B2G
B2G	Pv.06096	Pv.06096		GO:0005634	GO_REF:nd	ND		C	vacuolar protein sorting-associated protein 72 homolog	NA	NA	taxon:0	20160410	B2G
B2G	Pv.06096	Pv.06096		GO:0006355	GO_REF:nd	ND		P	vacuolar protein sorting-associated protein 72 homolog	NA	NA	taxon:0	20160410	B2G
B2G	Pv.06093	Pv.06093		GO:0016324	GO_REF:nd	ND		C	transcript isoform a	NA	NA	taxon:0	20160410	B2G
B2G	Pv.06093	Pv.06093		GO:0007370	GO_REF:nd	ND		P	transcript isoform a	NA	NA	taxon:0	20160410	B2G
B2G	Pv.06117	Pv.06117		GO:0004252	GO_REF:nd	ND		F	aael012850- partial	NA	NA	taxon:0	20160410	B2G
B2G	Pv.06117	Pv.06117		GO:0006508	GO_REF:nd	ND		P	aael012850- partial	NA	NA	taxon:0	20160410	B2G
B2G	Pv.12578	Pv.12578		GO:0005730	GO_REF:nd	ND		C	u3 small nucleolar rna-associated protein 15 homolog	NA	NA	taxon:0	20160410	B2G
B2G	Pv.12578	Pv.12578		GO:0006364	GO_REF:nd	ND		P	u3 small nucleolar rna-associated protein 15 homolog	NA	NA	taxon:0	20160410	B2G
B2G	Pv.12013	Pv.12013		GO:0008270	GO_REF:nd	ND		F	ring finger and spry domain-containing protein 1-like	NA	NA	taxon:0	20160410	B2G
B2G	Pv.12001	Pv.12001		GO:0000062	GO_REF:nd	ND		F	acyl- -binding protein	NA	NA	taxon:0	20160410	B2G
B2G	Pv.12001	Pv.12001		GO:0042049	GO_REF:nd	ND		P	acyl- -binding protein	NA	NA	taxon:0	20160410	B2G
B2G	Pv.15743	Pv.15743		GO:0003676	GO_REF:nd	ND		F	transposase	NA	NA	taxon:0	20160410	B2G
B2G	Pv.15743	Pv.15743		GO:0015074	GO_REF:nd	ND		P	transposase	NA	NA	taxon:0	20160410	B2G
B2G	Pv.07192	Pv.07192		GO:0005581	GO_REF:nd	ND		C	fibril-forming collagen alpha chain	NA	NA	taxon:0	20160410	B2G
B2G	Pv.07192	Pv.07192		GO:0005201	GO_REF:nd	ND		F	fibril-forming collagen alpha chain	NA	NA	taxon:0	20160410	B2G
B2G	Pv.00338	Pv.00338		GO:0008270	GO_REF:nd	ND		F	thyroid receptor-interacting protein 6 isoform x1	NA	NA	taxon:0	20160410	B2G
B2G	Pv.00311	Pv.00311		GO:0008441	GO_REF:nd	ND		F	pap-inositol- -phosphatase	NA	NA	taxon:0	20160410	B2G
B2G	Pv.00311	Pv.00311		GO:0046854	GO_REF:nd	ND		P	pap-inositol- -phosphatase	NA	NA	taxon:0	20160410	B2G
B2G	Pv.15751	Pv.15751		GO:0005727	GO_REF:nd	ND		C	cadherin domain-containing protein	NA	NA	taxon:0	20160410	B2G
B2G	Pv.15751	Pv.15751		GO:0005509	GO_REF:nd	ND		F	cadherin domain-containing protein	NA	NA	taxon:0	20160410	B2G
B2G	Pv.01739	Pv.01739		GO:0005681	GO_REF:nd	ND		C	puff-specific protein bx42	NA	NA	taxon:0	20160410	B2G
B2G	Pv.01739	Pv.01739		GO:0000398	GO_REF:nd	ND		P	puff-specific protein bx42	NA	NA	taxon:0	20160410	B2G
B2G	Pv.14245	Pv.14245		GO:0016021	GO_REF:nd	ND		C	proton-coupled amino acid transporter 4	NA	NA	taxon:0	20160410	B2G
B2G	Pv.06212	Pv.06212		GO:0005096	GO_REF:nd	ND		F	rab gtpase-activating protein 1-like isoform x1	NA	NA	taxon:0	20160410	B2G
B2G	Pv.06212	Pv.06212		GO:0043087	GO_REF:nd	ND		P	rab gtpase-activating protein 1-like isoform x1	NA	NA	taxon:0	20160410	B2G
B2G	Pv.06152	Pv.06152		GO:0005741	GO_REF:nd	ND		C	metaxin-2 isoform x2	NA	NA	taxon:0	20160410	B2G
B2G	Pv.06152	Pv.06152		GO:0006626	GO_REF:nd	ND		P	metaxin-2 isoform x2	NA	NA	taxon:0	20160410	B2G
B2G	Pv.06192	Pv.06192		GO:0005622	GO_REF:nd	ND		C	charged multivesicular body protein 2a	NA	NA	taxon:0	20160410	B2G
B2G	Pv.06192	Pv.06192		GO:0007034	GO_REF:nd	ND		P	charged multivesicular body protein 2a	NA	NA	taxon:0	20160410	B2G
B2G	Pv.06181	Pv.06181		GO:0005778	GO_REF:nd	ND		C	tetratricopeptide repeat protein 1	NA	NA	taxon:0	20160410	B2G
B2G	Pv.06210	Pv.06210		GO:0008270	GO_REF:nd	ND		F	e3 ubiquitin-protein ligase bre1 isoform x1	NA	NA	taxon:0	20160410	B2G
B2G	Pv.06151	Pv.06151		GO:0008270	GO_REF:nd	ND		F	lim domain and actin-binding protein 1 isoform x3	NA	NA	taxon:0	20160410	B2G
B2G	Pv.06228	Pv.06228		GO:0012505	GO_REF:nd	ND		C	cleft lip and palate transmembrane protein 1 homolog	NA	NA	taxon:0	20160410	B2G
B2G	Pv.06228	Pv.06228		GO:0016021	GO_REF:nd	ND		C	cleft lip and palate transmembrane protein 1 homolog	NA	NA	taxon:0	20160410	B2G
B2G	Pv.06189	Pv.06189		GO:0003676	GO_REF:nd	ND		F	transcriptional regulator crz1	NA	NA	taxon:0	20160410	B2G
B2G	Pv.06189	Pv.06189		GO:0046872	GO_REF:nd	ND		F	transcriptional regulator crz1	NA	NA	taxon:0	20160410	B2G
B2G	Pv.06247	Pv.06247		GO:0016301	GO_REF:nd	ND		F	pantothenate kinase 4	NA	NA	taxon:0	20160410	B2G
B2G	Pv.06247	Pv.06247		GO:0016310	GO_REF:nd	ND		P	pantothenate kinase 4	NA	NA	taxon:0	20160410	B2G
B2G	Pv.06185	Pv.06185		GO:0005622	GO_REF:nd	ND		C	cysteine-rich hydrophobic domain-containing protein 2	NA	NA	taxon:0	20160410	B2G
B2G	Pv.06185	Pv.06185		GO:0006810	GO_REF:nd	ND		P	cysteine-rich hydrophobic domain-containing protein 2	NA	NA	taxon:0	20160410	B2G
B2G	Pv.06178	Pv.06178		GO:0016021	GO_REF:nd	ND		C	fas apoptotic inhibitory molecule 2	NA	NA	taxon:0	20160410	B2G
B2G	Pv.09371	Pv.09371		GO:0003676	GO_REF:nd	ND		F	zinc finger protein 708 isoform x1	NA	NA	taxon:0	20160410	B2G
B2G	Pv.09371	Pv.09371		GO:0046872	GO_REF:nd	ND		F	zinc finger protein 708 isoform x1	NA	NA	taxon:0	20160410	B2G
B2G	Pv.09386	Pv.09386		GO:0005524	GO_REF:nd	ND		F	tubulin polyglutamylase ttll6	NA	NA	taxon:0	20160410	B2G
B2G	Pv.09386	Pv.09386		GO:0006464	GO_REF:nd	ND		P	tubulin polyglutamylase ttll6	NA	NA	taxon:0	20160410	B2G
B2G	Pv.09389	Pv.09389		GO:0005856	GO_REF:nd	ND		C	tubulin polyglutamylase ttll6	NA	NA	taxon:0	20160410	B2G
B2G	Pv.09389	Pv.09389		GO:0006464	GO_REF:nd	ND		P	tubulin polyglutamylase ttll6	NA	NA	taxon:0	20160410	B2G
B2G	Pv.15218	Pv.15218		GO:0016757	GO_REF:nd	ND		F	glt8d3 protein	NA	NA	taxon:0	20160410	B2G
B2G	Pv.15218	Pv.15218		GO:0008152	GO_REF:nd	ND		P	glt8d3 protein	NA	NA	taxon:0	20160410	B2G
B2G	Pv.13861	Pv.13861		GO:0003676	GO_REF:nd	ND		F	gastrula zinc finger protein - partial	NA	NA	taxon:0	20160410	B2G
B2G	Pv.13861	Pv.13861		GO:0046872	GO_REF:nd	ND		F	gastrula zinc finger protein - partial	NA	NA	taxon:0	20160410	B2G
B2G	Pv.13951	Pv.13951		GO:0005622	GO_REF:nd	ND		C	agap001754-pa-like protein	NA	NA	taxon:0	20160410	B2G
B2G	Pv.13951	Pv.13951		GO:0006606	GO_REF:nd	ND		P	agap001754-pa-like protein	NA	NA	taxon:0	20160410	B2G
B2G	Pv.09033	Pv.09033		GO:0003676	GO_REF:nd	ND		F	gastrula zinc finger	NA	NA	taxon:0	20160410	B2G
B2G	Pv.09033	Pv.09033		GO:0046872	GO_REF:nd	ND		F	gastrula zinc finger	NA	NA	taxon:0	20160410	B2G
B2G	Pv.15110	Pv.15110		GO:0016491	GO_REF:nd	ND		F	spermine oxidase	NA	NA	taxon:0	20160410	B2G
B2G	Pv.15110	Pv.15110		GO:0055114	GO_REF:nd	ND		P	spermine oxidase	NA	NA	taxon:0	20160410	B2G
B2G	Pv.11263	Pv.11263		GO:0000166	GO_REF:nd	ND		F	rna-binding protein 7	NA	NA	taxon:0	20160410	B2G
B2G	Pv.11263	Pv.11263		GO:0003676	GO_REF:nd	ND		F	rna-binding protein 7	NA	NA	taxon:0	20160410	B2G
B2G	Pv.09629	Pv.09629		GO:0016021	GO_REF:nd	ND		C	tetraspanin-13 isoform x2	NA	NA	taxon:0	20160410	B2G
B2G	Pv.09597	Pv.09597		GO:0004180	GO_REF:nd	ND		F	slit homolog 2 protein	NA	NA	taxon:0	20160410	B2G
B2G	Pv.09597	Pv.09597		GO:0006508	GO_REF:nd	ND		P	slit homolog 2 protein	NA	NA	taxon:0	20160410	B2G
B2G	Pv.09600	Pv.09600		GO:0004180	GO_REF:nd	ND		F	isoform b	NA	NA	taxon:0	20160410	B2G
B2G	Pv.09600	Pv.09600		GO:0006508	GO_REF:nd	ND		P	isoform b	NA	NA	taxon:0	20160410	B2G
B2G	Pv.09596	Pv.09596		GO:0004180	GO_REF:nd	ND		F	membrane glycoprotein lig-1	NA	NA	taxon:0	20160410	B2G
B2G	Pv.09596	Pv.09596		GO:0006508	GO_REF:nd	ND		P	membrane glycoprotein lig-1	NA	NA	taxon:0	20160410	B2G
B2G	Pv.09598	Pv.09598		GO:0004180	GO_REF:nd	ND		F	membrane glycoprotein lig-1	NA	NA	taxon:0	20160410	B2G
B2G	Pv.09598	Pv.09598		GO:0006508	GO_REF:nd	ND		P	membrane glycoprotein lig-1	NA	NA	taxon:0	20160410	B2G
B2G	Pv.09603	Pv.09603		GO:0004180	GO_REF:nd	ND		F	slit homolog 2 protein	NA	NA	taxon:0	20160410	B2G
B2G	Pv.09603	Pv.09603		GO:0006508	GO_REF:nd	ND		P	slit homolog 2 protein	NA	NA	taxon:0	20160410	B2G
B2G	Pv.09622	Pv.09622		GO:0046872	GO_REF:nd	ND		F	isoform b	NA	NA	taxon:0	20160410	B2G
B2G	Pv.09622	Pv.09622		GO:0022008	GO_REF:nd	ND		P	isoform b	NA	NA	taxon:0	20160410	B2G
B2G	Pv.09593	Pv.09593		GO:0016787	GO_REF:nd	ND		F	isoform a	NA	NA	taxon:0	20160410	B2G
B2G	Pv.09593	Pv.09593		GO:0008152	GO_REF:nd	ND		P	isoform a	NA	NA	taxon:0	20160410	B2G
B2G	Pv.09601	Pv.09601		GO:0004180	GO_REF:nd	ND		F	isoform b	NA	NA	taxon:0	20160410	B2G
B2G	Pv.09601	Pv.09601		GO:0006508	GO_REF:nd	ND		P	isoform b	NA	NA	taxon:0	20160410	B2G
B2G	Pv.09621	Pv.09621		GO:0003723	GO_REF:nd	ND		F	fragile x mental retardation syndrome-related protein 1 isoform x3	NA	NA	taxon:0	20160410	B2G
B2G	Pv.09609	Pv.09609		GO:0016740	GO_REF:nd	ND		F	n-alpha-acetyltransferase auxiliary subunit isoform x1	NA	NA	taxon:0	20160410	B2G
B2G	Pv.09609	Pv.09609		GO:0008152	GO_REF:nd	ND		P	n-alpha-acetyltransferase auxiliary subunit isoform x1	NA	NA	taxon:0	20160410	B2G
B2G	Pv.01398	Pv.01398		GO:0005524	GO_REF:nd	ND		F	hypoxia up-regulated protein 1 isoform x1	NA	NA	taxon:0	20160410	B2G
B2G	Pv.06415	Pv.06415		GO:0008270	GO_REF:nd	ND		F	protein ariadne-1	NA	NA	taxon:0	20160410	B2G
B2G	Pv.03965	Pv.03965		GO:0019901	GO_REF:nd	ND		F	cyclin-y	NA	NA	taxon:0	20160410	B2G
B2G	Pv.03965	Pv.03965		GO:0000079	GO_REF:nd	ND		P	cyclin-y	NA	NA	taxon:0	20160410	B2G
B2G	Pv.04012	Pv.04012		GO:0000166	GO_REF:nd	ND		F	serine arginine-rich splicing factor 2	NA	NA	taxon:0	20160410	B2G
B2G	Pv.04012	Pv.04012		GO:0003676	GO_REF:nd	ND		F	serine arginine-rich splicing factor 2	NA	NA	taxon:0	20160410	B2G
B2G	Pv.04041	Pv.04041		GO:0016021	GO_REF:nd	ND		C	growth hormone-inducible transmembrane protein	NA	NA	taxon:0	20160410	B2G
B2G	Pv.04031	Pv.04031		GO:0012505	GO_REF:nd	ND		C	isoform b	NA	NA	taxon:0	20160410	B2G
B2G	Pv.04031	Pv.04031		GO:0016021	GO_REF:nd	ND		C	isoform b	NA	NA	taxon:0	20160410	B2G
B2G	Pv.04008	Pv.04008		GO:0003700	GO_REF:nd	ND		F	ensangg00000022499 protein	NA	NA	taxon:0	20160410	B2G
B2G	Pv.04008	Pv.04008		GO:0006355	GO_REF:nd	ND		P	ensangg00000022499 protein	NA	NA	taxon:0	20160410	B2G
B2G	Pv.04001	Pv.04001		GO:0003713	GO_REF:nd	ND		F	c-myc-binding protein homolog	NA	NA	taxon:0	20160410	B2G
B2G	Pv.04001	Pv.04001		GO:0006355	GO_REF:nd	ND		P	c-myc-binding protein homolog	NA	NA	taxon:0	20160410	B2G
B2G	Pv.09576	Pv.09576		GO:0003676	GO_REF:nd	ND		F	isoform b	NA	NA	taxon:0	20160410	B2G
B2G	Pv.09576	Pv.09576		GO:0046872	GO_REF:nd	ND		F	isoform b	NA	NA	taxon:0	20160410	B2G
B2G	Pv.14400	Pv.14400		GO:0030688	GO_REF:nd	ND		C	ribosomal rna processing protein 1 homolog	NA	NA	taxon:0	20160410	B2G
B2G	Pv.14400	Pv.14400		GO:0006364	GO_REF:nd	ND		P	ribosomal rna processing protein 1 homolog	NA	NA	taxon:0	20160410	B2G
B2G	Pv.17359	Pv.17359		GO:0008270	GO_REF:nd	ND		F	lim homeobox protein lhx9	NA	NA	taxon:0	20160410	B2G
B2G	Pv.09096	Pv.09096		GO:0005509	GO_REF:nd	ND		F	isoform b	NA	NA	taxon:0	20160410	B2G
B2G	Pv.16966	Pv.16966		GO:0003676	GO_REF:nd	ND		F	zinc finger protein 423 homolog	NA	NA	taxon:0	20160410	B2G
B2G	Pv.16966	Pv.16966		GO:0046872	GO_REF:nd	ND		F	zinc finger protein 423 homolog	NA	NA	taxon:0	20160410	B2G
B2G	Pv.13415	Pv.13415		GO:0005581	GO_REF:nd	ND		C	collagen alpha-1 chain	NA	NA	taxon:0	20160410	B2G
B2G	Pv.13415	Pv.13415		GO:0005201	GO_REF:nd	ND		F	collagen alpha-1 chain	NA	NA	taxon:0	20160410	B2G
B2G	Pv.09108	Pv.09108		GO:0016787	GO_REF:nd	ND		F	angio-associated migratory cell protein	NA	NA	taxon:0	20160410	B2G
B2G	Pv.09108	Pv.09108		GO:0008152	GO_REF:nd	ND		P	angio-associated migratory cell protein	NA	NA	taxon:0	20160410	B2G
B2G	Pv.07499	Pv.07499		GO:0000166	GO_REF:nd	ND		F	speckle-type poz protein a-like	NA	NA	taxon:0	20160410	B2G
B2G	Pv.07499	Pv.07499		GO:0003676	GO_REF:nd	ND		F	speckle-type poz protein a-like	NA	NA	taxon:0	20160410	B2G
B2G	Pv.13953	Pv.13953		GO:0031514	GO_REF:nd	ND		C	63 kda sperm flagellar membrane protein	NA	NA	taxon:0	20160410	B2G
B2G	Pv.13953	Pv.13953		GO:0005509	GO_REF:nd	ND		F	63 kda sperm flagellar membrane protein	NA	NA	taxon:0	20160410	B2G
B2G	Pv.16120	Pv.16120		GO:0008237	GO_REF:nd	ND		F	peptidase m12b adam reprolysin	NA	NA	taxon:0	20160410	B2G
B2G	Pv.16120	Pv.16120		GO:0006508	GO_REF:nd	ND		P	peptidase m12b adam reprolysin	NA	NA	taxon:0	20160410	B2G
B2G	Pv.06351	Pv.06351		GO:0016888	GO_REF:nd	ND		F	deoxyribonuclease tatdn1	NA	NA	taxon:0	20160410	B2G
B2G	Pv.06351	Pv.06351		GO:0006259	GO_REF:nd	ND		P	deoxyribonuclease tatdn1	NA	NA	taxon:0	20160410	B2G
B2G	Pv.06335	Pv.06335		GO:0003677	GO_REF:nd	ND		F	transcription termination factor 2	NA	NA	taxon:0	20160410	B2G
B2G	Pv.06335	Pv.06335		GO:0005524	GO_REF:nd	ND		F	transcription termination factor 2	NA	NA	taxon:0	20160410	B2G
B2G	Pv.06357	Pv.06357		GO:0080019	GO_REF:nd	ND		F	fatty acyl- reductase cg5065	NA	NA	taxon:0	20160410	B2G
B2G	Pv.06357	Pv.06357		GO:0055114	GO_REF:nd	ND		P	fatty acyl- reductase cg5065	NA	NA	taxon:0	20160410	B2G
B2G	Pv.06356	Pv.06356		GO:0080019	GO_REF:nd	ND		F	fatty acyl- reductase cg5065	NA	NA	taxon:0	20160410	B2G
B2G	Pv.06356	Pv.06356		GO:0055114	GO_REF:nd	ND		P	fatty acyl- reductase cg5065	NA	NA	taxon:0	20160410	B2G
B2G	Pv.06326	Pv.06326		GO:0019013	GO_REF:nd	ND		C	n-alpha-acetyltransferase auxiliary subunit	NA	NA	taxon:0	20160410	B2G
B2G	Pv.06326	Pv.06326		GO:0030529	GO_REF:nd	ND		C	n-alpha-acetyltransferase auxiliary subunit	NA	NA	taxon:0	20160410	B2G
B2G	Pv.06336	Pv.06336		GO:0015630	GO_REF:nd	ND		C	ensconsin-like isoform x9	NA	NA	taxon:0	20160410	B2G
B2G	Pv.06336	Pv.06336		GO:0000226	GO_REF:nd	ND		P	ensconsin-like isoform x9	NA	NA	taxon:0	20160410	B2G
B2G	Pv.06346	Pv.06346		GO:0008233	GO_REF:nd	ND		F	ufm1-specific protease 1	NA	NA	taxon:0	20160410	B2G
B2G	Pv.06346	Pv.06346		GO:0006508	GO_REF:nd	ND		P	ufm1-specific protease 1	NA	NA	taxon:0	20160410	B2G
B2G	Pv.06355	Pv.06355		GO:0080019	GO_REF:nd	ND		F	fatty acyl- reductase cg5065	NA	NA	taxon:0	20160410	B2G
B2G	Pv.06355	Pv.06355		GO:0055114	GO_REF:nd	ND		P	fatty acyl- reductase cg5065	NA	NA	taxon:0	20160410	B2G
B2G	Pv.06389	Pv.06389		GO:0004527	GO_REF:nd	ND		F	exosome complex component mtr3	NA	NA	taxon:0	20160410	B2G
B2G	Pv.06389	Pv.06389		GO:0090305	GO_REF:nd	ND		P	exosome complex component mtr3	NA	NA	taxon:0	20160410	B2G
B2G	Pv.01699	Pv.01699		GO:0080019	GO_REF:nd	ND		F	fatty acyl- reductase cg5065	NA	NA	taxon:0	20160410	B2G
B2G	Pv.01699	Pv.01699		GO:0055114	GO_REF:nd	ND		P	fatty acyl- reductase cg5065	NA	NA	taxon:0	20160410	B2G
B2G	Pv.01674	Pv.01674		GO:0016021	GO_REF:nd	ND		C	carboxypeptidase n subunit 2	NA	NA	taxon:0	20160410	B2G
B2G	Pv.01674	Pv.01674		GO:0008056	GO_REF:nd	ND		P	carboxypeptidase n subunit 2	NA	NA	taxon:0	20160410	B2G
B2G	Pv.01679	Pv.01679		GO:0016021	GO_REF:nd	ND		C	carboxypeptidase n subunit 2	NA	NA	taxon:0	20160410	B2G
B2G	Pv.01679	Pv.01679		GO:0008056	GO_REF:nd	ND		P	carboxypeptidase n subunit 2	NA	NA	taxon:0	20160410	B2G
B2G	Pv.11516	Pv.11516		GO:0032934	GO_REF:nd	ND		F	niemann-pick type c-2f	NA	NA	taxon:0	20160410	B2G
B2G	Pv.11516	Pv.11516		GO:0015918	GO_REF:nd	ND		P	niemann-pick type c-2f	NA	NA	taxon:0	20160410	B2G
B2G	Pv.07685	Pv.07685		GO:0005741	GO_REF:nd	ND		C	isoform b	NA	NA	taxon:0	20160410	B2G
B2G	Pv.07685	Pv.07685		GO:0033554	GO_REF:nd	ND		P	isoform b	NA	NA	taxon:0	20160410	B2G
B2G	Pv.11527	Pv.11527		GO:0016021	GO_REF:nd	ND		C	monocarboxylate transporter 4	NA	NA	taxon:0	20160410	B2G
B2G	Pv.11527	Pv.11527		GO:0055085	GO_REF:nd	ND		P	monocarboxylate transporter 4	NA	NA	taxon:0	20160410	B2G
B2G	Pv.17586	Pv.17586		GO:0005524	GO_REF:nd	ND		F	tubulin polyglutamylase ttll4 isoform x1	NA	NA	taxon:0	20160410	B2G
B2G	Pv.17586	Pv.17586		GO:0006464	GO_REF:nd	ND		P	tubulin polyglutamylase ttll4 isoform x1	NA	NA	taxon:0	20160410	B2G
B2G	Pv.15409	Pv.15409		GO:0008233	GO_REF:nd	ND		F	zn-dependent protease	NA	NA	taxon:0	20160410	B2G
B2G	Pv.15409	Pv.15409		GO:0006508	GO_REF:nd	ND		P	zn-dependent protease	NA	NA	taxon:0	20160410	B2G
B2G	Pv.13148	Pv.13148		GO:0008270	GO_REF:nd	ND		F	an1-type zinc finger protein 2a	NA	NA	taxon:0	20160410	B2G
B2G	Pv.14510	Pv.14510		GO:0030688	GO_REF:nd	ND		C	ribosomal rna processing protein 1 homolog	NA	NA	taxon:0	20160410	B2G
B2G	Pv.14510	Pv.14510		GO:0006364	GO_REF:nd	ND		P	ribosomal rna processing protein 1 homolog	NA	NA	taxon:0	20160410	B2G
B2G	Pv.15693	Pv.15693		GO:0003840	GO_REF:nd	ND		F	gamma-glutamyltranspeptidase 1 isoform x1	NA	NA	taxon:0	20160410	B2G
B2G	Pv.15693	Pv.15693		GO:0006749	GO_REF:nd	ND		P	gamma-glutamyltranspeptidase 1 isoform x1	NA	NA	taxon:0	20160410	B2G
B2G	Pv.09103	Pv.09103		GO:0004867	GO_REF:nd	ND		F	agap003656-pa-like protein	NA	NA	taxon:0	20160410	B2G
B2G	Pv.09103	Pv.09103		GO:0010951	GO_REF:nd	ND		P	agap003656-pa-like protein	NA	NA	taxon:0	20160410	B2G
B2G	Pv.13866	Pv.13866		GO:0004180	GO_REF:nd	ND		F	carboxypeptidase n subunit 2	NA	NA	taxon:0	20160410	B2G
B2G	Pv.13866	Pv.13866		GO:0006508	GO_REF:nd	ND		P	carboxypeptidase n subunit 2	NA	NA	taxon:0	20160410	B2G
B2G	Pv.10569	Pv.10569		GO:0016788	GO_REF:nd	ND		F	tight junction protein zo-3	NA	NA	taxon:0	20160410	B2G
B2G	Pv.10569	Pv.10569		GO:0008152	GO_REF:nd	ND		P	tight junction protein zo-3	NA	NA	taxon:0	20160410	B2G
B2G	Pv.16958	Pv.16958		GO:0003677	GO_REF:nd	ND		F	dna uptake protein and related dna-binding protein	NA	NA	taxon:0	20160410	B2G
B2G	Pv.16958	Pv.16958		GO:0006281	GO_REF:nd	ND		P	dna uptake protein and related dna-binding protein	NA	NA	taxon:0	20160410	B2G
B2G	Pv.17737	Pv.17737		GO:0016021	GO_REF:nd	ND		C	transmembrane 9 superfamily member 3	NA	NA	taxon:0	20160410	B2G
B2G	Pv.13254	Pv.13254		GO:0009279	GO_REF:nd	ND		C	flagellar motor protein	NA	NA	taxon:0	20160410	B2G
B2G	Pv.13254	Pv.13254		GO:0016021	GO_REF:nd	ND		C	flagellar motor protein	NA	NA	taxon:0	20160410	B2G
B2G	Pv.17485	Pv.17485		GO:0008270	GO_REF:nd	ND		F	zinc finger-like protein	NA	NA	taxon:0	20160410	B2G
B2G	Pv.13551	Pv.13551		GO:0005783	GO_REF:nd	ND		C	translocon-associated protein subunit delta	NA	NA	taxon:0	20160410	B2G
B2G	Pv.13551	Pv.13551		GO:0016021	GO_REF:nd	ND		C	translocon-associated protein subunit delta	NA	NA	taxon:0	20160410	B2G
B2G	Pv.15042	Pv.15042		GO:0000445	GO_REF:nd	ND		C	tho complex protein 7	NA	NA	taxon:0	20160410	B2G
B2G	Pv.15042	Pv.15042		GO:0006397	GO_REF:nd	ND		P	tho complex protein 7	NA	NA	taxon:0	20160410	B2G
B2G	Pv.15766	Pv.15766		GO:0005524	GO_REF:nd	ND		F	heat shock protein 70	NA	NA	taxon:0	20160410	B2G
B2G	Pv.10896	Pv.10896		GO:0016021	GO_REF:nd	ND		C	protein fam57b	NA	NA	taxon:0	20160410	B2G
B2G	Pv.07196	Pv.07196		GO:0016021	GO_REF:nd	ND		C	isoform p	NA	NA	taxon:0	20160410	B2G
B2G	Pv.14670	Pv.14670		GO:0016787	GO_REF:nd	ND		F	alpha beta hydrolase	NA	NA	taxon:0	20160410	B2G
B2G	Pv.14670	Pv.14670		GO:0008152	GO_REF:nd	ND		P	alpha beta hydrolase	NA	NA	taxon:0	20160410	B2G
B2G	Pv.15647	Pv.15647		GO:0016787	GO_REF:nd	ND		F	upf0046 protein	NA	NA	taxon:0	20160410	B2G
B2G	Pv.15647	Pv.15647		GO:0008152	GO_REF:nd	ND		P	upf0046 protein	NA	NA	taxon:0	20160410	B2G
B2G	Pv.10149	Pv.10149		GO:0005634	GO_REF:nd	ND		C	isoform b	NA	NA	taxon:0	20160410	B2G
B2G	Pv.10149	Pv.10149		GO:0006397	GO_REF:nd	ND		P	isoform b	NA	NA	taxon:0	20160410	B2G
B2G	Pv.10148	Pv.10148		GO:0005960	GO_REF:nd	ND		C	glycine cleavage system h mitochondrial	NA	NA	taxon:0	20160410	B2G
B2G	Pv.10148	Pv.10148		GO:0019464	GO_REF:nd	ND		P	glycine cleavage system h mitochondrial	NA	NA	taxon:0	20160410	B2G
B2G	Pv.06402	Pv.06402		GO:0005622	GO_REF:nd	ND		C	tubby-related protein 4	NA	NA	taxon:0	20160410	B2G
B2G	Pv.06402	Pv.06402		GO:0035556	GO_REF:nd	ND		P	tubby-related protein 4	NA	NA	taxon:0	20160410	B2G
B2G	Pv.10341	Pv.10341		GO:0033588	GO_REF:nd	ND		C	elongator complex protein 4	NA	NA	taxon:0	20160410	B2G
B2G	Pv.10341	Pv.10341		GO:0006357	GO_REF:nd	ND		P	elongator complex protein 4	NA	NA	taxon:0	20160410	B2G
B2G	Pv.10271	Pv.10271		GO:0008270	GO_REF:nd	ND		F	ring finger and chy zinc finger domain-containing protein 1	NA	NA	taxon:0	20160410	B2G
B2G	Pv.01116	Pv.01116		GO:0003676	GO_REF:nd	ND		F	gastrula zinc finger	NA	NA	taxon:0	20160410	B2G
B2G	Pv.01116	Pv.01116		GO:0046872	GO_REF:nd	ND		F	gastrula zinc finger	NA	NA	taxon:0	20160410	B2G
B2G	Pv.01110	Pv.01110		GO:0003677	GO_REF:nd	ND		F	gon-4-like protein isoform x1	NA	NA	taxon:0	20160410	B2G
B2G	Pv.01110	Pv.01110		GO:0006355	GO_REF:nd	ND		P	gon-4-like protein isoform x1	NA	NA	taxon:0	20160410	B2G
B2G	Pv.01325	Pv.01325		GO:0003676	GO_REF:nd	ND		F	zinc finger protein 880-like isoform x2	NA	NA	taxon:0	20160410	B2G
B2G	Pv.01325	Pv.01325		GO:0046872	GO_REF:nd	ND		F	zinc finger protein 880-like isoform x2	NA	NA	taxon:0	20160410	B2G
B2G	Pv.03918	Pv.03918		GO:0016747	GO_REF:nd	ND		F	agap000535-pa-like protein	NA	NA	taxon:0	20160410	B2G
B2G	Pv.03918	Pv.03918		GO:0008152	GO_REF:nd	ND		P	agap000535-pa-like protein	NA	NA	taxon:0	20160410	B2G
B2G	Pv.01934	Pv.01934		GO:0008242	GO_REF:nd	ND		F	josephin-2	NA	NA	taxon:0	20160410	B2G
B2G	Pv.01934	Pv.01934		GO:0006508	GO_REF:nd	ND		P	josephin-2	NA	NA	taxon:0	20160410	B2G
B2G	Pv.01894	Pv.01894		GO:0005681	GO_REF:nd	ND		C	pre-mrna-splicing factor 18	NA	NA	taxon:0	20160410	B2G
B2G	Pv.01894	Pv.01894		GO:0008380	GO_REF:nd	ND		P	pre-mrna-splicing factor 18	NA	NA	taxon:0	20160410	B2G
B2G	Pv.01916	Pv.01916		GO:0003676	GO_REF:nd	ND		F	isoform a	NA	NA	taxon:0	20160410	B2G
B2G	Pv.01916	Pv.01916		GO:0046872	GO_REF:nd	ND		F	isoform a	NA	NA	taxon:0	20160410	B2G
B2G	Pv.15589	Pv.15589		GO:0004672	GO_REF:nd	ND		F	iq and ubiquitin-like domain-containing protein	NA	NA	taxon:0	20160410	B2G
B2G	Pv.15589	Pv.15589		GO:0006468	GO_REF:nd	ND		P	iq and ubiquitin-like domain-containing protein	NA	NA	taxon:0	20160410	B2G
B2G	Pv.16583	Pv.16583		GO:0016853	GO_REF:nd	ND		F	xylose isomerase	NA	NA	taxon:0	20160410	B2G
B2G	Pv.16583	Pv.16583		GO:0008152	GO_REF:nd	ND		P	xylose isomerase	NA	NA	taxon:0	20160410	B2G
B2G	Pv.14090	Pv.14090		GO:0016021	GO_REF:nd	ND		C	protein spinster isoform x2	NA	NA	taxon:0	20160410	B2G
B2G	Pv.14090	Pv.14090		GO:0055085	GO_REF:nd	ND		P	protein spinster isoform x2	NA	NA	taxon:0	20160410	B2G
B2G	Pv.13730	Pv.13730		GO:0008270	GO_REF:nd	ND		F	zinc finger protein dpf3 isoform x3	NA	NA	taxon:0	20160410	B2G
B2G	Pv.07806	Pv.07806		GO:0005861	GO_REF:nd	ND		C	troponin invertebrate	NA	NA	taxon:0	20160410	B2G
B2G	Pv.07806	Pv.07806		GO:0006937	GO_REF:nd	ND		P	troponin invertebrate	NA	NA	taxon:0	20160410	B2G
B2G	Pv.03649	Pv.03649		GO:0003824	GO_REF:nd	ND		F	maltose phosphorylase	NA	NA	taxon:0	20160410	B2G
B2G	Pv.03649	Pv.03649		GO:0005975	GO_REF:nd	ND		P	maltose phosphorylase	NA	NA	taxon:0	20160410	B2G
B2G	Pv.05680	Pv.05680		GO:0005523	GO_REF:nd	ND		F	tropomodulin isoform x3	NA	NA	taxon:0	20160410	B2G
B2G	Pv.05680	Pv.05680		GO:0051694	GO_REF:nd	ND		P	tropomodulin isoform x3	NA	NA	taxon:0	20160410	B2G
B2G	Pv.08204	Pv.08204		GO:0003824	GO_REF:nd	ND		F	bis(5 -adenosyl)-triphosphatase enpp4-like	NA	NA	taxon:0	20160410	B2G
B2G	Pv.08204	Pv.08204		GO:0008152	GO_REF:nd	ND		P	bis(5 -adenosyl)-triphosphatase enpp4-like	NA	NA	taxon:0	20160410	B2G
B2G	Pv.14879	Pv.14879		GO:0003676	GO_REF:nd	ND		F	conserved hypothetical protein	NA	NA	taxon:0	20160410	B2G
B2G	Pv.14879	Pv.14879		GO:0046983	GO_REF:nd	ND		F	conserved hypothetical protein	NA	NA	taxon:0	20160410	B2G
B2G	Pv.06465	Pv.06465		GO:0016021	GO_REF:nd	ND		C	major facilitator superfamily domain-containing protein 8	NA	NA	taxon:0	20160410	B2G
B2G	Pv.06465	Pv.06465		GO:0055085	GO_REF:nd	ND		P	major facilitator superfamily domain-containing protein 8	NA	NA	taxon:0	20160410	B2G
B2G	Pv.12717	Pv.12717		GO:0012505	GO_REF:nd	ND		C	agap005856-pa-like protein	NA	NA	taxon:0	20160410	B2G
B2G	Pv.12717	Pv.12717		GO:0030246	GO_REF:nd	ND		F	agap005856-pa-like protein	NA	NA	taxon:0	20160410	B2G
B2G	Pv.14715	Pv.14715		GO:0016787	GO_REF:nd	ND		F	isoform a	NA	NA	taxon:0	20160410	B2G
B2G	Pv.14715	Pv.14715		GO:0008152	GO_REF:nd	ND		P	isoform a	NA	NA	taxon:0	20160410	B2G
B2G	Pv.14716	Pv.14716		GO:0016787	GO_REF:nd	ND		F	isoform a	NA	NA	taxon:0	20160410	B2G
B2G	Pv.14716	Pv.14716		GO:0008152	GO_REF:nd	ND		P	isoform a	NA	NA	taxon:0	20160410	B2G
B2G	Pv.15156	Pv.15156		GO:0008234	GO_REF:nd	ND		F	hypothetical protein	NA	NA	taxon:0	20160410	B2G
B2G	Pv.15156	Pv.15156		GO:0006508	GO_REF:nd	ND		P	hypothetical protein	NA	NA	taxon:0	20160410	B2G
B2G	Pv.02875	Pv.02875		GO:0000502	GO_REF:nd	ND		C	26s proteasome non-atpase regulatory subunit 5	NA	NA	taxon:0	20160410	B2G
B2G	Pv.02875	Pv.02875		GO:0043248	GO_REF:nd	ND		P	26s proteasome non-atpase regulatory subunit 5	NA	NA	taxon:0	20160410	B2G
B2G	Pv.02848	Pv.02848		GO:0016747	GO_REF:nd	ND		F	aael013595- partial	NA	NA	taxon:0	20160410	B2G
B2G	Pv.02848	Pv.02848		GO:0008152	GO_REF:nd	ND		P	aael013595- partial	NA	NA	taxon:0	20160410	B2G
B2G	Pv.02867	Pv.02867		GO:0034464	GO_REF:nd	ND		C	bbsome-interacting protein 1	NA	NA	taxon:0	20160410	B2G
B2G	Pv.02867	Pv.02867		GO:0042384	GO_REF:nd	ND		P	bbsome-interacting protein 1	NA	NA	taxon:0	20160410	B2G
B2G	Pv.02871	Pv.02871		GO:0019013	GO_REF:nd	ND		C	u2 small nuclear ribonucleoprotein a	NA	NA	taxon:0	20160410	B2G
B2G	Pv.02871	Pv.02871		GO:0030529	GO_REF:nd	ND		C	u2 small nuclear ribonucleoprotein a	NA	NA	taxon:0	20160410	B2G
B2G	Pv.15363	Pv.15363		GO:0003676	GO_REF:nd	ND		F	krueppel-like factor 5	NA	NA	taxon:0	20160410	B2G
B2G	Pv.15363	Pv.15363		GO:0046872	GO_REF:nd	ND		F	krueppel-like factor 5	NA	NA	taxon:0	20160410	B2G
B2G	Pv.12764	Pv.12764		GO:0005634	GO_REF:nd	ND		C	fact complex subunit ssrp1	NA	NA	taxon:0	20160410	B2G
B2G	Pv.12764	Pv.12764		GO:0003677	GO_REF:nd	ND		F	fact complex subunit ssrp1	NA	NA	taxon:0	20160410	B2G
B2G	Pv.13650	Pv.13650		GO:0008270	GO_REF:nd	ND		F	PREDICTED: uncharacterized protein LOC100164825	NA	NA	taxon:0	20160410	B2G
B2G	Pv.10834	Pv.10834		GO:0016787	GO_REF:nd	ND		F	valacyclovir hydrolase	NA	NA	taxon:0	20160410	B2G
B2G	Pv.10834	Pv.10834		GO:0008152	GO_REF:nd	ND		P	valacyclovir hydrolase	NA	NA	taxon:0	20160410	B2G
B2G	Pv.11606	Pv.11606		GO:0016874	GO_REF:nd	ND		F	methylcrotonoyl- carboxylase beta mitochondrial	NA	NA	taxon:0	20160410	B2G
B2G	Pv.11606	Pv.11606		GO:0008152	GO_REF:nd	ND		P	methylcrotonoyl- carboxylase beta mitochondrial	NA	NA	taxon:0	20160410	B2G
B2G	Pv.06461	Pv.06461		GO:0003723	GO_REF:nd	ND		F	variable lymphocyte receptor c	NA	NA	taxon:0	20160410	B2G
B2G	Pv.09863	Pv.09863		GO:0003676	GO_REF:nd	ND		F	transcription factor sp9 isoform x2	NA	NA	taxon:0	20160410	B2G
B2G	Pv.09863	Pv.09863		GO:0046872	GO_REF:nd	ND		F	transcription factor sp9 isoform x2	NA	NA	taxon:0	20160410	B2G
B2G	Pv.09853	Pv.09853		GO:0016772	GO_REF:nd	ND		F	aael014436- partial	NA	NA	taxon:0	20160410	B2G
B2G	Pv.09853	Pv.09853		GO:0008152	GO_REF:nd	ND		P	aael014436- partial	NA	NA	taxon:0	20160410	B2G
B2G	Pv.04424	Pv.04424		GO:0030246	GO_REF:nd	ND		F	trichohyalin isoform x1	NA	NA	taxon:0	20160410	B2G
B2G	Pv.04424	Pv.04424		GO:0042246	GO_REF:nd	ND		P	trichohyalin isoform x1	NA	NA	taxon:0	20160410	B2G
B2G	Pv.04381	Pv.04381		GO:0017053	GO_REF:nd	ND		C	protein lin-37 homolog	NA	NA	taxon:0	20160410	B2G
B2G	Pv.04381	Pv.04381		GO:0007049	GO_REF:nd	ND		P	protein lin-37 homolog	NA	NA	taxon:0	20160410	B2G
B2G	Pv.04413	Pv.04413		GO:0016787	GO_REF:nd	ND		F	neural stem cell-derived dendrite regulator	NA	NA	taxon:0	20160410	B2G
B2G	Pv.04413	Pv.04413		GO:0006629	GO_REF:nd	ND		P	neural stem cell-derived dendrite regulator	NA	NA	taxon:0	20160410	B2G
B2G	Pv.04439	Pv.04439		GO:0005524	GO_REF:nd	ND		F	pachytene checkpoint protein 2 homolog	NA	NA	taxon:0	20160410	B2G
B2G	Pv.04430	Pv.04430		GO:0007165	GO_REF:nd	ND		P	arrestin homolog	NA	NA	taxon:0	20160410	B2G
B2G	Pv.04411	Pv.04411		GO:0016021	GO_REF:nd	ND		C	tetraspanin 42ee	NA	NA	taxon:0	20160410	B2G
B2G	Pv.04403	Pv.04403		GO:0003723	GO_REF:nd	ND		F	vigilin	NA	NA	taxon:0	20160410	B2G
B2G	Pv.15206	Pv.15206		GO:0005634	GO_REF:nd	ND		C	agap003871-pb-like protein	NA	NA	taxon:0	20160410	B2G
B2G	Pv.15206	Pv.15206		GO:0003677	GO_REF:nd	ND		F	agap003871-pb-like protein	NA	NA	taxon:0	20160410	B2G
B2G	Pv.15440	Pv.15440		GO:0016020	GO_REF:nd	ND		C	outer membrane adhesin-like protein	NA	NA	taxon:0	20160410	B2G
B2G	Pv.15440	Pv.15440		GO:0005509	GO_REF:nd	ND		F	outer membrane adhesin-like protein	NA	NA	taxon:0	20160410	B2G
B2G	Pv.15075	Pv.15075		GO:0003676	GO_REF:nd	ND		F	pin2 terf1-interacting telomerase inhibitor 1 isoform x3	NA	NA	taxon:0	20160410	B2G
B2G	Pv.15075	Pv.15075		GO:0022008	GO_REF:nd	ND		P	pin2 terf1-interacting telomerase inhibitor 1 isoform x3	NA	NA	taxon:0	20160410	B2G
B2G	Pv.14390	Pv.14390		GO:0016021	GO_REF:nd	ND		C	monocyte to macrophage differentiation factor 2	NA	NA	taxon:0	20160410	B2G
B2G	Pv.14390	Pv.14390		GO:0019835	GO_REF:nd	ND		P	monocyte to macrophage differentiation factor 2	NA	NA	taxon:0	20160410	B2G
B2G	Pv.00552	Pv.00552		GO:0016021	GO_REF:nd	ND		C	isoform a	NA	NA	taxon:0	20160410	B2G
B2G	Pv.00552	Pv.00552		GO:0055085	GO_REF:nd	ND		P	isoform a	NA	NA	taxon:0	20160410	B2G
B2G	Pv.00559	Pv.00559		GO:0016747	GO_REF:nd	ND		F	nose resistant to fluoxetine protein 6-like	NA	NA	taxon:0	20160410	B2G
B2G	Pv.00559	Pv.00559		GO:0008152	GO_REF:nd	ND		P	nose resistant to fluoxetine protein 6-like	NA	NA	taxon:0	20160410	B2G
B2G	Pv.00514	Pv.00514		GO:0080019	GO_REF:nd	ND		F	fatty acyl- reductase cg5065	NA	NA	taxon:0	20160410	B2G
B2G	Pv.00514	Pv.00514		GO:0055114	GO_REF:nd	ND		P	fatty acyl- reductase cg5065	NA	NA	taxon:0	20160410	B2G
B2G	Pv.00864	Pv.00864		GO:0003824	GO_REF:nd	ND		F	ornithine decarboxylase 1-like	NA	NA	taxon:0	20160410	B2G
B2G	Pv.00864	Pv.00864		GO:0006596	GO_REF:nd	ND		P	ornithine decarboxylase 1-like	NA	NA	taxon:0	20160410	B2G
B2G	Pv.00949	Pv.00949		GO:0005622	GO_REF:nd	ND		C	probable nuclear transport factor 2 isoform x2	NA	NA	taxon:0	20160410	B2G
B2G	Pv.00949	Pv.00949		GO:0006810	GO_REF:nd	ND		P	probable nuclear transport factor 2 isoform x2	NA	NA	taxon:0	20160410	B2G
B2G	Pv.00880	Pv.00880		GO:0005737	GO_REF:nd	ND		C	malignant t-cell-amplified sequence 1	NA	NA	taxon:0	20160410	B2G
B2G	Pv.00880	Pv.00880		GO:0003723	GO_REF:nd	ND		F	malignant t-cell-amplified sequence 1	NA	NA	taxon:0	20160410	B2G
B2G	Pv.00879	Pv.00879		GO:0008168	GO_REF:nd	ND		F	lysine-specific demethylase 8	NA	NA	taxon:0	20160410	B2G
B2G	Pv.00879	Pv.00879		GO:0032259	GO_REF:nd	ND		P	lysine-specific demethylase 8	NA	NA	taxon:0	20160410	B2G
B2G	Pv.00894	Pv.00894		GO:0005515	GO_REF:nd	ND		F	lactose-binding lectin l-2-like	NA	NA	taxon:0	20160410	B2G
B2G	Pv.00894	Pv.00894		GO:0030246	GO_REF:nd	ND		F	lactose-binding lectin l-2-like	NA	NA	taxon:0	20160410	B2G
B2G	Pv.00863	Pv.00863		GO:0003824	GO_REF:nd	ND		F	ornithine decarboxylase 1-like	NA	NA	taxon:0	20160410	B2G
B2G	Pv.00863	Pv.00863		GO:0006596	GO_REF:nd	ND		P	ornithine decarboxylase 1-like	NA	NA	taxon:0	20160410	B2G
B2G	Pv.00854	Pv.00854		GO:0016747	GO_REF:nd	ND		F	aael014801- partial	NA	NA	taxon:0	20160410	B2G
B2G	Pv.00854	Pv.00854		GO:0008152	GO_REF:nd	ND		P	aael014801- partial	NA	NA	taxon:0	20160410	B2G
B2G	Pv.00921	Pv.00921		GO:0008168	GO_REF:nd	ND		F	lysine-specific demethylase 6a isoform x2	NA	NA	taxon:0	20160410	B2G
B2G	Pv.00921	Pv.00921		GO:0032259	GO_REF:nd	ND		P	lysine-specific demethylase 6a isoform x2	NA	NA	taxon:0	20160410	B2G
B2G	Pv.00938	Pv.00938		GO:0003676	GO_REF:nd	ND		F	pre-mrna-splicing factor slu7	NA	NA	taxon:0	20160410	B2G
B2G	Pv.00938	Pv.00938		GO:0008270	GO_REF:nd	ND		F	pre-mrna-splicing factor slu7	NA	NA	taxon:0	20160410	B2G
B2G	Pv.01003	Pv.01003		GO:0016740	GO_REF:nd	ND		F	heparan-alpha-glucosaminide n-acetyltransferase	NA	NA	taxon:0	20160410	B2G
B2G	Pv.01003	Pv.01003		GO:0008152	GO_REF:nd	ND		P	heparan-alpha-glucosaminide n-acetyltransferase	NA	NA	taxon:0	20160410	B2G
B2G	Pv.13581	Pv.13581		GO:0000139	GO_REF:nd	ND		C	golgi apparatus protein 1 isoform x2	NA	NA	taxon:0	20160410	B2G
B2G	Pv.05503	Pv.05503		GO:0005622	GO_REF:nd	ND		C	charged multivesicular body protein 3	NA	NA	taxon:0	20160410	B2G
B2G	Pv.05503	Pv.05503		GO:0007034	GO_REF:nd	ND		P	charged multivesicular body protein 3	NA	NA	taxon:0	20160410	B2G
B2G	Pv.10845	Pv.10845		GO:0000166	GO_REF:nd	ND		F	polymerase delta-interacting protein 3-like	NA	NA	taxon:0	20160410	B2G
B2G	Pv.10845	Pv.10845		GO:0003676	GO_REF:nd	ND		F	polymerase delta-interacting protein 3-like	NA	NA	taxon:0	20160410	B2G
B2G	Pv.04315	Pv.04315		GO:0000124	GO_REF:nd	ND		C	agap000250-pa-like protein	NA	NA	taxon:0	20160410	B2G
B2G	Pv.04286	Pv.04286		GO:0016021	GO_REF:nd	ND		C	unc93a protein	NA	NA	taxon:0	20160410	B2G
B2G	Pv.04286	Pv.04286		GO:0055085	GO_REF:nd	ND		P	unc93a protein	NA	NA	taxon:0	20160410	B2G
B2G	Pv.04290	Pv.04290		GO:0016021	GO_REF:nd	ND		C	anoctamin-1-like isoform x1	NA	NA	taxon:0	20160410	B2G
B2G	Pv.04364	Pv.04364		GO:0005747	GO_REF:nd	ND		C	cg11752- partial	NA	NA	taxon:0	20160410	B2G
B2G	Pv.04360	Pv.04360		GO:0005737	GO_REF:nd	ND		C	sperm flagellar protein 1-like	NA	NA	taxon:0	20160410	B2G
B2G	Pv.04360	Pv.04360		GO:0031514	GO_REF:nd	ND		C	sperm flagellar protein 1-like	NA	NA	taxon:0	20160410	B2G
B2G	Pv.04365	Pv.04365		GO:0003677	GO_REF:nd	ND		F	hypothetical protein AND_006136	NA	NA	taxon:0	20160410	B2G
B2G	Pv.04265	Pv.04265		GO:0016787	GO_REF:nd	ND		F	adp-ribose mitochondrial	NA	NA	taxon:0	20160410	B2G
B2G	Pv.04265	Pv.04265		GO:0008152	GO_REF:nd	ND		P	adp-ribose mitochondrial	NA	NA	taxon:0	20160410	B2G
B2G	Pv.14591	Pv.14591		GO:0016021	GO_REF:nd	ND		C	nephrin-like isoform x1	NA	NA	taxon:0	20160410	B2G
B2G	Pv.15830	Pv.15830		GO:0003676	GO_REF:nd	ND		F	zinc finger protein partial	NA	NA	taxon:0	20160410	B2G
B2G	Pv.15830	Pv.15830		GO:0046872	GO_REF:nd	ND		F	zinc finger protein partial	NA	NA	taxon:0	20160410	B2G
B2G	Pv.13915	Pv.13915		GO:0016874	GO_REF:nd	ND		F	ubiquitin-conjugating enzyme e2 g2	NA	NA	taxon:0	20160410	B2G
B2G	Pv.13915	Pv.13915		GO:0008152	GO_REF:nd	ND		P	ubiquitin-conjugating enzyme e2 g2	NA	NA	taxon:0	20160410	B2G
B2G	Pv.10638	Pv.10638		GO:0005634	GO_REF:nd	ND		C	nucleosome assembly protein 1-like 1 isoform x1	NA	NA	taxon:0	20160410	B2G
B2G	Pv.10638	Pv.10638		GO:0006334	GO_REF:nd	ND		P	nucleosome assembly protein 1-like 1 isoform x1	NA	NA	taxon:0	20160410	B2G
B2G	Pv.16551	Pv.16551		GO:0016829	GO_REF:nd	ND		F	polysaccharide lyase	NA	NA	taxon:0	20160410	B2G
B2G	Pv.16551	Pv.16551		GO:0008152	GO_REF:nd	ND		P	polysaccharide lyase	NA	NA	taxon:0	20160410	B2G
B2G	Pv.07590	Pv.07590		GO:0005524	GO_REF:nd	ND		F	cdc6	NA	NA	taxon:0	20160410	B2G
B2G	Pv.07629	Pv.07629		GO:0004180	GO_REF:nd	ND		F	carboxypeptidase n subunit 2	NA	NA	taxon:0	20160410	B2G
B2G	Pv.07629	Pv.07629		GO:0006508	GO_REF:nd	ND		P	carboxypeptidase n subunit 2	NA	NA	taxon:0	20160410	B2G
B2G	Pv.07661	Pv.07661		GO:0016772	GO_REF:nd	ND		F	juvenile hormone-inducible protein	NA	NA	taxon:0	20160410	B2G
B2G	Pv.07661	Pv.07661		GO:0008152	GO_REF:nd	ND		P	juvenile hormone-inducible protein	NA	NA	taxon:0	20160410	B2G
B2G	Pv.07672	Pv.07672		GO:0003723	GO_REF:nd	ND		F	kh domain- rna- signal transduction-associated protein 2-like isoform x2	NA	NA	taxon:0	20160410	B2G
B2G	Pv.07678	Pv.07678		GO:0003723	GO_REF:nd	ND		F	branchpoint-bridging protein isoform x3	NA	NA	taxon:0	20160410	B2G
B2G	Pv.07651	Pv.07651		GO:0003677	GO_REF:nd	ND		F	PREDICTED: uncharacterized protein LOC101889422 isoform X2	NA	NA	taxon:0	20160410	B2G
B2G	Pv.07630	Pv.07630		GO:0004180	GO_REF:nd	ND		F	isoform b	NA	NA	taxon:0	20160410	B2G
B2G	Pv.07630	Pv.07630		GO:0006508	GO_REF:nd	ND		P	isoform b	NA	NA	taxon:0	20160410	B2G
B2G	Pv.07668	Pv.07668		GO:0016021	GO_REF:nd	ND		C	proton-associated sugar transporter a-like	NA	NA	taxon:0	20160410	B2G
B2G	Pv.07668	Pv.07668		GO:0055085	GO_REF:nd	ND		P	proton-associated sugar transporter a-like	NA	NA	taxon:0	20160410	B2G
B2G	Pv.07620	Pv.07620		GO:0008270	GO_REF:nd	ND		F	nuclear pore complex protein ddb_g0274915 homolog isoform x1	NA	NA	taxon:0	20160410	B2G
B2G	Pv.04139	Pv.04139		GO:0008270	GO_REF:nd	ND		F	e3 ubiquitin-protein ligase traip-like	NA	NA	taxon:0	20160410	B2G
B2G	Pv.04152	Pv.04152		GO:0003677	GO_REF:nd	ND		F	deformed epidermal autoregulatory factor 1	NA	NA	taxon:0	20160410	B2G
B2G	Pv.04152	Pv.04152		GO:0046872	GO_REF:nd	ND		F	deformed epidermal autoregulatory factor 1	NA	NA	taxon:0	20160410	B2G
B2G	Pv.04147	Pv.04147		GO:0032039	GO_REF:nd	ND		C	integrator complex subunit 2	NA	NA	taxon:0	20160410	B2G
B2G	Pv.04147	Pv.04147		GO:0016180	GO_REF:nd	ND		P	integrator complex subunit 2	NA	NA	taxon:0	20160410	B2G
B2G	Pv.04124	Pv.04124		GO:0008270	GO_REF:nd	ND		F	protein prickle-like isoform x3	NA	NA	taxon:0	20160410	B2G
B2G	Pv.04111	Pv.04111		GO:0008168	GO_REF:nd	ND		F	probable rna methyltransferase bin3	NA	NA	taxon:0	20160410	B2G
B2G	Pv.04111	Pv.04111		GO:0032259	GO_REF:nd	ND		P	probable rna methyltransferase bin3	NA	NA	taxon:0	20160410	B2G
B2G	Pv.14382	Pv.14382		GO:0005840	GO_REF:nd	ND		C	39s ribosomal protein mitochondrial	NA	NA	taxon:0	20160410	B2G
B2G	Pv.14382	Pv.14382		GO:0016021	GO_REF:nd	ND		C	39s ribosomal protein mitochondrial	NA	NA	taxon:0	20160410	B2G
B2G	Pv.17547	Pv.17547		GO:0016772	GO_REF:nd	ND		F	agap003765-pa-like protein	NA	NA	taxon:0	20160410	B2G
B2G	Pv.17547	Pv.17547		GO:0008152	GO_REF:nd	ND		P	agap003765-pa-like protein	NA	NA	taxon:0	20160410	B2G
B2G	Pv.13610	Pv.13610		GO:0008270	GO_REF:nd	ND		F	protein tanc2	NA	NA	taxon:0	20160410	B2G
B2G	Pv.11001	Pv.11001		GO:0080019	GO_REF:nd	ND		F	fatty acyl- reductase 2	NA	NA	taxon:0	20160410	B2G
B2G	Pv.11001	Pv.11001		GO:0055114	GO_REF:nd	ND		P	fatty acyl- reductase 2	NA	NA	taxon:0	20160410	B2G
B2G	Pv.16084	Pv.16084		GO:0016021	GO_REF:nd	ND		C	isoform a	NA	NA	taxon:0	20160410	B2G
B2G	Pv.16084	Pv.16084		GO:0055085	GO_REF:nd	ND		P	isoform a	NA	NA	taxon:0	20160410	B2G
B2G	Pv.08677	Pv.08677		GO:0016787	GO_REF:nd	ND		F	esterase b1	NA	NA	taxon:0	20160410	B2G
B2G	Pv.08677	Pv.08677		GO:0008152	GO_REF:nd	ND		P	esterase b1	NA	NA	taxon:0	20160410	B2G
B2G	Pv.08685	Pv.08685		GO:0016772	GO_REF:nd	ND		F	agap003765-pa-like protein	NA	NA	taxon:0	20160410	B2G
B2G	Pv.08685	Pv.08685		GO:0008152	GO_REF:nd	ND		P	agap003765-pa-like protein	NA	NA	taxon:0	20160410	B2G
B2G	Pv.08682	Pv.08682		GO:0003676	GO_REF:nd	ND		F	zinc finger protein 845-like	NA	NA	taxon:0	20160410	B2G
B2G	Pv.08682	Pv.08682		GO:0046872	GO_REF:nd	ND		F	zinc finger protein 845-like	NA	NA	taxon:0	20160410	B2G
B2G	Pv.13341	Pv.13341		GO:0016021	GO_REF:nd	ND		C	xk-related protein 6	NA	NA	taxon:0	20160410	B2G
B2G	Pv.13383	Pv.13383		GO:0008270	GO_REF:nd	ND		F	btb poz domain-containing protein 9	NA	NA	taxon:0	20160410	B2G
B2G	Pv.13380	Pv.13380		GO:0009055	GO_REF:nd	ND		F	agap002733-pa-like protein	NA	NA	taxon:0	20160410	B2G
B2G	Pv.13380	Pv.13380		GO:0051536	GO_REF:nd	ND		F	agap002733-pa-like protein	NA	NA	taxon:0	20160410	B2G
B2G	Pv.13388	Pv.13388		GO:0016021	GO_REF:nd	ND		C	solute carrier family 35 member c2	NA	NA	taxon:0	20160410	B2G
B2G	Pv.11508	Pv.11508		GO:0005634	GO_REF:nd	ND		C	leucine-zipper-like transcriptional regulator 1	NA	NA	taxon:0	20160410	B2G
B2G	Pv.11508	Pv.11508		GO:0003700	GO_REF:nd	ND		F	leucine-zipper-like transcriptional regulator 1	NA	NA	taxon:0	20160410	B2G
B2G	Pv.11506	Pv.11506		GO:0035320	GO_REF:nd	ND		P	isoform d	NA	NA	taxon:0	20160410	B2G
B2G	Pv.11501	Pv.11501		GO:0003993	GO_REF:nd	ND		F	inositol hexakisphosphate and diphosphoinositol-pentakisphosphate kinase isoform x10	NA	NA	taxon:0	20160410	B2G
B2G	Pv.11501	Pv.11501		GO:0016311	GO_REF:nd	ND		P	inositol hexakisphosphate and diphosphoinositol-pentakisphosphate kinase isoform x10	NA	NA	taxon:0	20160410	B2G
B2G	Pv.05892	Pv.05892		GO:0017101	GO_REF:nd	ND		C	aminoacyl trna synthase complex-interacting multifunctional protein 1	NA	NA	taxon:0	20160410	B2G
B2G	Pv.05892	Pv.05892		GO:0000049	GO_REF:nd	ND		F	aminoacyl trna synthase complex-interacting multifunctional protein 1	NA	NA	taxon:0	20160410	B2G
B2G	Pv.08046	Pv.08046		GO:0016740	GO_REF:nd	ND		F	microsomal glutathione s-transferase 1	NA	NA	taxon:0	20160410	B2G
B2G	Pv.08046	Pv.08046		GO:0008152	GO_REF:nd	ND		P	microsomal glutathione s-transferase 1	NA	NA	taxon:0	20160410	B2G
B2G	Pv.08038	Pv.08038		GO:0004553	GO_REF:nd	ND		F	glycoside hydrolase family 31 protein	NA	NA	taxon:0	20160410	B2G
B2G	Pv.08038	Pv.08038		GO:0005975	GO_REF:nd	ND		P	glycoside hydrolase family 31 protein	NA	NA	taxon:0	20160410	B2G
B2G	Pv.07681	Pv.07681		GO:0008270	GO_REF:nd	ND		F	probable serine threonine-protein kinase ddb_g0282963 isoform x1	NA	NA	taxon:0	20160410	B2G
B2G	Pv.11461	Pv.11461		GO:0008270	GO_REF:nd	ND		F	protein af-10 isoform x1	NA	NA	taxon:0	20160410	B2G
B2G	Pv.11484	Pv.11484		GO:0005509	GO_REF:nd	ND		F	calcium and integrin-binding protein 1-like	NA	NA	taxon:0	20160410	B2G
B2G	Pv.11484	Pv.11484		GO:0007229	GO_REF:nd	ND		P	calcium and integrin-binding protein 1-like	NA	NA	taxon:0	20160410	B2G
B2G	Pv.11467	Pv.11467		GO:0008080	GO_REF:nd	ND		F	agap001449-pa-like protein	NA	NA	taxon:0	20160410	B2G
B2G	Pv.11467	Pv.11467		GO:0008152	GO_REF:nd	ND		P	agap001449-pa-like protein	NA	NA	taxon:0	20160410	B2G
B2G	Pv.04247	Pv.04247		GO:0008270	GO_REF:nd	ND		F	lim domain-containing protein jub	NA	NA	taxon:0	20160410	B2G
B2G	Pv.04240	Pv.04240		GO:0005737	GO_REF:nd	ND		C	protein aar2 homolog	NA	NA	taxon:0	20160410	B2G
B2G	Pv.04240	Pv.04240		GO:0030532	GO_REF:nd	ND		C	protein aar2 homolog	NA	NA	taxon:0	20160410	B2G
B2G	Pv.04230	Pv.04230		GO:0005634	GO_REF:nd	ND		C	aael009515- partial	NA	NA	taxon:0	20160410	B2G
B2G	Pv.04230	Pv.04230		GO:0003677	GO_REF:nd	ND		F	aael009515- partial	NA	NA	taxon:0	20160410	B2G
B2G	Pv.12473	Pv.12473		GO:0016021	GO_REF:nd	ND		C	protein yipf6	NA	NA	taxon:0	20160410	B2G
B2G	Pv.12404	Pv.12404		GO:0016772	GO_REF:nd	ND		F	juvenile hormone-inducible protein	NA	NA	taxon:0	20160410	B2G
B2G	Pv.12404	Pv.12404		GO:0008152	GO_REF:nd	ND		P	juvenile hormone-inducible protein	NA	NA	taxon:0	20160410	B2G
B2G	Pv.17723	Pv.17723		GO:0008270	GO_REF:nd	ND		F	lim domain only protein 3-like	NA	NA	taxon:0	20160410	B2G
B2G	Pv.16213	Pv.16213		GO:0009055	GO_REF:nd	ND		F	cytochrome c	NA	NA	taxon:0	20160410	B2G
B2G	Pv.16213	Pv.16213		GO:0020037	GO_REF:nd	ND		F	cytochrome c	NA	NA	taxon:0	20160410	B2G
B2G	Pv.12324	Pv.12324		GO:0016772	GO_REF:nd	ND		F	chkov1	NA	NA	taxon:0	20160410	B2G
B2G	Pv.12324	Pv.12324		GO:0008152	GO_REF:nd	ND		P	chkov1	NA	NA	taxon:0	20160410	B2G
B2G	Pv.10961	Pv.10961		GO:0003743	GO_REF:nd	ND		F	eukaryotic translation initiation factor 4e transporter	NA	NA	taxon:0	20160410	B2G
B2G	Pv.10961	Pv.10961		GO:0006413	GO_REF:nd	ND		P	eukaryotic translation initiation factor 4e transporter	NA	NA	taxon:0	20160410	B2G
B2G	Pv.03574	Pv.03574		GO:0016757	GO_REF:nd	ND		F	glycogenin-1 isoform x4	NA	NA	taxon:0	20160410	B2G
B2G	Pv.03574	Pv.03574		GO:0008152	GO_REF:nd	ND		P	glycogenin-1 isoform x4	NA	NA	taxon:0	20160410	B2G
B2G	Pv.03531	Pv.03531		GO:0016021	GO_REF:nd	ND		C	synaptobrevin isoform x1	NA	NA	taxon:0	20160410	B2G
B2G	Pv.03531	Pv.03531		GO:0016192	GO_REF:nd	ND		P	synaptobrevin isoform x1	NA	NA	taxon:0	20160410	B2G
B2G	Pv.03559	Pv.03559		GO:0051082	GO_REF:nd	ND		F	chaperone protein dnaj 2	NA	NA	taxon:0	20160410	B2G
B2G	Pv.03559	Pv.03559		GO:0006457	GO_REF:nd	ND		P	chaperone protein dnaj 2	NA	NA	taxon:0	20160410	B2G
B2G	Pv.15140	Pv.15140		GO:0005727	GO_REF:nd	ND		C	gtp-binding protein	NA	NA	taxon:0	20160410	B2G
B2G	Pv.15140	Pv.15140		GO:0005509	GO_REF:nd	ND		F	gtp-binding protein	NA	NA	taxon:0	20160410	B2G
B2G	Pv.17609	Pv.17609		GO:0019013	GO_REF:nd	ND		C	sap domain-containing ribonucleoprotein	NA	NA	taxon:0	20160410	B2G
B2G	Pv.17609	Pv.17609		GO:0030529	GO_REF:nd	ND		C	sap domain-containing ribonucleoprotein	NA	NA	taxon:0	20160410	B2G
B2G	Pv.17598	Pv.17598		GO:0016740	GO_REF:nd	ND		F	heparan-alpha-glucosaminide n-acetyltransferase	NA	NA	taxon:0	20160410	B2G
B2G	Pv.17598	Pv.17598		GO:0008152	GO_REF:nd	ND		P	heparan-alpha-glucosaminide n-acetyltransferase	NA	NA	taxon:0	20160410	B2G
B2G	Pv.17618	Pv.17618		GO:0008168	GO_REF:nd	ND		F	bifunctional arginine demethylase and lysyl-hydroxylase psr	NA	NA	taxon:0	20160410	B2G
B2G	Pv.17618	Pv.17618		GO:0032259	GO_REF:nd	ND		P	bifunctional arginine demethylase and lysyl-hydroxylase psr	NA	NA	taxon:0	20160410	B2G
B2G	Pv.17597	Pv.17597		GO:0003676	GO_REF:nd	ND		F	myb-like protein d	NA	NA	taxon:0	20160410	B2G
B2G	Pv.17597	Pv.17597		GO:0046872	GO_REF:nd	ND		F	myb-like protein d	NA	NA	taxon:0	20160410	B2G
B2G	Pv.17659	Pv.17659		GO:0019013	GO_REF:nd	ND		C	u4 small nuclear ribonucleoprotein 27 kda protein	NA	NA	taxon:0	20160410	B2G
B2G	Pv.17659	Pv.17659		GO:0030529	GO_REF:nd	ND		C	u4 small nuclear ribonucleoprotein 27 kda protein	NA	NA	taxon:0	20160410	B2G
B2G	Pv.17650	Pv.17650		GO:0042765	GO_REF:nd	ND		C	gpi transamidase component pig-t	NA	NA	taxon:0	20160410	B2G
B2G	Pv.17650	Pv.17650		GO:0016255	GO_REF:nd	ND		P	gpi transamidase component pig-t	NA	NA	taxon:0	20160410	B2G
B2G	Pv.08936	Pv.08936		GO:0008270	GO_REF:nd	ND		F	zinc c3hc4 type domain-containing protein	NA	NA	taxon:0	20160410	B2G
B2G	Pv.08912	Pv.08912		GO:0005581	GO_REF:nd	ND		C	isoform h	NA	NA	taxon:0	20160410	B2G
B2G	Pv.08912	Pv.08912		GO:0042302	GO_REF:nd	ND		F	isoform h	NA	NA	taxon:0	20160410	B2G
B2G	Pv.15799	Pv.15799		GO:0016021	GO_REF:nd	ND		C	protein lifeguard 1	NA	NA	taxon:0	20160410	B2G
B2G	Pv.16536	Pv.16536		GO:0008233	GO_REF:nd	ND		F	thiamine biosynthesis protein	NA	NA	taxon:0	20160410	B2G
B2G	Pv.16536	Pv.16536		GO:0006508	GO_REF:nd	ND		P	thiamine biosynthesis protein	NA	NA	taxon:0	20160410	B2G
B2G	Pv.02766	Pv.02766		GO:0016747	GO_REF:nd	ND		F	agap000535-pa-like protein	NA	NA	taxon:0	20160410	B2G
B2G	Pv.02766	Pv.02766		GO:0008152	GO_REF:nd	ND		P	agap000535-pa-like protein	NA	NA	taxon:0	20160410	B2G
B2G	Pv.11959	Pv.11959		GO:0005634	GO_REF:nd	ND		C	isoform d	NA	NA	taxon:0	20160410	B2G
B2G	Pv.11959	Pv.11959		GO:0016020	GO_REF:nd	ND		C	isoform d	NA	NA	taxon:0	20160410	B2G
B2G	Pv.11173	Pv.11173		GO:0003840	GO_REF:nd	ND		F	gamma-glutamyl transpeptidase	NA	NA	taxon:0	20160410	B2G
B2G	Pv.11173	Pv.11173		GO:0006749	GO_REF:nd	ND		P	gamma-glutamyl transpeptidase	NA	NA	taxon:0	20160410	B2G
B2G	Pv.03662	Pv.03662		GO:0016772	GO_REF:nd	ND		F	agap003765-pa-like protein	NA	NA	taxon:0	20160410	B2G
B2G	Pv.03662	Pv.03662		GO:0008152	GO_REF:nd	ND		P	agap003765-pa-like protein	NA	NA	taxon:0	20160410	B2G
B2G	Pv.03651	Pv.03651		GO:0016021	GO_REF:nd	ND		C	protein yipf6	NA	NA	taxon:0	20160410	B2G
B2G	Pv.07261	Pv.07261		GO:0016301	GO_REF:nd	ND		F	agap009887-pa-like protein	NA	NA	taxon:0	20160410	B2G
B2G	Pv.07261	Pv.07261		GO:0016310	GO_REF:nd	ND		P	agap009887-pa-like protein	NA	NA	taxon:0	20160410	B2G
B2G	Pv.07295	Pv.07295		GO:0000166	GO_REF:nd	ND		F	poly -binding-splicing factor half pint isoform x1	NA	NA	taxon:0	20160410	B2G
B2G	Pv.07295	Pv.07295		GO:0003676	GO_REF:nd	ND		F	poly -binding-splicing factor half pint isoform x1	NA	NA	taxon:0	20160410	B2G
B2G	Pv.07322	Pv.07322		GO:0005525	GO_REF:nd	ND		F	128up	NA	NA	taxon:0	20160410	B2G
B2G	Pv.08561	Pv.08561		GO:0007131	GO_REF:nd	ND		P	AAEL009488-PA	NA	NA	taxon:0	20160410	B2G
B2G	Pv.08561	Pv.08561		GO:0007143	GO_REF:nd	ND		P	AAEL009488-PA	NA	NA	taxon:0	20160410	B2G
B2G	Pv.08598	Pv.08598		GO:0003677	GO_REF:nd	ND		F	protein canopy 4	NA	NA	taxon:0	20160410	B2G
B2G	Pv.08598	Pv.08598		GO:0003682	GO_REF:nd	ND		F	protein canopy 4	NA	NA	taxon:0	20160410	B2G
B2G	Pv.08569	Pv.08569		GO:0016021	GO_REF:nd	ND		C	monocarboxylate transporter 12	NA	NA	taxon:0	20160410	B2G
B2G	Pv.08569	Pv.08569		GO:0055085	GO_REF:nd	ND		P	monocarboxylate transporter 12	NA	NA	taxon:0	20160410	B2G
B2G	Pv.08564	Pv.08564		GO:0000166	GO_REF:nd	ND		F	rna-binding protein 45	NA	NA	taxon:0	20160410	B2G
B2G	Pv.08564	Pv.08564		GO:0003676	GO_REF:nd	ND		F	rna-binding protein 45	NA	NA	taxon:0	20160410	B2G
B2G	Pv.11943	Pv.11943		GO:0008080	GO_REF:nd	ND		F	acetyltransferase	NA	NA	taxon:0	20160410	B2G
B2G	Pv.11943	Pv.11943		GO:0008152	GO_REF:nd	ND		P	acetyltransferase	NA	NA	taxon:0	20160410	B2G
B2G	Pv.05974	Pv.05974		GO:0005886	GO_REF:nd	ND		C	calcineurin b homologous protein 1	NA	NA	taxon:0	20160410	B2G
B2G	Pv.05974	Pv.05974		GO:0005509	GO_REF:nd	ND		F	calcineurin b homologous protein 1	NA	NA	taxon:0	20160410	B2G
B2G	Pv.06001	Pv.06001		GO:0008233	GO_REF:nd	ND		F	serine protease	NA	NA	taxon:0	20160410	B2G
B2G	Pv.06001	Pv.06001		GO:0006508	GO_REF:nd	ND		P	serine protease	NA	NA	taxon:0	20160410	B2G
B2G	Pv.05945	Pv.05945		GO:0005634	GO_REF:nd	ND		C	actin-related protein 6	NA	NA	taxon:0	20160410	B2G
B2G	Pv.05945	Pv.05945		GO:0006338	GO_REF:nd	ND		P	actin-related protein 6	NA	NA	taxon:0	20160410	B2G
B2G	Pv.05942	Pv.05942		GO:0051082	GO_REF:nd	ND		F	heat shock protein 67b2	NA	NA	taxon:0	20160410	B2G
B2G	Pv.05942	Pv.05942		GO:0006457	GO_REF:nd	ND		P	heat shock protein 67b2	NA	NA	taxon:0	20160410	B2G
B2G	Pv.05975	Pv.05975		GO:0016787	GO_REF:nd	ND		F	alpha beta hydrolase domain-containing protein 17b	NA	NA	taxon:0	20160410	B2G
B2G	Pv.05975	Pv.05975		GO:0008152	GO_REF:nd	ND		P	alpha beta hydrolase domain-containing protein 17b	NA	NA	taxon:0	20160410	B2G
B2G	Pv.05994	Pv.05994		GO:0004180	GO_REF:nd	ND		F	carboxypeptidase n subunit 2	NA	NA	taxon:0	20160410	B2G
B2G	Pv.05994	Pv.05994		GO:0006508	GO_REF:nd	ND		P	carboxypeptidase n subunit 2	NA	NA	taxon:0	20160410	B2G
B2G	Pv.05989	Pv.05989		GO:0005634	GO_REF:nd	ND		C	ccr4-not transcription complex subunit 7 isoform x3	NA	NA	taxon:0	20160410	B2G
B2G	Pv.05989	Pv.05989		GO:0003676	GO_REF:nd	ND		F	ccr4-not transcription complex subunit 7 isoform x3	NA	NA	taxon:0	20160410	B2G
B2G	Pv.00181	Pv.00181		GO:0003676	GO_REF:nd	ND		F	agap011183-pa-like protein	NA	NA	taxon:0	20160410	B2G
B2G	Pv.00181	Pv.00181		GO:0046872	GO_REF:nd	ND		F	agap011183-pa-like protein	NA	NA	taxon:0	20160410	B2G
B2G	Pv.01665	Pv.01665		GO:0005509	GO_REF:nd	ND		F	isoform e	NA	NA	taxon:0	20160410	B2G
B2G	Pv.16610	Pv.16610		GO:0005622	GO_REF:nd	ND		C	shc-transforming protein 1	NA	NA	taxon:0	20160410	B2G
B2G	Pv.16610	Pv.16610		GO:0035556	GO_REF:nd	ND		P	shc-transforming protein 1	NA	NA	taxon:0	20160410	B2G
B2G	Pv.15458	Pv.15458		GO:0006869	GO_REF:nd	ND		P	oxysterol-binding protein 1 isoform x2	NA	NA	taxon:0	20160410	B2G
B2G	Pv.13733	Pv.13733		GO:0016740	GO_REF:nd	ND		F	glycosyl transferase family 2	NA	NA	taxon:0	20160410	B2G
B2G	Pv.13733	Pv.13733		GO:0008152	GO_REF:nd	ND		P	glycosyl transferase family 2	NA	NA	taxon:0	20160410	B2G
B2G	Pv.02547	Pv.02547		GO:0004561	GO_REF:nd	ND		F	alpha-n-acetyl glucosaminidase	NA	NA	taxon:0	20160410	B2G
B2G	Pv.02547	Pv.02547		GO:0005975	GO_REF:nd	ND		P	alpha-n-acetyl glucosaminidase	NA	NA	taxon:0	20160410	B2G
B2G	Pv.02512	Pv.02512		GO:0005643	GO_REF:nd	ND		C	protein takeout-like	NA	NA	taxon:0	20160410	B2G
B2G	Pv.02512	Pv.02512		GO:0016973	GO_REF:nd	ND		P	protein takeout-like	NA	NA	taxon:0	20160410	B2G
B2G	Pv.02545	Pv.02545		GO:0016021	GO_REF:nd	ND		C	isoform b	NA	NA	taxon:0	20160410	B2G
B2G	Pv.02447	Pv.02447		GO:0016747	GO_REF:nd	ND		F	nose resistant to fluoxetine protein 6	NA	NA	taxon:0	20160410	B2G
B2G	Pv.02447	Pv.02447		GO:0008152	GO_REF:nd	ND		P	nose resistant to fluoxetine protein 6	NA	NA	taxon:0	20160410	B2G
B2G	Pv.02542	Pv.02542		GO:0000166	GO_REF:nd	ND		F	rna-binding protein musashi homolog 2 isoform x1	NA	NA	taxon:0	20160410	B2G
B2G	Pv.02542	Pv.02542		GO:0003676	GO_REF:nd	ND		F	rna-binding protein musashi homolog 2 isoform x1	NA	NA	taxon:0	20160410	B2G
B2G	Pv.02625	Pv.02625		GO:0020037	GO_REF:nd	ND		F	cytochrome b5	NA	NA	taxon:0	20160410	B2G
B2G	Pv.02625	Pv.02625		GO:0046872	GO_REF:nd	ND		F	cytochrome b5	NA	NA	taxon:0	20160410	B2G
B2G	Pv.02552	Pv.02552		GO:0000775	GO_REF:nd	ND		C	sarcolemmal associated protein	NA	NA	taxon:0	20160410	B2G
B2G	Pv.02552	Pv.02552		GO:0007067	GO_REF:nd	ND		P	sarcolemmal associated protein	NA	NA	taxon:0	20160410	B2G
B2G	Pv.02438	Pv.02438		GO:0003743	GO_REF:nd	ND		F	protein translation factor sui1 homolog	NA	NA	taxon:0	20160410	B2G
B2G	Pv.02438	Pv.02438		GO:0006413	GO_REF:nd	ND		P	protein translation factor sui1 homolog	NA	NA	taxon:0	20160410	B2G
B2G	Pv.02428	Pv.02428		GO:0080019	GO_REF:nd	ND		F	fatty acyl- reductase cg8306	NA	NA	taxon:0	20160410	B2G
B2G	Pv.02428	Pv.02428		GO:0055114	GO_REF:nd	ND		P	fatty acyl- reductase cg8306	NA	NA	taxon:0	20160410	B2G
B2G	Pv.02571	Pv.02571		GO:0003676	GO_REF:nd	ND		F	isoform a	NA	NA	taxon:0	20160410	B2G
B2G	Pv.02571	Pv.02571		GO:0008270	GO_REF:nd	ND		F	isoform a	NA	NA	taxon:0	20160410	B2G
B2G	Pv.02441	Pv.02441		GO:0003676	GO_REF:nd	ND		F	zinc finger protein rotund-like isoform x2	NA	NA	taxon:0	20160410	B2G
B2G	Pv.02441	Pv.02441		GO:0046872	GO_REF:nd	ND		F	zinc finger protein rotund-like isoform x2	NA	NA	taxon:0	20160410	B2G
B2G	Pv.02646	Pv.02646		GO:0016301	GO_REF:nd	ND		F	stress-activated map kinase-interacting protein 1	NA	NA	taxon:0	20160410	B2G
B2G	Pv.02646	Pv.02646		GO:0016310	GO_REF:nd	ND		P	stress-activated map kinase-interacting protein 1	NA	NA	taxon:0	20160410	B2G
B2G	Pv.04630	Pv.04630		GO:0005622	GO_REF:nd	ND		C	phosphatidylinositol transfer protein alpha isoform	NA	NA	taxon:0	20160410	B2G
B2G	Pv.04630	Pv.04630		GO:0006810	GO_REF:nd	ND		P	phosphatidylinositol transfer protein alpha isoform	NA	NA	taxon:0	20160410	B2G
B2G	Pv.05714	Pv.05714		GO:0016874	GO_REF:nd	ND		F	ubiquitin-conjugating enzyme e2-24 kda	NA	NA	taxon:0	20160410	B2G
B2G	Pv.05714	Pv.05714		GO:0008152	GO_REF:nd	ND		P	ubiquitin-conjugating enzyme e2-24 kda	NA	NA	taxon:0	20160410	B2G
B2G	Pv.14454	Pv.14454		GO:0005634	GO_REF:nd	ND		C	partial	NA	NA	taxon:0	20160410	B2G
B2G	Pv.14454	Pv.14454		GO:0003677	GO_REF:nd	ND		F	partial	NA	NA	taxon:0	20160410	B2G
B2G	Pv.09258	Pv.09258		GO:0005737	GO_REF:nd	ND		C	endophilin-a isoform x1	NA	NA	taxon:0	20160410	B2G
B2G	Pv.09258	Pv.09258		GO:0006897	GO_REF:nd	ND		P	endophilin-a isoform x1	NA	NA	taxon:0	20160410	B2G
B2G	Pv.16445	Pv.16445		GO:0005581	GO_REF:nd	ND		C	collagen alpha-1 chain	NA	NA	taxon:0	20160410	B2G
B2G	Pv.16445	Pv.16445		GO:0005201	GO_REF:nd	ND		F	collagen alpha-1 chain	NA	NA	taxon:0	20160410	B2G
B2G	Pv.14542	Pv.14542		GO:0005739	GO_REF:nd	ND		C	regulator of microtubule dynamics protein 1	NA	NA	taxon:0	20160410	B2G
B2G	Pv.14542	Pv.14542		GO:0005813	GO_REF:nd	ND		C	regulator of microtubule dynamics protein 1	NA	NA	taxon:0	20160410	B2G
B2G	Pv.09775	Pv.09775		GO:0003676	GO_REF:nd	ND		F	agap011183-pa-like protein	NA	NA	taxon:0	20160410	B2G
B2G	Pv.09775	Pv.09775		GO:0046872	GO_REF:nd	ND		F	agap011183-pa-like protein	NA	NA	taxon:0	20160410	B2G
B2G	Pv.05625	Pv.05625		GO:0005743	GO_REF:nd	ND		C	ubiquinone biosynthesis protein mitochondrial	NA	NA	taxon:0	20160410	B2G
B2G	Pv.05625	Pv.05625		GO:0006744	GO_REF:nd	ND		P	ubiquinone biosynthesis protein mitochondrial	NA	NA	taxon:0	20160410	B2G
B2G	Pv.00134	Pv.00134		GO:0003676	GO_REF:nd	ND		F	zinc finger protein 271-like	NA	NA	taxon:0	20160410	B2G
B2G	Pv.00134	Pv.00134		GO:0046872	GO_REF:nd	ND		F	zinc finger protein 271-like	NA	NA	taxon:0	20160410	B2G
B2G	Pv.08176	Pv.08176		GO:0016021	GO_REF:nd	ND		C	sialin isoform x1	NA	NA	taxon:0	20160410	B2G
B2G	Pv.08176	Pv.08176		GO:0055085	GO_REF:nd	ND		P	sialin isoform x1	NA	NA	taxon:0	20160410	B2G
B2G	Pv.17479	Pv.17479		GO:0016787	GO_REF:nd	ND		F	metallophosphoesterase 1	NA	NA	taxon:0	20160410	B2G
B2G	Pv.17479	Pv.17479		GO:0008152	GO_REF:nd	ND		P	metallophosphoesterase 1	NA	NA	taxon:0	20160410	B2G
B2G	Pv.01749	Pv.01749		GO:0003824	GO_REF:nd	ND		F	spermatogenesis-associated protein 20	NA	NA	taxon:0	20160410	B2G
B2G	Pv.01749	Pv.01749		GO:0008152	GO_REF:nd	ND		P	spermatogenesis-associated protein 20	NA	NA	taxon:0	20160410	B2G
B2G	Pv.01759	Pv.01759		GO:0016021	GO_REF:nd	ND		C	ctl-like protein 2 isoform x1	NA	NA	taxon:0	20160410	B2G
B2G	Pv.01772	Pv.01772		GO:0005743	GO_REF:nd	ND		C	mitochondrial pyruvate carrier 2-like	NA	NA	taxon:0	20160410	B2G
B2G	Pv.01772	Pv.01772		GO:0006850	GO_REF:nd	ND		P	mitochondrial pyruvate carrier 2-like	NA	NA	taxon:0	20160410	B2G
B2G	Pv.01748	Pv.01748		GO:0016021	GO_REF:nd	ND		C	prohormone-3 isoform x1	NA	NA	taxon:0	20160410	B2G
B2G	Pv.09645	Pv.09645		GO:0016021	GO_REF:nd	ND		C	isoform a	NA	NA	taxon:0	20160410	B2G
B2G	Pv.08818	Pv.08818		GO:0030532	GO_REF:nd	ND		C	isoform d	NA	NA	taxon:0	20160410	B2G
B2G	Pv.08818	Pv.08818		GO:0008380	GO_REF:nd	ND		P	isoform d	NA	NA	taxon:0	20160410	B2G
B2G	Pv.08820	Pv.08820		GO:0003676	GO_REF:nd	ND		F	protein efr3 homolog b-like	NA	NA	taxon:0	20160410	B2G
B2G	Pv.08820	Pv.08820		GO:0046872	GO_REF:nd	ND		F	protein efr3 homolog b-like	NA	NA	taxon:0	20160410	B2G
B2G	Pv.08771	Pv.08771		GO:0000166	GO_REF:nd	ND		F	heterogeneous nuclear ribonucleoprotein r isoform x12	NA	NA	taxon:0	20160410	B2G
B2G	Pv.08771	Pv.08771		GO:0003676	GO_REF:nd	ND		F	heterogeneous nuclear ribonucleoprotein r isoform x12	NA	NA	taxon:0	20160410	B2G
B2G	Pv.08713	Pv.08713		GO:0016021	GO_REF:nd	ND		C	tyrosine transporter	NA	NA	taxon:0	20160410	B2G
B2G	Pv.08713	Pv.08713		GO:0055085	GO_REF:nd	ND		P	tyrosine transporter	NA	NA	taxon:0	20160410	B2G
B2G	Pv.08794	Pv.08794		GO:0016491	GO_REF:nd	ND		F	aldose reductase-like	NA	NA	taxon:0	20160410	B2G
B2G	Pv.08794	Pv.08794		GO:0055114	GO_REF:nd	ND		P	aldose reductase-like	NA	NA	taxon:0	20160410	B2G
B2G	Pv.08757	Pv.08757		GO:0016301	GO_REF:nd	ND		F	trichoplein keratin filament-binding protein	NA	NA	taxon:0	20160410	B2G
B2G	Pv.08757	Pv.08757		GO:0016310	GO_REF:nd	ND		P	trichoplein keratin filament-binding protein	NA	NA	taxon:0	20160410	B2G
B2G	Pv.08712	Pv.08712		GO:0005576	GO_REF:nd	ND		C	apolipoprotein d-like	NA	NA	taxon:0	20160410	B2G
B2G	Pv.08712	Pv.08712		GO:0031409	GO_REF:nd	ND		F	apolipoprotein d-like	NA	NA	taxon:0	20160410	B2G
B2G	Pv.08775	Pv.08775		GO:0006464	GO_REF:nd	ND		P	tubulin polyglutamylase ttll7	NA	NA	taxon:0	20160410	B2G
B2G	Pv.08768	Pv.08768		GO:0004252	GO_REF:nd	ND		F	conserved hypothetical protein	NA	NA	taxon:0	20160410	B2G
B2G	Pv.08768	Pv.08768		GO:0006508	GO_REF:nd	ND		P	conserved hypothetical protein	NA	NA	taxon:0	20160410	B2G
B2G	Pv.08711	Pv.08711		GO:0005576	GO_REF:nd	ND		C	apolipoprotein d-like	NA	NA	taxon:0	20160410	B2G
B2G	Pv.08711	Pv.08711		GO:0031409	GO_REF:nd	ND		F	apolipoprotein d-like	NA	NA	taxon:0	20160410	B2G
B2G	Pv.14809	Pv.14809		GO:0003840	GO_REF:nd	ND		F	gamma-glutamyltranspeptidase 1	NA	NA	taxon:0	20160410	B2G
B2G	Pv.14809	Pv.14809		GO:0006749	GO_REF:nd	ND		P	gamma-glutamyltranspeptidase 1	NA	NA	taxon:0	20160410	B2G
B2G	Pv.07549	Pv.07549		GO:0003677	GO_REF:nd	ND		F	transcription factor castor	NA	NA	taxon:0	20160410	B2G
B2G	Pv.07549	Pv.07549		GO:0046872	GO_REF:nd	ND		F	transcription factor castor	NA	NA	taxon:0	20160410	B2G
B2G	Pv.16827	Pv.16827		GO:0016787	GO_REF:nd	ND		F	ubiquitin thioesterase otubain-like	NA	NA	taxon:0	20160410	B2G
B2G	Pv.16827	Pv.16827		GO:0016579	GO_REF:nd	ND		P	ubiquitin thioesterase otubain-like	NA	NA	taxon:0	20160410	B2G
B2G	Pv.16782	Pv.16782		GO:0016021	GO_REF:nd	ND		C	cklf-like marvel transmembrane domain-containing protein 4	NA	NA	taxon:0	20160410	B2G
B2G	Pv.16761	Pv.16761		GO:0008270	GO_REF:nd	ND		F	protein neuralized isoform x1	NA	NA	taxon:0	20160410	B2G
B2G	Pv.16741	Pv.16741		GO:0003676	GO_REF:nd	ND		F	zinc finger protein 91-like isoform x1	NA	NA	taxon:0	20160410	B2G
B2G	Pv.16741	Pv.16741		GO:0046872	GO_REF:nd	ND		F	zinc finger protein 91-like isoform x1	NA	NA	taxon:0	20160410	B2G
B2G	Pv.16826	Pv.16826		GO:0071013	GO_REF:nd	ND		C	bud13 homolog	NA	NA	taxon:0	20160410	B2G
B2G	Pv.16826	Pv.16826		GO:0000398	GO_REF:nd	ND		P	bud13 homolog	NA	NA	taxon:0	20160410	B2G
B2G	Pv.16783	Pv.16783		GO:0016021	GO_REF:nd	ND		C	cklf-like marvel transmembrane domain-containing protein 4	NA	NA	taxon:0	20160410	B2G
B2G	Pv.16636	Pv.16636		GO:0005581	GO_REF:nd	ND		C	isoform h	NA	NA	taxon:0	20160410	B2G
B2G	Pv.16636	Pv.16636		GO:0042302	GO_REF:nd	ND		F	isoform h	NA	NA	taxon:0	20160410	B2G
B2G	Pv.16846	Pv.16846		GO:0016301	GO_REF:nd	ND		F	probable risc-loading complex subunit brafldraft_242885 isoform x1	NA	NA	taxon:0	20160410	B2G
B2G	Pv.16846	Pv.16846		GO:0016310	GO_REF:nd	ND		P	probable risc-loading complex subunit brafldraft_242885 isoform x1	NA	NA	taxon:0	20160410	B2G
B2G	Pv.16776	Pv.16776		GO:0034464	GO_REF:nd	ND		C	tetratricopeptide repeat protein 8	NA	NA	taxon:0	20160410	B2G
B2G	Pv.16776	Pv.16776		GO:0035058	GO_REF:nd	ND		P	tetratricopeptide repeat protein 8	NA	NA	taxon:0	20160410	B2G
B2G	Pv.13129	Pv.13129		GO:0043565	GO_REF:nd	ND		F	transcriptional regulator	NA	NA	taxon:0	20160410	B2G
B2G	Pv.03208	Pv.03208		GO:0031419	GO_REF:nd	ND		F	PREDICTED: uncharacterized protein CG3556-like	NA	NA	taxon:0	20160410	B2G
B2G	Pv.03208	Pv.03208		GO:0015889	GO_REF:nd	ND		P	PREDICTED: uncharacterized protein CG3556-like	NA	NA	taxon:0	20160410	B2G
B2G	Pv.03191	Pv.03191		GO:0016787	GO_REF:nd	ND		F	isoform a	NA	NA	taxon:0	20160410	B2G
B2G	Pv.03191	Pv.03191		GO:0008152	GO_REF:nd	ND		P	isoform a	NA	NA	taxon:0	20160410	B2G
B2G	Pv.03223	Pv.03223		GO:0005868	GO_REF:nd	ND		C	cytoplasmic dynein 1 intermediate chain isoform x1	NA	NA	taxon:0	20160410	B2G
B2G	Pv.03223	Pv.03223		GO:0007018	GO_REF:nd	ND		P	cytoplasmic dynein 1 intermediate chain isoform x1	NA	NA	taxon:0	20160410	B2G
B2G	Pv.03257	Pv.03257		GO:0017022	GO_REF:nd	ND		F	sh3 adapter protein spin90	NA	NA	taxon:0	20160410	B2G
B2G	Pv.03257	Pv.03257		GO:0006897	GO_REF:nd	ND		P	sh3 adapter protein spin90	NA	NA	taxon:0	20160410	B2G
B2G	Pv.13257	Pv.13257		GO:0016788	GO_REF:nd	ND		F	phospholipase b	NA	NA	taxon:0	20160410	B2G
B2G	Pv.13257	Pv.13257		GO:0008152	GO_REF:nd	ND		P	phospholipase b	NA	NA	taxon:0	20160410	B2G
B2G	Pv.12257	Pv.12257		GO:0005730	GO_REF:nd	ND		C	partial	NA	NA	taxon:0	20160410	B2G
B2G	Pv.12257	Pv.12257		GO:0005525	GO_REF:nd	ND		F	partial	NA	NA	taxon:0	20160410	B2G
B2G	Pv.12419	Pv.12419		GO:0005576	GO_REF:nd	ND		C	apolipoprotein d-like	NA	NA	taxon:0	20160410	B2G
B2G	Pv.12419	Pv.12419		GO:0031409	GO_REF:nd	ND		F	apolipoprotein d-like	NA	NA	taxon:0	20160410	B2G
B2G	Pv.12418	Pv.12418		GO:0005622	GO_REF:nd	ND		C	suppressor of cytokine signaling 5	NA	NA	taxon:0	20160410	B2G
B2G	Pv.12418	Pv.12418		GO:0035556	GO_REF:nd	ND		P	suppressor of cytokine signaling 5	NA	NA	taxon:0	20160410	B2G
B2G	Pv.11532	Pv.11532		GO:0005747	GO_REF:nd	ND		C	mitochondrial nadh-ubiquinone oxidoreductase aggg subunit	NA	NA	taxon:0	20160410	B2G
B2G	Pv.12958	Pv.12958		GO:0003723	GO_REF:nd	ND		F	carboxypeptidase n subunit 2-like	NA	NA	taxon:0	20160410	B2G
B2G	Pv.06917	Pv.06917		GO:0003824	GO_REF:nd	ND		F	aael014316- partial	NA	NA	taxon:0	20160410	B2G
B2G	Pv.06917	Pv.06917		GO:0008152	GO_REF:nd	ND		P	aael014316- partial	NA	NA	taxon:0	20160410	B2G
B2G	Pv.07005	Pv.07005		GO:0003676	GO_REF:nd	ND		F	zinc finger protein partial	NA	NA	taxon:0	20160410	B2G
B2G	Pv.07005	Pv.07005		GO:0046872	GO_REF:nd	ND		F	zinc finger protein partial	NA	NA	taxon:0	20160410	B2G
B2G	Pv.15313	Pv.15313		GO:0016021	GO_REF:nd	ND		C	major facilitator superfamily domain-containing protein 8 isoform x1	NA	NA	taxon:0	20160410	B2G
B2G	Pv.15313	Pv.15313		GO:0055085	GO_REF:nd	ND		P	major facilitator superfamily domain-containing protein 8 isoform x1	NA	NA	taxon:0	20160410	B2G
B2G	Pv.15569	Pv.15569		GO:0016787	GO_REF:nd	ND		F	dna mismatch repair protein	NA	NA	taxon:0	20160410	B2G
B2G	Pv.15569	Pv.15569		GO:0008152	GO_REF:nd	ND		P	dna mismatch repair protein	NA	NA	taxon:0	20160410	B2G
B2G	Pv.13074	Pv.13074		GO:0016491	GO_REF:nd	ND		F	sulfide:quinone mitochondrial	NA	NA	taxon:0	20160410	B2G
B2G	Pv.13074	Pv.13074		GO:0055114	GO_REF:nd	ND		P	sulfide:quinone mitochondrial	NA	NA	taxon:0	20160410	B2G
B2G	Pv.13043	Pv.13043		GO:0016301	GO_REF:nd	ND		F	p21-activated protein kinase-interacting protein 1-like	NA	NA	taxon:0	20160410	B2G
B2G	Pv.13043	Pv.13043		GO:0016310	GO_REF:nd	ND		P	p21-activated protein kinase-interacting protein 1-like	NA	NA	taxon:0	20160410	B2G
B2G	Pv.13008	Pv.13008		GO:0003723	GO_REF:nd	ND		F	variable lymphocyte receptor a diversity region	NA	NA	taxon:0	20160410	B2G
B2G	Pv.13073	Pv.13073		GO:0016787	GO_REF:nd	ND		F	abhydrolase domain-containing protein 4 isoform x1	NA	NA	taxon:0	20160410	B2G
B2G	Pv.13073	Pv.13073		GO:0008152	GO_REF:nd	ND		P	abhydrolase domain-containing protein 4 isoform x1	NA	NA	taxon:0	20160410	B2G
B2G	Pv.09397	Pv.09397		GO:0005509	GO_REF:nd	ND		F	microtubule-actin cross-linking factor 1 isoform x13	NA	NA	taxon:0	20160410	B2G
B2G	Pv.09397	Pv.09397		GO:0007050	GO_REF:nd	ND		P	microtubule-actin cross-linking factor 1 isoform x13	NA	NA	taxon:0	20160410	B2G
B2G	Pv.09411	Pv.09411		GO:0016021	GO_REF:nd	ND		C	agap000844-pa-like protein	NA	NA	taxon:0	20160410	B2G
B2G	Pv.09411	Pv.09411		GO:0004872	GO_REF:nd	ND		F	agap000844-pa-like protein	NA	NA	taxon:0	20160410	B2G
B2G	Pv.09744	Pv.09744		GO:0003676	GO_REF:nd	ND		F	zinc finger protein ozf-like	NA	NA	taxon:0	20160410	B2G
B2G	Pv.09744	Pv.09744		GO:0046872	GO_REF:nd	ND		F	zinc finger protein ozf-like	NA	NA	taxon:0	20160410	B2G
B2G	Pv.09743	Pv.09743		GO:0016787	GO_REF:nd	ND		F	metallophosphoesterase 1	NA	NA	taxon:0	20160410	B2G
B2G	Pv.09743	Pv.09743		GO:0008152	GO_REF:nd	ND		P	metallophosphoesterase 1	NA	NA	taxon:0	20160410	B2G
B2G	Pv.02086	Pv.02086		GO:0016787	GO_REF:nd	ND		F	alpha-esterase partial	NA	NA	taxon:0	20160410	B2G
B2G	Pv.02086	Pv.02086		GO:0008152	GO_REF:nd	ND		P	alpha-esterase partial	NA	NA	taxon:0	20160410	B2G
B2G	Pv.07703	Pv.07703		GO:0003676	GO_REF:nd	ND		F	zinc finger protein 502-like	NA	NA	taxon:0	20160410	B2G
B2G	Pv.07703	Pv.07703		GO:0046872	GO_REF:nd	ND		F	zinc finger protein 502-like	NA	NA	taxon:0	20160410	B2G
B2G	Pv.07712	Pv.07712		GO:0005524	GO_REF:nd	ND		F	tubulin polyglutamylase ttll6	NA	NA	taxon:0	20160410	B2G
B2G	Pv.07712	Pv.07712		GO:0006464	GO_REF:nd	ND		P	tubulin polyglutamylase ttll6	NA	NA	taxon:0	20160410	B2G
B2G	Pv.07716	Pv.07716		GO:0004180	GO_REF:nd	ND		F	carboxypeptidase n subunit 2	NA	NA	taxon:0	20160410	B2G
B2G	Pv.07716	Pv.07716		GO:0006508	GO_REF:nd	ND		P	carboxypeptidase n subunit 2	NA	NA	taxon:0	20160410	B2G
B2G	Pv.07709	Pv.07709		GO:0016747	GO_REF:nd	ND		F	nose resistant to fluoxetine protein 6-like	NA	NA	taxon:0	20160410	B2G
B2G	Pv.07709	Pv.07709		GO:0008152	GO_REF:nd	ND		P	nose resistant to fluoxetine protein 6-like	NA	NA	taxon:0	20160410	B2G
B2G	Pv.09511	Pv.09511		GO:0016788	GO_REF:nd	ND		F	ddb1- and cul4-associated factor 6-like isoform x1	NA	NA	taxon:0	20160410	B2G
B2G	Pv.09511	Pv.09511		GO:0008152	GO_REF:nd	ND		P	ddb1- and cul4-associated factor 6-like isoform x1	NA	NA	taxon:0	20160410	B2G
B2G	Pv.09494	Pv.09494		GO:0008270	GO_REF:nd	ND		F	nucleoprotein tpr	NA	NA	taxon:0	20160410	B2G
B2G	Pv.09488	Pv.09488		GO:0005524	GO_REF:nd	ND		F	gpn-loop gtpase 2	NA	NA	taxon:0	20160410	B2G
B2G	Pv.09488	Pv.09488		GO:0022008	GO_REF:nd	ND		P	gpn-loop gtpase 2	NA	NA	taxon:0	20160410	B2G
B2G	Pv.09241	Pv.09241		GO:0043066	GO_REF:nd	ND		P	fas apoptotic inhibitory molecule 1	NA	NA	taxon:0	20160410	B2G
B2G	Pv.09241	Pv.09241		GO:0048812	GO_REF:nd	ND		P	fas apoptotic inhibitory molecule 1	NA	NA	taxon:0	20160410	B2G
B2G	Pv.09106	Pv.09106		GO:0003723	GO_REF:nd	ND		F	rna-binding protein nova-1 isoform x4	NA	NA	taxon:0	20160410	B2G
B2G	Pv.10863	Pv.10863		GO:0005634	GO_REF:nd	ND		C	isoform d	NA	NA	taxon:0	20160410	B2G
B2G	Pv.10863	Pv.10863		GO:0016020	GO_REF:nd	ND		C	isoform d	NA	NA	taxon:0	20160410	B2G
B2G	Pv.13516	Pv.13516		GO:0005634	GO_REF:nd	ND		C	neurofilament heavy polypeptide isoform x2	NA	NA	taxon:0	20160410	B2G
B2G	Pv.13516	Pv.13516		GO:0016020	GO_REF:nd	ND		C	neurofilament heavy polypeptide isoform x2	NA	NA	taxon:0	20160410	B2G
B2G	Pv.12743	Pv.12743		GO:0005643	GO_REF:nd	ND		C	probable nucleoporin nup58	NA	NA	taxon:0	20160410	B2G
B2G	Pv.12743	Pv.12743		GO:0006913	GO_REF:nd	ND		P	probable nucleoporin nup58	NA	NA	taxon:0	20160410	B2G
B2G	Pv.03310	Pv.03310		GO:0008237	GO_REF:nd	ND		F	endoplasmic reticulum metallopeptidase 1-like	NA	NA	taxon:0	20160410	B2G
B2G	Pv.03310	Pv.03310		GO:0006508	GO_REF:nd	ND		P	endoplasmic reticulum metallopeptidase 1-like	NA	NA	taxon:0	20160410	B2G
B2G	Pv.03276	Pv.03276		GO:0080019	GO_REF:nd	ND		F	fatty acyl- reductase cg5065	NA	NA	taxon:0	20160410	B2G
B2G	Pv.03276	Pv.03276		GO:0055114	GO_REF:nd	ND		P	fatty acyl- reductase cg5065	NA	NA	taxon:0	20160410	B2G
B2G	Pv.01148	Pv.01148		GO:0000166	GO_REF:nd	ND		F	f-box lrr-repeat protein 7 isoform x2	NA	NA	taxon:0	20160410	B2G
B2G	Pv.01148	Pv.01148		GO:0003676	GO_REF:nd	ND		F	f-box lrr-repeat protein 7 isoform x2	NA	NA	taxon:0	20160410	B2G
B2G	Pv.10617	Pv.10617		GO:0005576	GO_REF:nd	ND		C	ion transport peptide-like isoform x1	NA	NA	taxon:0	20160410	B2G
B2G	Pv.10617	Pv.10617		GO:0005184	GO_REF:nd	ND		F	ion transport peptide-like isoform x1	NA	NA	taxon:0	20160410	B2G
B2G	Pv.10581	Pv.10581		GO:0016491	GO_REF:nd	ND		F	peroxiredoxin- mitochondrial	NA	NA	taxon:0	20160410	B2G
B2G	Pv.10581	Pv.10581		GO:0055114	GO_REF:nd	ND		P	peroxiredoxin- mitochondrial	NA	NA	taxon:0	20160410	B2G
B2G	Pv.10587	Pv.10587		GO:0016301	GO_REF:nd	ND		F	isoform a	NA	NA	taxon:0	20160410	B2G
B2G	Pv.10587	Pv.10587		GO:0016310	GO_REF:nd	ND		P	isoform a	NA	NA	taxon:0	20160410	B2G
B2G	Pv.06552	Pv.06552		GO:0006355	GO_REF:nd	ND		P	cell division cycle and apoptosis regulator protein 1-like isoform x2	NA	NA	taxon:0	20160410	B2G
B2G	Pv.06552	Pv.06552		GO:0051301	GO_REF:nd	ND		P	cell division cycle and apoptosis regulator protein 1-like isoform x2	NA	NA	taxon:0	20160410	B2G
B2G	Pv.06551	Pv.06551		GO:0006355	GO_REF:nd	ND		P	cell division cycle and apoptosis regulator protein 1	NA	NA	taxon:0	20160410	B2G
B2G	Pv.06551	Pv.06551		GO:0051301	GO_REF:nd	ND		P	cell division cycle and apoptosis regulator protein 1	NA	NA	taxon:0	20160410	B2G
B2G	Pv.04838	Pv.04838		GO:0016021	GO_REF:nd	ND		C	beat protein	NA	NA	taxon:0	20160410	B2G
B2G	Pv.04932	Pv.04932		GO:0016772	GO_REF:nd	ND		F	GJ22233	NA	NA	taxon:0	20160410	B2G
B2G	Pv.04932	Pv.04932		GO:0008152	GO_REF:nd	ND		P	GJ22233	NA	NA	taxon:0	20160410	B2G
B2G	Pv.04916	Pv.04916		GO:0004359	GO_REF:nd	ND		F	glutaminase liver mitochondrial isoform x3	NA	NA	taxon:0	20160410	B2G
B2G	Pv.04916	Pv.04916		GO:0006541	GO_REF:nd	ND		P	glutaminase liver mitochondrial isoform x3	NA	NA	taxon:0	20160410	B2G
B2G	Pv.04904	Pv.04904		GO:0005615	GO_REF:nd	ND		C	serpin 85f	NA	NA	taxon:0	20160410	B2G
B2G	Pv.04904	Pv.04904		GO:0004867	GO_REF:nd	ND		F	serpin 85f	NA	NA	taxon:0	20160410	B2G
B2G	Pv.04934	Pv.04934		GO:0005622	GO_REF:nd	ND		C	tom1-like protein 2 isoform x1	NA	NA	taxon:0	20160410	B2G
B2G	Pv.04934	Pv.04934		GO:0006886	GO_REF:nd	ND		P	tom1-like protein 2 isoform x1	NA	NA	taxon:0	20160410	B2G
B2G	Pv.04953	Pv.04953		GO:0007165	GO_REF:nd	ND		P	aael005315- partial	NA	NA	taxon:0	20160410	B2G
B2G	Pv.04953	Pv.04953		GO:0046856	GO_REF:nd	ND		P	aael005315- partial	NA	NA	taxon:0	20160410	B2G
B2G	Pv.04921	Pv.04921		GO:0016301	GO_REF:nd	ND		F	chemosensory protein	NA	NA	taxon:0	20160410	B2G
B2G	Pv.04921	Pv.04921		GO:0016310	GO_REF:nd	ND		P	chemosensory protein	NA	NA	taxon:0	20160410	B2G
B2G	Pv.04917	Pv.04917		GO:0004359	GO_REF:nd	ND		F	glutaminase liver mitochondrial isoform x1	NA	NA	taxon:0	20160410	B2G
B2G	Pv.04917	Pv.04917		GO:0006541	GO_REF:nd	ND		P	glutaminase liver mitochondrial isoform x1	NA	NA	taxon:0	20160410	B2G
B2G	Pv.04891	Pv.04891		GO:0016301	GO_REF:nd	ND		F	isoform a	NA	NA	taxon:0	20160410	B2G
B2G	Pv.04891	Pv.04891		GO:0016310	GO_REF:nd	ND		P	isoform a	NA	NA	taxon:0	20160410	B2G
B2G	Pv.16299	Pv.16299		GO:0003676	GO_REF:nd	ND		F	PREDICTED: uncharacterized protein si:dkey-264b2.3	NA	NA	taxon:0	20160410	B2G
B2G	Pv.16299	Pv.16299		GO:0015074	GO_REF:nd	ND		P	PREDICTED: uncharacterized protein si:dkey-264b2.3	NA	NA	taxon:0	20160410	B2G
B2G	Pv.10298	Pv.10298		GO:0016747	GO_REF:nd	ND		F	nose resistant to fluoxetine protein 6-like	NA	NA	taxon:0	20160410	B2G
B2G	Pv.10298	Pv.10298		GO:0008152	GO_REF:nd	ND		P	nose resistant to fluoxetine protein 6-like	NA	NA	taxon:0	20160410	B2G
B2G	Pv.10301	Pv.10301		GO:0016460	GO_REF:nd	ND		C	myosin regulatory light chain lc- mantle muscle	NA	NA	taxon:0	20160410	B2G
B2G	Pv.10301	Pv.10301		GO:0005509	GO_REF:nd	ND		F	myosin regulatory light chain lc- mantle muscle	NA	NA	taxon:0	20160410	B2G
B2G	Pv.11834	Pv.11834		GO:0016301	GO_REF:nd	ND		F	guanine nucleotide-binding protein subunit beta-like protein	NA	NA	taxon:0	20160410	B2G
B2G	Pv.11834	Pv.11834		GO:0016310	GO_REF:nd	ND		P	guanine nucleotide-binding protein subunit beta-like protein	NA	NA	taxon:0	20160410	B2G
B2G	Pv.09282	Pv.09282		GO:0000166	GO_REF:nd	ND		F	splicing factor 45	NA	NA	taxon:0	20160410	B2G
B2G	Pv.09282	Pv.09282		GO:0003676	GO_REF:nd	ND		F	splicing factor 45	NA	NA	taxon:0	20160410	B2G
B2G	Pv.15231	Pv.15231		GO:0016301	GO_REF:nd	ND		F	2-dehydro-3-deoxygluconokinase	NA	NA	taxon:0	20160410	B2G
B2G	Pv.15231	Pv.15231		GO:0016310	GO_REF:nd	ND		P	2-dehydro-3-deoxygluconokinase	NA	NA	taxon:0	20160410	B2G
B2G	Pv.09884	Pv.09884		GO:0005840	GO_REF:nd	ND		C	tes14	NA	NA	taxon:0	20160410	B2G
B2G	Pv.09884	Pv.09884		GO:0023052	GO_REF:nd	ND		P	tes14	NA	NA	taxon:0	20160410	B2G
B2G	Pv.15360	Pv.15360		GO:0003840	GO_REF:nd	ND		F	gamma-glutamyltranspeptidase 1	NA	NA	taxon:0	20160410	B2G
B2G	Pv.15360	Pv.15360		GO:0006749	GO_REF:nd	ND		P	gamma-glutamyltranspeptidase 1	NA	NA	taxon:0	20160410	B2G
B2G	Pv.15359	Pv.15359		GO:0003840	GO_REF:nd	ND		F	gamma-glutamyltranspeptidase 1	NA	NA	taxon:0	20160410	B2G
B2G	Pv.15359	Pv.15359		GO:0006749	GO_REF:nd	ND		P	gamma-glutamyltranspeptidase 1	NA	NA	taxon:0	20160410	B2G
B2G	Pv.06836	Pv.06836		GO:0003676	GO_REF:nd	ND		F	g patch domain and kow motifs-containing protein	NA	NA	taxon:0	20160410	B2G
B2G	Pv.06836	Pv.06836		GO:0022008	GO_REF:nd	ND		P	g patch domain and kow motifs-containing protein	NA	NA	taxon:0	20160410	B2G
B2G	Pv.06842	Pv.06842		GO:0008270	GO_REF:nd	ND		F	e3 ubiquitin-protein ligase rnf126-b	NA	NA	taxon:0	20160410	B2G
B2G	Pv.06830	Pv.06830		GO:0016772	GO_REF:nd	ND		F	juvenile hormone-inducible protein	NA	NA	taxon:0	20160410	B2G
B2G	Pv.06830	Pv.06830		GO:0008152	GO_REF:nd	ND		P	juvenile hormone-inducible protein	NA	NA	taxon:0	20160410	B2G
B2G	Pv.06831	Pv.06831		GO:0016772	GO_REF:nd	ND		F	juvenile hormone-inducible protein	NA	NA	taxon:0	20160410	B2G
B2G	Pv.06831	Pv.06831		GO:0008152	GO_REF:nd	ND		P	juvenile hormone-inducible protein	NA	NA	taxon:0	20160410	B2G
B2G	Pv.12660	Pv.12660		GO:0008270	GO_REF:nd	ND		F	sterile alpha motif domain-containing protein 13-like isoform x1	NA	NA	taxon:0	20160410	B2G
B2G	Pv.12593	Pv.12593		GO:0097361	GO_REF:nd	ND		C	probable cytosolic iron-sulfur protein assembly protein ciao1 isoform x1	NA	NA	taxon:0	20160410	B2G
B2G	Pv.12593	Pv.12593		GO:0016226	GO_REF:nd	ND		P	probable cytosolic iron-sulfur protein assembly protein ciao1 isoform x1	NA	NA	taxon:0	20160410	B2G
B2G	Pv.08954	Pv.08954		GO:0016021	GO_REF:nd	ND		C	mitochondrial nadh:ubiquinone oxidoreductase subunit	NA	NA	taxon:0	20160410	B2G
B2G	Pv.08997	Pv.08997		GO:0016021	GO_REF:nd	ND		C	solute carrier family 35 member g1	NA	NA	taxon:0	20160410	B2G
B2G	Pv.08964	Pv.08964		GO:0000902	GO_REF:nd	ND		P	isoform a	NA	NA	taxon:0	20160410	B2G
B2G	Pv.08964	Pv.08964		GO:0045475	GO_REF:nd	ND		P	isoform a	NA	NA	taxon:0	20160410	B2G
B2G	Pv.08999	Pv.08999		GO:0000166	GO_REF:nd	ND		F	rna-binding protein 12	NA	NA	taxon:0	20160410	B2G
B2G	Pv.08999	Pv.08999		GO:0003676	GO_REF:nd	ND		F	rna-binding protein 12	NA	NA	taxon:0	20160410	B2G
B2G	Pv.06793	Pv.06793		GO:0004180	GO_REF:nd	ND		F	carboxypeptidase n subunit 2	NA	NA	taxon:0	20160410	B2G
B2G	Pv.06793	Pv.06793		GO:0006508	GO_REF:nd	ND		P	carboxypeptidase n subunit 2	NA	NA	taxon:0	20160410	B2G
B2G	Pv.06747	Pv.06747		GO:0016772	GO_REF:nd	ND		F	chkov1	NA	NA	taxon:0	20160410	B2G
B2G	Pv.06747	Pv.06747		GO:0008152	GO_REF:nd	ND		P	chkov1	NA	NA	taxon:0	20160410	B2G
B2G	Pv.06753	Pv.06753		GO:0016747	GO_REF:nd	ND		F	nose resistant to fluoxetine protein 6-like	NA	NA	taxon:0	20160410	B2G
B2G	Pv.06753	Pv.06753		GO:0008152	GO_REF:nd	ND		P	nose resistant to fluoxetine protein 6-like	NA	NA	taxon:0	20160410	B2G
B2G	Pv.06750	Pv.06750		GO:0016747	GO_REF:nd	ND		F	nose resistant to fluoxetine protein 6-like	NA	NA	taxon:0	20160410	B2G
B2G	Pv.06750	Pv.06750		GO:0008152	GO_REF:nd	ND		P	nose resistant to fluoxetine protein 6-like	NA	NA	taxon:0	20160410	B2G
B2G	Pv.06748	Pv.06748		GO:0016772	GO_REF:nd	ND		F	chkov1	NA	NA	taxon:0	20160410	B2G
B2G	Pv.06748	Pv.06748		GO:0008152	GO_REF:nd	ND		P	chkov1	NA	NA	taxon:0	20160410	B2G
B2G	Pv.06746	Pv.06746		GO:0016772	GO_REF:nd	ND		F	chkov1	NA	NA	taxon:0	20160410	B2G
B2G	Pv.06746	Pv.06746		GO:0008152	GO_REF:nd	ND		P	chkov1	NA	NA	taxon:0	20160410	B2G
B2G	Pv.06788	Pv.06788		GO:0000166	GO_REF:nd	ND		F	cugbp elav-like family member 4 isoform x2	NA	NA	taxon:0	20160410	B2G
B2G	Pv.06788	Pv.06788		GO:0003676	GO_REF:nd	ND		F	cugbp elav-like family member 4 isoform x2	NA	NA	taxon:0	20160410	B2G
B2G	Pv.07209	Pv.07209		GO:0012505	GO_REF:nd	ND		C	transmembrane protein 199	NA	NA	taxon:0	20160410	B2G
B2G	Pv.07209	Pv.07209		GO:0016021	GO_REF:nd	ND		C	transmembrane protein 199	NA	NA	taxon:0	20160410	B2G
B2G	Pv.07210	Pv.07210		GO:0006869	GO_REF:nd	ND		P	oxysterol binding protein	NA	NA	taxon:0	20160410	B2G
B2G	Pv.13794	Pv.13794		GO:0016787	GO_REF:nd	ND		F	esterase b1	NA	NA	taxon:0	20160410	B2G
B2G	Pv.13794	Pv.13794		GO:0008152	GO_REF:nd	ND		P	esterase b1	NA	NA	taxon:0	20160410	B2G
B2G	Pv.15393	Pv.15393		GO:0016491	GO_REF:nd	ND		F	pyruvate dehydrogenase phosphatase regulatory mitochondrial	NA	NA	taxon:0	20160410	B2G
B2G	Pv.15393	Pv.15393		GO:0055114	GO_REF:nd	ND		P	pyruvate dehydrogenase phosphatase regulatory mitochondrial	NA	NA	taxon:0	20160410	B2G
B2G	Pv.11951	Pv.11951		GO:0035091	GO_REF:nd	ND		F	sorting nexin-13-like isoform x1	NA	NA	taxon:0	20160410	B2G
B2G	Pv.11951	Pv.11951		GO:0038032	GO_REF:nd	ND		P	sorting nexin-13-like isoform x1	NA	NA	taxon:0	20160410	B2G
B2G	Pv.09149	Pv.09149		GO:0008270	GO_REF:nd	ND		F	zn- - containing protein	NA	NA	taxon:0	20160410	B2G
B2G	Pv.07958	Pv.07958		GO:0003676	GO_REF:nd	ND		F	zinc finger protein 2 homolog	NA	NA	taxon:0	20160410	B2G
B2G	Pv.07958	Pv.07958		GO:0046872	GO_REF:nd	ND		F	zinc finger protein 2 homolog	NA	NA	taxon:0	20160410	B2G
B2G	Pv.07957	Pv.07957		GO:0003676	GO_REF:nd	ND		F	zinc finger protein 2 homolog	NA	NA	taxon:0	20160410	B2G
B2G	Pv.07957	Pv.07957		GO:0046872	GO_REF:nd	ND		F	zinc finger protein 2 homolog	NA	NA	taxon:0	20160410	B2G
B2G	Pv.12541	Pv.12541		GO:0008237	GO_REF:nd	ND		F	agap003078-pa-like protein	NA	NA	taxon:0	20160410	B2G
B2G	Pv.12541	Pv.12541		GO:0006508	GO_REF:nd	ND		P	agap003078-pa-like protein	NA	NA	taxon:0	20160410	B2G
B2G	Pv.12540	Pv.12540		GO:0008237	GO_REF:nd	ND		F	agap003078-pa-like protein	NA	NA	taxon:0	20160410	B2G
B2G	Pv.12540	Pv.12540		GO:0006508	GO_REF:nd	ND		P	agap003078-pa-like protein	NA	NA	taxon:0	20160410	B2G
B2G	Pv.16539	Pv.16539		GO:0051213	GO_REF:nd	ND		F	glyoxalase bleomycin resistance protein dioxygenase	NA	NA	taxon:0	20160410	B2G
B2G	Pv.16539	Pv.16539		GO:0055114	GO_REF:nd	ND		P	glyoxalase bleomycin resistance protein dioxygenase	NA	NA	taxon:0	20160410	B2G
B2G	Pv.03031	Pv.03031		GO:0005819	GO_REF:nd	ND		C	short spindle isoform b	NA	NA	taxon:0	20160410	B2G
B2G	Pv.03031	Pv.03031		GO:0000022	GO_REF:nd	ND		P	short spindle isoform b	NA	NA	taxon:0	20160410	B2G
B2G	Pv.03024	Pv.03024		GO:0005622	GO_REF:nd	ND		C	ntf2-related export protein	NA	NA	taxon:0	20160410	B2G
B2G	Pv.03024	Pv.03024		GO:0006810	GO_REF:nd	ND		P	ntf2-related export protein	NA	NA	taxon:0	20160410	B2G
B2G	Pv.09809	Pv.09809		GO:0016787	GO_REF:nd	ND		F	abhydrolase domain-containing protein 2 isoform x1	NA	NA	taxon:0	20160410	B2G
B2G	Pv.09809	Pv.09809		GO:0008152	GO_REF:nd	ND		P	abhydrolase domain-containing protein 2 isoform x1	NA	NA	taxon:0	20160410	B2G
B2G	Pv.04682	Pv.04682		GO:0016301	GO_REF:nd	ND		F	inhibitor of bruton tyrosine kinase	NA	NA	taxon:0	20160410	B2G
B2G	Pv.04682	Pv.04682		GO:0016310	GO_REF:nd	ND		P	inhibitor of bruton tyrosine kinase	NA	NA	taxon:0	20160410	B2G
B2G	Pv.04653	Pv.04653		GO:0016021	GO_REF:nd	ND		C	macrophage mhc class i receptor 2-like protein	NA	NA	taxon:0	20160410	B2G
B2G	Pv.04653	Pv.04653		GO:0055085	GO_REF:nd	ND		P	macrophage mhc class i receptor 2-like protein	NA	NA	taxon:0	20160410	B2G
B2G	Pv.01415	Pv.01415		GO:0008270	GO_REF:nd	ND		F	e3 ubiquitin-protein ligase at1g63170	NA	NA	taxon:0	20160410	B2G
B2G	Pv.01445	Pv.01445		GO:0005509	GO_REF:nd	ND		F	ef-hand calcium-binding domain-containing protein 1	NA	NA	taxon:0	20160410	B2G
B2G	Pv.01422	Pv.01422		GO:0003743	GO_REF:nd	ND		F	density-regulated protein	NA	NA	taxon:0	20160410	B2G
B2G	Pv.01422	Pv.01422		GO:0006413	GO_REF:nd	ND		P	density-regulated protein	NA	NA	taxon:0	20160410	B2G
B2G	Pv.11165	Pv.11165		GO:0005509	GO_REF:nd	ND		F	ef-hand calcium-binding domain-containing protein 1	NA	NA	taxon:0	20160410	B2G
B2G	Pv.11146	Pv.11146		GO:0016021	GO_REF:nd	ND		C	-muconate transport protein	NA	NA	taxon:0	20160410	B2G
B2G	Pv.11146	Pv.11146		GO:0055085	GO_REF:nd	ND		P	-muconate transport protein	NA	NA	taxon:0	20160410	B2G
B2G	Pv.11143	Pv.11143		GO:0000166	GO_REF:nd	ND		F	cleavage and polyadenylation specificity factor subunit cg7185 isoform x1	NA	NA	taxon:0	20160410	B2G
B2G	Pv.11143	Pv.11143		GO:0003676	GO_REF:nd	ND		F	cleavage and polyadenylation specificity factor subunit cg7185 isoform x1	NA	NA	taxon:0	20160410	B2G
B2G	Pv.14983	Pv.14983		GO:0016772	GO_REF:nd	ND		F	juvenile hormone-inducible protein	NA	NA	taxon:0	20160410	B2G
B2G	Pv.14983	Pv.14983		GO:0008152	GO_REF:nd	ND		P	juvenile hormone-inducible protein	NA	NA	taxon:0	20160410	B2G
B2G	Pv.08200	Pv.08200		GO:0005634	GO_REF:nd	ND		C	agap003871-pb-like protein	NA	NA	taxon:0	20160410	B2G
B2G	Pv.08200	Pv.08200		GO:0003677	GO_REF:nd	ND		F	agap003871-pb-like protein	NA	NA	taxon:0	20160410	B2G
B2G	Pv.10752	Pv.10752		GO:0005622	GO_REF:nd	ND		C	charged multivesicular body protein 1b	NA	NA	taxon:0	20160410	B2G
B2G	Pv.10752	Pv.10752		GO:0007034	GO_REF:nd	ND		P	charged multivesicular body protein 1b	NA	NA	taxon:0	20160410	B2G
B2G	Pv.10734	Pv.10734		GO:0016021	GO_REF:nd	ND		C	solute carrier family 35 member f5	NA	NA	taxon:0	20160410	B2G
B2G	Pv.07216	Pv.07216		GO:0016020	GO_REF:nd	ND		C	isoform c	NA	NA	taxon:0	20160410	B2G
B2G	Pv.07216	Pv.07216		GO:0016192	GO_REF:nd	ND		P	isoform c	NA	NA	taxon:0	20160410	B2G
B2G	Pv.07250	Pv.07250		GO:0005887	GO_REF:nd	ND		C	mucin-5ac isoform x1	NA	NA	taxon:0	20160410	B2G
B2G	Pv.07250	Pv.07250		GO:0016010	GO_REF:nd	ND		C	mucin-5ac isoform x1	NA	NA	taxon:0	20160410	B2G
B2G	Pv.13604	Pv.13604		GO:0005681	GO_REF:nd	ND		C	intron-binding protein aquarius	NA	NA	taxon:0	20160410	B2G
B2G	Pv.13604	Pv.13604		GO:0000398	GO_REF:nd	ND		P	intron-binding protein aquarius	NA	NA	taxon:0	20160410	B2G
B2G	Pv.03514	Pv.03514		GO:0005634	GO_REF:nd	ND		C	dna damage-binding protein 1	NA	NA	taxon:0	20160410	B2G
B2G	Pv.03514	Pv.03514		GO:0003676	GO_REF:nd	ND		F	dna damage-binding protein 1	NA	NA	taxon:0	20160410	B2G
B2G	Pv.01062	Pv.01062		GO:0036157	GO_REF:nd	ND		C	outer dynein arm protein 1-like	NA	NA	taxon:0	20160410	B2G
B2G	Pv.01062	Pv.01062		GO:0036158	GO_REF:nd	ND		P	outer dynein arm protein 1-like	NA	NA	taxon:0	20160410	B2G
B2G	Pv.01031	Pv.01031		GO:0016772	GO_REF:nd	ND		F	juvenile hormone-inducible protein	NA	NA	taxon:0	20160410	B2G
B2G	Pv.01031	Pv.01031		GO:0008152	GO_REF:nd	ND		P	juvenile hormone-inducible protein	NA	NA	taxon:0	20160410	B2G
B2G	Pv.01061	Pv.01061		GO:0005778	GO_REF:nd	ND		C	mpv17-like protein 2	NA	NA	taxon:0	20160410	B2G
B2G	Pv.01061	Pv.01061		GO:0016021	GO_REF:nd	ND		C	mpv17-like protein 2	NA	NA	taxon:0	20160410	B2G
B2G	Pv.01032	Pv.01032		GO:0016772	GO_REF:nd	ND		F	juvenile hormone-inducible protein	NA	NA	taxon:0	20160410	B2G
B2G	Pv.01032	Pv.01032		GO:0008152	GO_REF:nd	ND		P	juvenile hormone-inducible protein	NA	NA	taxon:0	20160410	B2G
B2G	Pv.01048	Pv.01048		GO:0060030	GO_REF:nd	ND		P	meckel syndrome type 1 protein	NA	NA	taxon:0	20160410	B2G
B2G	Pv.01077	Pv.01077		GO:0005096	GO_REF:nd	ND		F	tbc1 domain family member 5	NA	NA	taxon:0	20160410	B2G
B2G	Pv.01077	Pv.01077		GO:0043087	GO_REF:nd	ND		P	tbc1 domain family member 5	NA	NA	taxon:0	20160410	B2G
B2G	Pv.01033	Pv.01033		GO:0016772	GO_REF:nd	ND		F	juvenile hormone-inducible protein	NA	NA	taxon:0	20160410	B2G
B2G	Pv.01033	Pv.01033		GO:0008152	GO_REF:nd	ND		P	juvenile hormone-inducible protein	NA	NA	taxon:0	20160410	B2G
B2G	Pv.16526	Pv.16526		GO:0016740	GO_REF:nd	ND		F	nucleotidyltransferase	NA	NA	taxon:0	20160410	B2G
B2G	Pv.16526	Pv.16526		GO:0008152	GO_REF:nd	ND		P	nucleotidyltransferase	NA	NA	taxon:0	20160410	B2G
B2G	Pv.12359	Pv.12359		GO:0016740	GO_REF:nd	ND		F	isoform c	NA	NA	taxon:0	20160410	B2G
B2G	Pv.12359	Pv.12359		GO:0008152	GO_REF:nd	ND		P	isoform c	NA	NA	taxon:0	20160410	B2G
B2G	Pv.12845	Pv.12845		GO:0005634	GO_REF:nd	ND		C	methyl- -binding domain protein 3 isoform x2	NA	NA	taxon:0	20160410	B2G
B2G	Pv.12845	Pv.12845		GO:0003677	GO_REF:nd	ND		F	methyl- -binding domain protein 3 isoform x2	NA	NA	taxon:0	20160410	B2G
B2G	Pv.14075	Pv.14075		GO:0008237	GO_REF:nd	ND		F	glutaminyl-trna synthetase	NA	NA	taxon:0	20160410	B2G
B2G	Pv.14075	Pv.14075		GO:0006508	GO_REF:nd	ND		P	glutaminyl-trna synthetase	NA	NA	taxon:0	20160410	B2G
B2G	Pv.12751	Pv.12751		GO:0006629	GO_REF:nd	ND		P	leucine-rich repeat-containing protein 1	NA	NA	taxon:0	20160410	B2G
B2G	Pv.14938	Pv.14938		GO:0008270	GO_REF:nd	ND		F	ring finger protein 126-b	NA	NA	taxon:0	20160410	B2G
B2G	Pv.12474	Pv.12474		GO:0003676	GO_REF:nd	ND		F	trithorax group protein osa-like	NA	NA	taxon:0	20160410	B2G
B2G	Pv.12474	Pv.12474		GO:0046872	GO_REF:nd	ND		F	trithorax group protein osa-like	NA	NA	taxon:0	20160410	B2G
B2G	Pv.15837	Pv.15837		GO:0003676	GO_REF:nd	ND		F	transcription factor sp4 isoform x1	NA	NA	taxon:0	20160410	B2G
B2G	Pv.15837	Pv.15837		GO:0046872	GO_REF:nd	ND		F	transcription factor sp4 isoform x1	NA	NA	taxon:0	20160410	B2G
B2G	Pv.10900	Pv.10900		GO:0003676	GO_REF:nd	ND		F	agap011183-pa-like protein	NA	NA	taxon:0	20160410	B2G
B2G	Pv.10900	Pv.10900		GO:0046872	GO_REF:nd	ND		F	agap011183-pa-like protein	NA	NA	taxon:0	20160410	B2G
B2G	Pv.10899	Pv.10899		GO:0016301	GO_REF:nd	ND		F	ejaculatory bulb-specific protein 3	NA	NA	taxon:0	20160410	B2G
B2G	Pv.10899	Pv.10899		GO:0016310	GO_REF:nd	ND		P	ejaculatory bulb-specific protein 3	NA	NA	taxon:0	20160410	B2G
B2G	Pv.10906	Pv.10906		GO:0004672	GO_REF:nd	ND		F	protein tbrg4	NA	NA	taxon:0	20160410	B2G
B2G	Pv.10906	Pv.10906		GO:0006468	GO_REF:nd	ND		P	protein tbrg4	NA	NA	taxon:0	20160410	B2G
B2G	Pv.11915	Pv.11915		GO:0042765	GO_REF:nd	ND		C	mediator of rna polymerase ii transcription subunit 25	NA	NA	taxon:0	20160410	B2G
B2G	Pv.11915	Pv.11915		GO:0016255	GO_REF:nd	ND		P	mediator of rna polymerase ii transcription subunit 25	NA	NA	taxon:0	20160410	B2G
B2G	Pv.17470	Pv.17470		GO:0042578	GO_REF:nd	ND		F	phosphatidylinositide phosphatase sac2 isoform x1	NA	NA	taxon:0	20160410	B2G
B2G	Pv.17470	Pv.17470		GO:0008152	GO_REF:nd	ND		P	phosphatidylinositide phosphatase sac2 isoform x1	NA	NA	taxon:0	20160410	B2G
B2G	Pv.17450	Pv.17450		GO:0003676	GO_REF:nd	ND		F	zinc finger protein 709-like	NA	NA	taxon:0	20160410	B2G
B2G	Pv.17450	Pv.17450		GO:0046872	GO_REF:nd	ND		F	zinc finger protein 709-like	NA	NA	taxon:0	20160410	B2G
B2G	Pv.06533	Pv.06533		GO:0005634	GO_REF:nd	ND		C	abdominal-B	NA	NA	taxon:0	20160410	B2G
B2G	Pv.06533	Pv.06533		GO:0003677	GO_REF:nd	ND		F	abdominal-B	NA	NA	taxon:0	20160410	B2G
B2G	Pv.16272	Pv.16272		GO:0003676	GO_REF:nd	ND		F	hypothetical protein X975_06179, partial	NA	NA	taxon:0	20160410	B2G
B2G	Pv.16272	Pv.16272		GO:0015074	GO_REF:nd	ND		P	hypothetical protein X975_06179, partial	NA	NA	taxon:0	20160410	B2G
B2G	Pv.12296	Pv.12296		GO:0005829	GO_REF:nd	ND		C	interferon-related developmental regulator 2	NA	NA	taxon:0	20160410	B2G
B2G	Pv.12296	Pv.12296		GO:0046427	GO_REF:nd	ND		P	interferon-related developmental regulator 2	NA	NA	taxon:0	20160410	B2G
B2G	Pv.15774	Pv.15774		GO:0009279	GO_REF:nd	ND		C	flagellar motor protein	NA	NA	taxon:0	20160410	B2G
B2G	Pv.15774	Pv.15774		GO:0016021	GO_REF:nd	ND		C	flagellar motor protein	NA	NA	taxon:0	20160410	B2G
B2G	Pv.14911	Pv.14911		GO:0009279	GO_REF:nd	ND		C	hypothetical protein	NA	NA	taxon:0	20160410	B2G
B2G	Pv.14911	Pv.14911		GO:0016021	GO_REF:nd	ND		C	hypothetical protein	NA	NA	taxon:0	20160410	B2G
B2G	Pv.03324	Pv.03324		GO:0034464	GO_REF:nd	ND		C	dna-directed rna polymerase i subunit rpa1 isoform x1	NA	NA	taxon:0	20160410	B2G
B2G	Pv.03324	Pv.03324		GO:0035058	GO_REF:nd	ND		P	dna-directed rna polymerase i subunit rpa1 isoform x1	NA	NA	taxon:0	20160410	B2G
B2G	Pv.03953	Pv.03953		GO:0016021	GO_REF:nd	ND		C	nephrin	NA	NA	taxon:0	20160410	B2G
B2G	Pv.03940	Pv.03940		GO:0004527	GO_REF:nd	ND		F	exosome complex component rrp46	NA	NA	taxon:0	20160410	B2G
B2G	Pv.03940	Pv.03940		GO:0090305	GO_REF:nd	ND		P	exosome complex component rrp46	NA	NA	taxon:0	20160410	B2G
B2G	Pv.04779	Pv.04779		GO:0005096	GO_REF:nd	ND		F	tbc1 domain family member 16-like	NA	NA	taxon:0	20160410	B2G
B2G	Pv.04779	Pv.04779		GO:0043087	GO_REF:nd	ND		P	tbc1 domain family member 16-like	NA	NA	taxon:0	20160410	B2G
B2G	Pv.17811	Pv.17811		GO:0005524	GO_REF:nd	ND		F	partial	NA	NA	taxon:0	20160410	B2G
B2G	Pv.06590	Pv.06590		GO:0006629	GO_REF:nd	ND		P	leucine-rich repeat-containing protein 15-like	NA	NA	taxon:0	20160410	B2G
B2G	Pv.06566	Pv.06566		GO:0017177	GO_REF:nd	ND		C	transmembrane cell adhesion receptor mua-3	NA	NA	taxon:0	20160410	B2G
B2G	Pv.06566	Pv.06566		GO:0004558	GO_REF:nd	ND		F	transmembrane cell adhesion receptor mua-3	NA	NA	taxon:0	20160410	B2G
B2G	Pv.06584	Pv.06584		GO:0016301	GO_REF:nd	ND		F	elongator complex protein 1	NA	NA	taxon:0	20160410	B2G
B2G	Pv.06584	Pv.06584		GO:0016310	GO_REF:nd	ND		P	elongator complex protein 1	NA	NA	taxon:0	20160410	B2G
B2G	Pv.11277	Pv.11277		GO:0036157	GO_REF:nd	ND		C	nuclear lamin l1 alpha	NA	NA	taxon:0	20160410	B2G
B2G	Pv.11277	Pv.11277		GO:0036158	GO_REF:nd	ND		P	nuclear lamin l1 alpha	NA	NA	taxon:0	20160410	B2G
B2G	Pv.05547	Pv.05547		GO:0000166	GO_REF:nd	ND		F	protein roadkill-like	NA	NA	taxon:0	20160410	B2G
B2G	Pv.05547	Pv.05547		GO:0003676	GO_REF:nd	ND		F	protein roadkill-like	NA	NA	taxon:0	20160410	B2G
B2G	Pv.12429	Pv.12429		GO:0016021	GO_REF:nd	ND		C	protein spinster isoform x2	NA	NA	taxon:0	20160410	B2G
B2G	Pv.12429	Pv.12429		GO:0055085	GO_REF:nd	ND		P	protein spinster isoform x2	NA	NA	taxon:0	20160410	B2G
B2G	Pv.03608	Pv.03608		GO:0003676	GO_REF:nd	ND		F	gastrula zinc finger	NA	NA	taxon:0	20160410	B2G
B2G	Pv.03608	Pv.03608		GO:0046872	GO_REF:nd	ND		F	gastrula zinc finger	NA	NA	taxon:0	20160410	B2G
B2G	Pv.03642	Pv.03642		GO:0005524	GO_REF:nd	ND		F	nfx1-type zinc finger-containing protein 1	NA	NA	taxon:0	20160410	B2G
B2G	Pv.03626	Pv.03626		GO:0016491	GO_REF:nd	ND		F	spermine oxidase-like	NA	NA	taxon:0	20160410	B2G
B2G	Pv.03626	Pv.03626		GO:0055114	GO_REF:nd	ND		P	spermine oxidase-like	NA	NA	taxon:0	20160410	B2G
B2G	Pv.03605	Pv.03605		GO:0016021	GO_REF:nd	ND		C	proton-coupled amino acid transporter 1-like	NA	NA	taxon:0	20160410	B2G
B2G	Pv.03620	Pv.03620		GO:0016491	GO_REF:nd	ND		F	pyridine nucleotide-disulfide oxidoreductase domain-containing protein 1	NA	NA	taxon:0	20160410	B2G
B2G	Pv.03620	Pv.03620		GO:0055114	GO_REF:nd	ND		P	pyridine nucleotide-disulfide oxidoreductase domain-containing protein 1	NA	NA	taxon:0	20160410	B2G
B2G	Pv.03618	Pv.03618		GO:0005634	GO_REF:nd	ND		C	sestrin homolog isoform x3	NA	NA	taxon:0	20160410	B2G
B2G	Pv.03618	Pv.03618		GO:1901031	GO_REF:nd	ND		P	sestrin homolog isoform x3	NA	NA	taxon:0	20160410	B2G
B2G	Pv.07756	Pv.07756		GO:0003676	GO_REF:nd	ND		F	argonaute 2	NA	NA	taxon:0	20160410	B2G
B2G	Pv.07756	Pv.07756		GO:0031047	GO_REF:nd	ND		P	argonaute 2	NA	NA	taxon:0	20160410	B2G
B2G	Pv.07773	Pv.07773		GO:0005509	GO_REF:nd	ND		F	sarcalumenin	NA	NA	taxon:0	20160410	B2G
B2G	Pv.07773	Pv.07773		GO:0005525	GO_REF:nd	ND		F	sarcalumenin	NA	NA	taxon:0	20160410	B2G
B2G	Pv.07751	Pv.07751		GO:0003676	GO_REF:nd	ND		F	sesquipedalian-1-like	NA	NA	taxon:0	20160410	B2G
B2G	Pv.07751	Pv.07751		GO:0046983	GO_REF:nd	ND		F	sesquipedalian-1-like	NA	NA	taxon:0	20160410	B2G
B2G	Pv.13770	Pv.13770		GO:0016491	GO_REF:nd	ND		F	saccharopine dehydrogenase-like oxidoreductase	NA	NA	taxon:0	20160410	B2G
B2G	Pv.13770	Pv.13770		GO:0055114	GO_REF:nd	ND		P	saccharopine dehydrogenase-like oxidoreductase	NA	NA	taxon:0	20160410	B2G
B2G	Pv.17705	Pv.17705		GO:0006869	GO_REF:nd	ND		P	oxysterol-binding protein 8 isoform x3	NA	NA	taxon:0	20160410	B2G
B2G	Pv.10535	Pv.10535		GO:0016021	GO_REF:nd	ND		C	major facilitator superfamily domain-containing protein 1-like	NA	NA	taxon:0	20160410	B2G
B2G	Pv.10535	Pv.10535		GO:0055085	GO_REF:nd	ND		P	major facilitator superfamily domain-containing protein 1-like	NA	NA	taxon:0	20160410	B2G
B2G	Pv.15905	Pv.15905		GO:0016740	GO_REF:nd	ND		F	glycosyl transferase family 2	NA	NA	taxon:0	20160410	B2G
B2G	Pv.15905	Pv.15905		GO:0008152	GO_REF:nd	ND		P	glycosyl transferase family 2	NA	NA	taxon:0	20160410	B2G
B2G	Pv.02390	Pv.02390		GO:0016787	GO_REF:nd	ND		F	abhydrolase domain-containing protein 4-like	NA	NA	taxon:0	20160410	B2G
B2G	Pv.02390	Pv.02390		GO:0008152	GO_REF:nd	ND		P	abhydrolase domain-containing protein 4-like	NA	NA	taxon:0	20160410	B2G
B2G	Pv.13802	Pv.13802		GO:0016772	GO_REF:nd	ND		F	aael014436- partial	NA	NA	taxon:0	20160410	B2G
B2G	Pv.13802	Pv.13802		GO:0008152	GO_REF:nd	ND		P	aael014436- partial	NA	NA	taxon:0	20160410	B2G
B2G	Pv.14463	Pv.14463		GO:0005681	GO_REF:nd	ND		C	protein cwc15 homolog	NA	NA	taxon:0	20160410	B2G
B2G	Pv.14463	Pv.14463		GO:0000398	GO_REF:nd	ND		P	protein cwc15 homolog	NA	NA	taxon:0	20160410	B2G
B2G	Pv.13240	Pv.13240		GO:0016021	GO_REF:nd	ND		C	aael002414- partial	NA	NA	taxon:0	20160410	B2G
B2G	Pv.11092	Pv.11092		GO:0016787	GO_REF:nd	ND		F	esterase b1	NA	NA	taxon:0	20160410	B2G
B2G	Pv.11092	Pv.11092		GO:0008152	GO_REF:nd	ND		P	esterase b1	NA	NA	taxon:0	20160410	B2G
B2G	Pv.11090	Pv.11090		GO:0016787	GO_REF:nd	ND		F	esterase b1	NA	NA	taxon:0	20160410	B2G
B2G	Pv.11090	Pv.11090		GO:0008152	GO_REF:nd	ND		P	esterase b1	NA	NA	taxon:0	20160410	B2G
B2G	Pv.09309	Pv.09309		GO:0003676	GO_REF:nd	ND		F	big zinc partial	NA	NA	taxon:0	20160410	B2G
B2G	Pv.09309	Pv.09309		GO:0046872	GO_REF:nd	ND		F	big zinc partial	NA	NA	taxon:0	20160410	B2G
B2G	Pv.00255	Pv.00255		GO:0016772	GO_REF:nd	ND		F	agap003765-pa-like protein	NA	NA	taxon:0	20160410	B2G
B2G	Pv.00255	Pv.00255		GO:0008152	GO_REF:nd	ND		P	agap003765-pa-like protein	NA	NA	taxon:0	20160410	B2G
B2G	Pv.00256	Pv.00256		GO:0016772	GO_REF:nd	ND		F	agap003765-pa-like protein	NA	NA	taxon:0	20160410	B2G
B2G	Pv.00256	Pv.00256		GO:0008152	GO_REF:nd	ND		P	agap003765-pa-like protein	NA	NA	taxon:0	20160410	B2G
B2G	Pv.00234	Pv.00234		GO:0016021	GO_REF:nd	ND		C	transmembrane protein 136-like	NA	NA	taxon:0	20160410	B2G
B2G	Pv.00275	Pv.00275		GO:0005509	GO_REF:nd	ND		F	ralbp1-associated eps domain-containing protein 1 isoform x1	NA	NA	taxon:0	20160410	B2G
B2G	Pv.00275	Pv.00275		GO:0005515	GO_REF:nd	ND		F	ralbp1-associated eps domain-containing protein 1 isoform x1	NA	NA	taxon:0	20160410	B2G
B2G	Pv.00220	Pv.00220		GO:0007030	GO_REF:nd	ND		P	isoform a	NA	NA	taxon:0	20160410	B2G
B2G	Pv.00220	Pv.00220		GO:0045930	GO_REF:nd	ND		P	isoform a	NA	NA	taxon:0	20160410	B2G
B2G	Pv.00258	Pv.00258		GO:0008270	GO_REF:nd	ND		F	e3 ubiquitin-protein ligase msl2 isoform x2	NA	NA	taxon:0	20160410	B2G
B2G	Pv.13190	Pv.13190		GO:0005861	GO_REF:nd	ND		C	troponin skeletal muscle isoform x8	NA	NA	taxon:0	20160410	B2G
B2G	Pv.13190	Pv.13190		GO:0006937	GO_REF:nd	ND		P	troponin skeletal muscle isoform x8	NA	NA	taxon:0	20160410	B2G
B2G	Pv.04182	Pv.04182		GO:0003676	GO_REF:nd	ND		F	transcriptional repressor protein yy1-like isoform x2	NA	NA	taxon:0	20160410	B2G
B2G	Pv.04182	Pv.04182		GO:0046872	GO_REF:nd	ND		F	transcriptional repressor protein yy1-like isoform x2	NA	NA	taxon:0	20160410	B2G
B2G	Pv.09047	Pv.09047		GO:0003676	GO_REF:nd	ND		F	agap010516-pa-like protein	NA	NA	taxon:0	20160410	B2G
B2G	Pv.09047	Pv.09047		GO:0046872	GO_REF:nd	ND		F	agap010516-pa-like protein	NA	NA	taxon:0	20160410	B2G
B2G	Pv.16928	Pv.16928		GO:0008270	GO_REF:nd	ND		F	cell growth regulator with ring finger domain protein 1-like isoform x1	NA	NA	taxon:0	20160410	B2G
B2G	Pv.16872	Pv.16872		GO:0016772	GO_REF:nd	ND		F	juvenile hormone-inducible protein	NA	NA	taxon:0	20160410	B2G
B2G	Pv.16872	Pv.16872		GO:0008152	GO_REF:nd	ND		P	juvenile hormone-inducible protein	NA	NA	taxon:0	20160410	B2G
B2G	Pv.16884	Pv.16884		GO:0004527	GO_REF:nd	ND		F	exosome complex component rrp42	NA	NA	taxon:0	20160410	B2G
B2G	Pv.16884	Pv.16884		GO:0090305	GO_REF:nd	ND		P	exosome complex component rrp42	NA	NA	taxon:0	20160410	B2G
B2G	Pv.16917	Pv.16917		GO:0016021	GO_REF:nd	ND		C	cklf-like marvel transmembrane domain-containing protein 4	NA	NA	taxon:0	20160410	B2G
B2G	Pv.16950	Pv.16950		GO:0008080	GO_REF:nd	ND		F	dopamine n-acetyltransferase-like	NA	NA	taxon:0	20160410	B2G
B2G	Pv.16950	Pv.16950		GO:0008152	GO_REF:nd	ND		P	dopamine n-acetyltransferase-like	NA	NA	taxon:0	20160410	B2G
B2G	Pv.15579	Pv.15579		GO:0009279	GO_REF:nd	ND		C	flagellar motor protein	NA	NA	taxon:0	20160410	B2G
B2G	Pv.15579	Pv.15579		GO:0016021	GO_REF:nd	ND		C	flagellar motor protein	NA	NA	taxon:0	20160410	B2G
B2G	Pv.09960	Pv.09960		GO:0031931	GO_REF:nd	ND		C	regulatory-associated protein of mtor isoform x2	NA	NA	taxon:0	20160410	B2G
B2G	Pv.09960	Pv.09960		GO:0031929	GO_REF:nd	ND		P	regulatory-associated protein of mtor isoform x2	NA	NA	taxon:0	20160410	B2G
B2G	Pv.04063	Pv.04063		GO:0005634	GO_REF:nd	ND		C	regulator of ribosome biosynthesis	NA	NA	taxon:0	20160410	B2G
B2G	Pv.04063	Pv.04063		GO:0042254	GO_REF:nd	ND		P	regulator of ribosome biosynthesis	NA	NA	taxon:0	20160410	B2G
B2G	Pv.04083	Pv.04083		GO:0000166	GO_REF:nd	ND		F	nucleolysin tiar isoform x1	NA	NA	taxon:0	20160410	B2G
B2G	Pv.04083	Pv.04083		GO:0003676	GO_REF:nd	ND		F	nucleolysin tiar isoform x1	NA	NA	taxon:0	20160410	B2G
B2G	Pv.04070	Pv.04070		GO:0008083	GO_REF:nd	ND		F	hypothetical protein AND_005341	NA	NA	taxon:0	20160410	B2G
B2G	Pv.04070	Pv.04070		GO:0040007	GO_REF:nd	ND		P	hypothetical protein AND_005341	NA	NA	taxon:0	20160410	B2G
B2G	Pv.04056	Pv.04056		GO:0005581	GO_REF:nd	ND		C	collagen alpha-1 chain-like	NA	NA	taxon:0	20160410	B2G
B2G	Pv.04056	Pv.04056		GO:0005201	GO_REF:nd	ND		F	collagen alpha-1 chain-like	NA	NA	taxon:0	20160410	B2G
B2G	Pv.14880	Pv.14880		GO:0032040	GO_REF:nd	ND		C	u3 small nucleolar rna-associated protein 14 homolog c	NA	NA	taxon:0	20160410	B2G
B2G	Pv.14880	Pv.14880		GO:0006364	GO_REF:nd	ND		P	u3 small nucleolar rna-associated protein 14 homolog c	NA	NA	taxon:0	20160410	B2G
B2G	Pv.16387	Pv.16387		GO:0016787	GO_REF:nd	ND		F	nudix hydrolase	NA	NA	taxon:0	20160410	B2G
B2G	Pv.16387	Pv.16387		GO:0008152	GO_REF:nd	ND		P	nudix hydrolase	NA	NA	taxon:0	20160410	B2G
B2G	Pv.12413	Pv.12413		GO:0016787	GO_REF:nd	ND		F	nucleoside diphosphate-linked moiety x motif mitochondrial	NA	NA	taxon:0	20160410	B2G
B2G	Pv.12413	Pv.12413		GO:0008152	GO_REF:nd	ND		P	nucleoside diphosphate-linked moiety x motif mitochondrial	NA	NA	taxon:0	20160410	B2G
B2G	Pv.15326	Pv.15326		GO:0004176	GO_REF:nd	ND		F	protein cereblon homolog	NA	NA	taxon:0	20160410	B2G
B2G	Pv.15326	Pv.15326		GO:0006508	GO_REF:nd	ND		P	protein cereblon homolog	NA	NA	taxon:0	20160410	B2G
B2G	Pv.08623	Pv.08623		GO:0016021	GO_REF:nd	ND		C	agap000938-pa-like protein	NA	NA	taxon:0	20160410	B2G
B2G	Pv.08141	Pv.08141		GO:0045202	GO_REF:nd	ND		C	liprin-alpha-1 isoform x1	NA	NA	taxon:0	20160410	B2G
B2G	Pv.08141	Pv.08141		GO:0050808	GO_REF:nd	ND		P	liprin-alpha-1 isoform x1	NA	NA	taxon:0	20160410	B2G
B2G	Pv.08143	Pv.08143		GO:0008270	GO_REF:nd	ND		F	rab gtpase-binding effector protein 1 isoform x1	NA	NA	taxon:0	20160410	B2G
B2G	Pv.08161	Pv.08161		GO:0030246	GO_REF:nd	ND		F	flocculation protein flo11	NA	NA	taxon:0	20160410	B2G
B2G	Pv.08161	Pv.08161		GO:0007399	GO_REF:nd	ND		P	flocculation protein flo11	NA	NA	taxon:0	20160410	B2G
B2G	Pv.08173	Pv.08173		GO:0042578	GO_REF:nd	ND		F	phosphatidylinositide phosphatase sac1	NA	NA	taxon:0	20160410	B2G
B2G	Pv.08173	Pv.08173		GO:0008152	GO_REF:nd	ND		P	phosphatidylinositide phosphatase sac1	NA	NA	taxon:0	20160410	B2G
B2G	Pv.08146	Pv.08146		GO:0016491	GO_REF:nd	ND		F	aldose reductase-like	NA	NA	taxon:0	20160410	B2G
B2G	Pv.08146	Pv.08146		GO:0055114	GO_REF:nd	ND		P	aldose reductase-like	NA	NA	taxon:0	20160410	B2G
B2G	Pv.08147	Pv.08147		GO:0016491	GO_REF:nd	ND		F	aldose reductase-like	NA	NA	taxon:0	20160410	B2G
B2G	Pv.08147	Pv.08147		GO:0055114	GO_REF:nd	ND		P	aldose reductase-like	NA	NA	taxon:0	20160410	B2G
B2G	Pv.09448	Pv.09448		GO:0006869	GO_REF:nd	ND		P	oxysterol-binding protein 1 isoform x2	NA	NA	taxon:0	20160410	B2G
B2G	Pv.09445	Pv.09445		GO:0003676	GO_REF:nd	ND		F	zinc finger matrin-type protein cg9776 isoform x1	NA	NA	taxon:0	20160410	B2G
B2G	Pv.09445	Pv.09445		GO:0008270	GO_REF:nd	ND		F	zinc finger matrin-type protein cg9776 isoform x1	NA	NA	taxon:0	20160410	B2G
B2G	Pv.00671	Pv.00671		GO:0000166	GO_REF:nd	ND		F	arginine serine-rich splicing factor sc31 transcript vi	NA	NA	taxon:0	20160410	B2G
B2G	Pv.00671	Pv.00671		GO:0003676	GO_REF:nd	ND		F	arginine serine-rich splicing factor sc31 transcript vi	NA	NA	taxon:0	20160410	B2G
B2G	Pv.00609	Pv.00609		GO:0005622	GO_REF:nd	ND		C	neuralized-like protein 2	NA	NA	taxon:0	20160410	B2G
B2G	Pv.00609	Pv.00609		GO:0035556	GO_REF:nd	ND		P	neuralized-like protein 2	NA	NA	taxon:0	20160410	B2G
B2G	Pv.00629	Pv.00629		GO:0005739	GO_REF:nd	ND		C	atp synthase mitochondrial f1 complex assembly factor 1	NA	NA	taxon:0	20160410	B2G
B2G	Pv.00629	Pv.00629		GO:0006461	GO_REF:nd	ND		P	atp synthase mitochondrial f1 complex assembly factor 1	NA	NA	taxon:0	20160410	B2G
B2G	Pv.00620	Pv.00620		GO:0016021	GO_REF:nd	ND		C	uncharacterized golgi apparatus membrane protein cg5021 isoform x1	NA	NA	taxon:0	20160410	B2G
B2G	Pv.00590	Pv.00590		GO:0032021	GO_REF:nd	ND		C	negative elongation factor a	NA	NA	taxon:0	20160410	B2G
B2G	Pv.00590	Pv.00590		GO:0034244	GO_REF:nd	ND		P	negative elongation factor a	NA	NA	taxon:0	20160410	B2G
B2G	Pv.00605	Pv.00605		GO:0008270	GO_REF:nd	ND		F	protein ariadne-1	NA	NA	taxon:0	20160410	B2G
B2G	Pv.05022	Pv.05022		GO:0005634	GO_REF:nd	ND		C	PREDICTED: uncharacterized protein LOC105382384	NA	NA	taxon:0	20160410	B2G
B2G	Pv.05022	Pv.05022		GO:0008270	GO_REF:nd	ND		F	PREDICTED: uncharacterized protein LOC105382384	NA	NA	taxon:0	20160410	B2G
B2G	Pv.05038	Pv.05038		GO:0000228	GO_REF:nd	ND		C	swi snf-related matrix-associated actin-dependent regulator of chromatin subfamily b member 1	NA	NA	taxon:0	20160410	B2G
B2G	Pv.05038	Pv.05038		GO:0006338	GO_REF:nd	ND		P	swi snf-related matrix-associated actin-dependent regulator of chromatin subfamily b member 1	NA	NA	taxon:0	20160410	B2G
B2G	Pv.05009	Pv.05009		GO:0008270	GO_REF:nd	ND		F	pdz and lim domain protein zasp isoform x5	NA	NA	taxon:0	20160410	B2G
B2G	Pv.05037	Pv.05037		GO:0003723	GO_REF:nd	ND		F	protein held out wings isoform x1	NA	NA	taxon:0	20160410	B2G
B2G	Pv.09979	Pv.09979		GO:0080019	GO_REF:nd	ND		F	fatty acyl- reductase cg5065	NA	NA	taxon:0	20160410	B2G
B2G	Pv.09979	Pv.09979		GO:0055114	GO_REF:nd	ND		P	fatty acyl- reductase cg5065	NA	NA	taxon:0	20160410	B2G
B2G	Pv.05285	Pv.05285		GO:0003824	GO_REF:nd	ND		F	protein phosphatase ptc7 homolog	NA	NA	taxon:0	20160410	B2G
B2G	Pv.05285	Pv.05285		GO:0008152	GO_REF:nd	ND		P	protein phosphatase ptc7 homolog	NA	NA	taxon:0	20160410	B2G
B2G	Pv.12511	Pv.12511		GO:0003840	GO_REF:nd	ND		F	gamma-glutamyl transpeptidase	NA	NA	taxon:0	20160410	B2G
B2G	Pv.12511	Pv.12511		GO:0006749	GO_REF:nd	ND		P	gamma-glutamyl transpeptidase	NA	NA	taxon:0	20160410	B2G
B2G	Pv.02688	Pv.02688		GO:0005509	GO_REF:nd	ND		F	calcium uptake protein 1 mitochondrial-like	NA	NA	taxon:0	20160410	B2G
B2G	Pv.02688	Pv.02688		GO:0051561	GO_REF:nd	ND		P	calcium uptake protein 1 mitochondrial-like	NA	NA	taxon:0	20160410	B2G
B2G	Pv.02678	Pv.02678		GO:0003676	GO_REF:nd	ND		F	transcriptional repressor ctcfl isoform x1	NA	NA	taxon:0	20160410	B2G
B2G	Pv.02678	Pv.02678		GO:0046872	GO_REF:nd	ND		F	transcriptional repressor ctcfl isoform x1	NA	NA	taxon:0	20160410	B2G
B2G	Pv.02648	Pv.02648		GO:0005096	GO_REF:nd	ND		F	tbc1 domain member 15 17 isoform a	NA	NA	taxon:0	20160410	B2G
B2G	Pv.02648	Pv.02648		GO:0043087	GO_REF:nd	ND		P	tbc1 domain member 15 17 isoform a	NA	NA	taxon:0	20160410	B2G
B2G	Pv.12700	Pv.12700		GO:0042802	GO_REF:nd	ND		F	leucine-rich repeat transmembrane neuronal protein 1	NA	NA	taxon:0	20160410	B2G
B2G	Pv.17056	Pv.17056		GO:0016829	GO_REF:nd	ND		F	coiled-coil domain-containing protein 43	NA	NA	taxon:0	20160410	B2G
B2G	Pv.17056	Pv.17056		GO:0008152	GO_REF:nd	ND		P	coiled-coil domain-containing protein 43	NA	NA	taxon:0	20160410	B2G
B2G	Pv.17045	Pv.17045		GO:0016021	GO_REF:nd	ND		C	proton-coupled amino acid transporter 1-like isoform x1	NA	NA	taxon:0	20160410	B2G
B2G	Pv.17059	Pv.17059		GO:0003676	GO_REF:nd	ND		F	agap011183-pa-like protein	NA	NA	taxon:0	20160410	B2G
B2G	Pv.17059	Pv.17059		GO:0046872	GO_REF:nd	ND		F	agap011183-pa-like protein	NA	NA	taxon:0	20160410	B2G
B2G	Pv.17067	Pv.17067		GO:0016021	GO_REF:nd	ND		C	transmembrane protein 165	NA	NA	taxon:0	20160410	B2G
B2G	Pv.17008	Pv.17008		GO:0016021	GO_REF:nd	ND		C	cd82 antigen-like	NA	NA	taxon:0	20160410	B2G
B2G	Pv.02295	Pv.02295		GO:0016740	GO_REF:nd	ND		F	phosphatidylinositol 3-kinase 2 isoform x6	NA	NA	taxon:0	20160410	B2G
B2G	Pv.02295	Pv.02295		GO:0008152	GO_REF:nd	ND		P	phosphatidylinositol 3-kinase 2 isoform x6	NA	NA	taxon:0	20160410	B2G
B2G	Pv.02128	Pv.02128		GO:0046872	GO_REF:nd	ND		F	zinc finger protein 608-like	NA	NA	taxon:0	20160410	B2G
B2G	Pv.02128	Pv.02128		GO:0006275	GO_REF:nd	ND		P	zinc finger protein 608-like	NA	NA	taxon:0	20160410	B2G
B2G	Pv.02195	Pv.02195		GO:0003824	GO_REF:nd	ND		F	protein phosphatase 1 regulatory subunit 11	NA	NA	taxon:0	20160410	B2G
B2G	Pv.02195	Pv.02195		GO:0008152	GO_REF:nd	ND		P	protein phosphatase 1 regulatory subunit 11	NA	NA	taxon:0	20160410	B2G
B2G	Pv.02323	Pv.02323		GO:0004252	GO_REF:nd	ND		F	limulus clotting factor c	NA	NA	taxon:0	20160410	B2G
B2G	Pv.02323	Pv.02323		GO:0006508	GO_REF:nd	ND		P	limulus clotting factor c	NA	NA	taxon:0	20160410	B2G
B2G	Pv.02255	Pv.02255		GO:0008270	GO_REF:nd	ND		F	unknown	NA	NA	taxon:0	20160410	B2G
B2G	Pv.02133	Pv.02133		GO:0005509	GO_REF:nd	ND		F	neuronal calcium sensor 2	NA	NA	taxon:0	20160410	B2G
B2G	Pv.02180	Pv.02180		GO:0003676	GO_REF:nd	ND		F	agap011183-pa-like protein	NA	NA	taxon:0	20160410	B2G
B2G	Pv.02180	Pv.02180		GO:0046872	GO_REF:nd	ND		F	agap011183-pa-like protein	NA	NA	taxon:0	20160410	B2G
B2G	Pv.02269	Pv.02269		GO:0003677	GO_REF:nd	ND		F	chromatin complexes subunit bap18 isoform x2	NA	NA	taxon:0	20160410	B2G
B2G	Pv.02269	Pv.02269		GO:0003682	GO_REF:nd	ND		F	chromatin complexes subunit bap18 isoform x2	NA	NA	taxon:0	20160410	B2G
B2G	Pv.02159	Pv.02159		GO:0016740	GO_REF:nd	ND		F	phosphatidylcholine:ceramide cholinephosphotransferase 2-like isoform x3	NA	NA	taxon:0	20160410	B2G
B2G	Pv.02159	Pv.02159		GO:0008152	GO_REF:nd	ND		P	phosphatidylcholine:ceramide cholinephosphotransferase 2-like isoform x3	NA	NA	taxon:0	20160410	B2G
B2G	Pv.02169	Pv.02169		GO:0005737	GO_REF:nd	ND		C	coiled-coil domain-containing protein 47	NA	NA	taxon:0	20160410	B2G
B2G	Pv.02169	Pv.02169		GO:0012505	GO_REF:nd	ND		C	coiled-coil domain-containing protein 47	NA	NA	taxon:0	20160410	B2G
B2G	Pv.02206	Pv.02206		GO:0003676	GO_REF:nd	ND		F	flocculation protein flo11	NA	NA	taxon:0	20160410	B2G
B2G	Pv.02206	Pv.02206		GO:0046872	GO_REF:nd	ND		F	flocculation protein flo11	NA	NA	taxon:0	20160410	B2G
B2G	Pv.02322	Pv.02322		GO:0005096	GO_REF:nd	ND		F	tbc1 domain family member 19 isoform x1	NA	NA	taxon:0	20160410	B2G
B2G	Pv.02322	Pv.02322		GO:0043087	GO_REF:nd	ND		P	tbc1 domain family member 19 isoform x1	NA	NA	taxon:0	20160410	B2G
B2G	Pv.02240	Pv.02240		GO:0016021	GO_REF:nd	ND		C	mitochondrial import inner membrane translocase subunit tim23	NA	NA	taxon:0	20160410	B2G
B2G	Pv.02199	Pv.02199		GO:0016791	GO_REF:nd	ND		F	ctd small phosphatase-like protein 2	NA	NA	taxon:0	20160410	B2G
B2G	Pv.02199	Pv.02199		GO:0016311	GO_REF:nd	ND		P	ctd small phosphatase-like protein 2	NA	NA	taxon:0	20160410	B2G
B2G	Pv.02271	Pv.02271		GO:0003676	GO_REF:nd	ND		F	homeotic protein spalt-major	NA	NA	taxon:0	20160410	B2G
B2G	Pv.02271	Pv.02271		GO:0046872	GO_REF:nd	ND		F	homeotic protein spalt-major	NA	NA	taxon:0	20160410	B2G
B2G	Pv.11109	Pv.11109		GO:0003676	GO_REF:nd	ND		F	gastrula zinc finger	NA	NA	taxon:0	20160410	B2G
B2G	Pv.11109	Pv.11109		GO:0046872	GO_REF:nd	ND		F	gastrula zinc finger	NA	NA	taxon:0	20160410	B2G
B2G	Pv.01974	Pv.01974		GO:0016747	GO_REF:nd	ND		F	aael004824- partial	NA	NA	taxon:0	20160410	B2G
B2G	Pv.01974	Pv.01974		GO:0008152	GO_REF:nd	ND		P	aael004824- partial	NA	NA	taxon:0	20160410	B2G
B2G	Pv.01946	Pv.01946		GO:0003824	GO_REF:nd	ND		F	phospholipase d3-like isoform x1	NA	NA	taxon:0	20160410	B2G
B2G	Pv.01946	Pv.01946		GO:0008152	GO_REF:nd	ND		P	phospholipase d3-like isoform x1	NA	NA	taxon:0	20160410	B2G
B2G	Pv.01959	Pv.01959		GO:0016021	GO_REF:nd	ND		C	monocarboxylate transporter	NA	NA	taxon:0	20160410	B2G
B2G	Pv.01959	Pv.01959		GO:0055085	GO_REF:nd	ND		P	monocarboxylate transporter	NA	NA	taxon:0	20160410	B2G
B2G	Pv.01964	Pv.01964		GO:0003677	GO_REF:nd	ND		F	endocuticle structural glycoprotein bd-2	NA	NA	taxon:0	20160410	B2G
B2G	Pv.01964	Pv.01964		GO:0042302	GO_REF:nd	ND		F	endocuticle structural glycoprotein bd-2	NA	NA	taxon:0	20160410	B2G
B2G	Pv.01961	Pv.01961		GO:0016021	GO_REF:nd	ND		C	monocarboxylate transporter	NA	NA	taxon:0	20160410	B2G
B2G	Pv.01961	Pv.01961		GO:0055085	GO_REF:nd	ND		P	monocarboxylate transporter	NA	NA	taxon:0	20160410	B2G
B2G	Pv.01973	Pv.01973		GO:0016747	GO_REF:nd	ND		F	nose resistant to fluoxetine protein 6-like	NA	NA	taxon:0	20160410	B2G
B2G	Pv.01973	Pv.01973		GO:0008152	GO_REF:nd	ND		P	nose resistant to fluoxetine protein 6-like	NA	NA	taxon:0	20160410	B2G
B2G	Pv.02020	Pv.02020		GO:0003824	GO_REF:nd	ND		F	chromodomain y-like protein	NA	NA	taxon:0	20160410	B2G
B2G	Pv.02020	Pv.02020		GO:0008152	GO_REF:nd	ND		P	chromodomain y-like protein	NA	NA	taxon:0	20160410	B2G
B2G	Pv.05355	Pv.05355		GO:0042302	GO_REF:nd	ND		F	cg13617 protein	NA	NA	taxon:0	20160410	B2G
B2G	Pv.05355	Pv.05355		GO:0046872	GO_REF:nd	ND		F	cg13617 protein	NA	NA	taxon:0	20160410	B2G
B2G	Pv.05324	Pv.05324		GO:0016787	GO_REF:nd	ND		F	esterase b1	NA	NA	taxon:0	20160410	B2G
B2G	Pv.05324	Pv.05324		GO:0008152	GO_REF:nd	ND		P	esterase b1	NA	NA	taxon:0	20160410	B2G
B2G	Pv.05458	Pv.05458		GO:0008270	GO_REF:nd	ND		F	ring finger protein 141	NA	NA	taxon:0	20160410	B2G
B2G	Pv.05337	Pv.05337		GO:0003676	GO_REF:nd	ND		F	zinc finger protein 236	NA	NA	taxon:0	20160410	B2G
B2G	Pv.05337	Pv.05337		GO:0046872	GO_REF:nd	ND		F	zinc finger protein 236	NA	NA	taxon:0	20160410	B2G
B2G	Pv.05446	Pv.05446		GO:0003676	GO_REF:nd	ND		F	gata zinc finger domain-containing protein 10 isoform x1	NA	NA	taxon:0	20160410	B2G
B2G	Pv.05446	Pv.05446		GO:0046872	GO_REF:nd	ND		F	gata zinc finger domain-containing protein 10 isoform x1	NA	NA	taxon:0	20160410	B2G
B2G	Pv.14747	Pv.14747		GO:0016884	GO_REF:nd	ND		F	aspartyl-trna amidotransferase subunit b	NA	NA	taxon:0	20160410	B2G
B2G	Pv.14747	Pv.14747		GO:0008152	GO_REF:nd	ND		P	aspartyl-trna amidotransferase subunit b	NA	NA	taxon:0	20160410	B2G
B2G	Pv.16106	Pv.16106		GO:0005622	GO_REF:nd	ND		C	agap001754-pa-like protein	NA	NA	taxon:0	20160410	B2G
B2G	Pv.16106	Pv.16106		GO:0006606	GO_REF:nd	ND		P	agap001754-pa-like protein	NA	NA	taxon:0	20160410	B2G
B2G	Pv.10448	Pv.10448		GO:0004252	GO_REF:nd	ND		F	serine protease gd-like isoform x1	NA	NA	taxon:0	20160410	B2G
B2G	Pv.10448	Pv.10448		GO:0006508	GO_REF:nd	ND		P	serine protease gd-like isoform x1	NA	NA	taxon:0	20160410	B2G
B2G	Pv.07921	Pv.07921		GO:0016772	GO_REF:nd	ND		F	uncharacterized oxidoreductase dhs-27-like	NA	NA	taxon:0	20160410	B2G
B2G	Pv.07921	Pv.07921		GO:0008152	GO_REF:nd	ND		P	uncharacterized oxidoreductase dhs-27-like	NA	NA	taxon:0	20160410	B2G
B2G	Pv.14021	Pv.14021		GO:0008234	GO_REF:nd	ND		F	hypothetical protein LOTGIDRAFT_163120	NA	NA	taxon:0	20160410	B2G
B2G	Pv.14021	Pv.14021		GO:0006508	GO_REF:nd	ND		P	hypothetical protein LOTGIDRAFT_163120	NA	NA	taxon:0	20160410	B2G
B2G	Pv.13249	Pv.13249		GO:0000166	GO_REF:nd	ND		F	protein xmas-2	NA	NA	taxon:0	20160410	B2G
B2G	Pv.13249	Pv.13249		GO:0003676	GO_REF:nd	ND		F	protein xmas-2	NA	NA	taxon:0	20160410	B2G
B2G	Pv.13250	Pv.13250		GO:0000166	GO_REF:nd	ND		F	protein xmas-2	NA	NA	taxon:0	20160410	B2G
B2G	Pv.13250	Pv.13250		GO:0003676	GO_REF:nd	ND		F	protein xmas-2	NA	NA	taxon:0	20160410	B2G
B2G	Pv.15729	Pv.15729		GO:0016787	GO_REF:nd	ND		F	beta esterase partial	NA	NA	taxon:0	20160410	B2G
B2G	Pv.15729	Pv.15729		GO:0008152	GO_REF:nd	ND		P	beta esterase partial	NA	NA	taxon:0	20160410	B2G
B2G	Pv.13172	Pv.13172		GO:0003840	GO_REF:nd	ND		F	gamma-glutamyltranspeptidase 1-like isoform x2	NA	NA	taxon:0	20160410	B2G
B2G	Pv.13172	Pv.13172		GO:0006749	GO_REF:nd	ND		P	gamma-glutamyltranspeptidase 1-like isoform x2	NA	NA	taxon:0	20160410	B2G
B2G	Pv.09358	Pv.09358		GO:0003676	GO_REF:nd	ND		F	transcription factor sp4 isoform x1	NA	NA	taxon:0	20160410	B2G
B2G	Pv.09358	Pv.09358		GO:0046872	GO_REF:nd	ND		F	transcription factor sp4 isoform x1	NA	NA	taxon:0	20160410	B2G
B2G	Pv.01233	Pv.01233		GO:0019013	GO_REF:nd	ND		C	pre-mrna-processing factor 40 homolog a	NA	NA	taxon:0	20160410	B2G
B2G	Pv.01233	Pv.01233		GO:0030529	GO_REF:nd	ND		C	pre-mrna-processing factor 40 homolog a	NA	NA	taxon:0	20160410	B2G
B2G	Pv.01268	Pv.01268		GO:0000166	GO_REF:nd	ND		F	rna-binding protein with serine-rich domain 1-a-like	NA	NA	taxon:0	20160410	B2G
B2G	Pv.01268	Pv.01268		GO:0003676	GO_REF:nd	ND		F	rna-binding protein with serine-rich domain 1-a-like	NA	NA	taxon:0	20160410	B2G
B2G	Pv.01315	Pv.01315		GO:0000166	GO_REF:nd	ND		F	14 kda subunit splicing factor 3b	NA	NA	taxon:0	20160410	B2G
B2G	Pv.01315	Pv.01315		GO:0003676	GO_REF:nd	ND		F	14 kda subunit splicing factor 3b	NA	NA	taxon:0	20160410	B2G
B2G	Pv.01209	Pv.01209		GO:0016747	GO_REF:nd	ND		F	nose resistant to fluoxetine protein 6-like	NA	NA	taxon:0	20160410	B2G
B2G	Pv.01209	Pv.01209		GO:0008152	GO_REF:nd	ND		P	nose resistant to fluoxetine protein 6-like	NA	NA	taxon:0	20160410	B2G
B2G	Pv.01199	Pv.01199		GO:0042302	GO_REF:nd	ND		F	trithorax group protein osa	NA	NA	taxon:0	20160410	B2G
B2G	Pv.10910	Pv.10910		GO:0005576	GO_REF:nd	ND		C	adipokinetic hormone 1 preprohormone	NA	NA	taxon:0	20160410	B2G
B2G	Pv.10910	Pv.10910		GO:0005179	GO_REF:nd	ND		F	adipokinetic hormone 1 preprohormone	NA	NA	taxon:0	20160410	B2G
B2G	Pv.07842	Pv.07842		GO:0005096	GO_REF:nd	ND		F	growth hormone-regulated tbc protein 1-a	NA	NA	taxon:0	20160410	B2G
B2G	Pv.07842	Pv.07842		GO:0043087	GO_REF:nd	ND		P	growth hormone-regulated tbc protein 1-a	NA	NA	taxon:0	20160410	B2G
B2G	Pv.07867	Pv.07867		GO:0012505	GO_REF:nd	ND		C	dnaj homolog subfamily c member 3	NA	NA	taxon:0	20160410	B2G
B2G	Pv.07867	Pv.07867		GO:0004860	GO_REF:nd	ND		F	dnaj homolog subfamily c member 3	NA	NA	taxon:0	20160410	B2G
B2G	Pv.07840	Pv.07840		GO:0003677	GO_REF:nd	ND		F	isoform b	NA	NA	taxon:0	20160410	B2G
B2G	Pv.07840	Pv.07840		GO:0006355	GO_REF:nd	ND		P	isoform b	NA	NA	taxon:0	20160410	B2G
B2G	Pv.05637	Pv.05637		GO:0016020	GO_REF:nd	ND		C	vesicular integral-membrane protein vip36	NA	NA	taxon:0	20160410	B2G
B2G	Pv.05637	Pv.05637		GO:0030246	GO_REF:nd	ND		F	vesicular integral-membrane protein vip36	NA	NA	taxon:0	20160410	B2G
B2G	Pv.05638	Pv.05638		GO:0017109	GO_REF:nd	ND		C	wolfram syndrome 1	NA	NA	taxon:0	20160410	B2G
B2G	Pv.05638	Pv.05638		GO:0004357	GO_REF:nd	ND		F	wolfram syndrome 1	NA	NA	taxon:0	20160410	B2G
B2G	Pv.17175	Pv.17175		GO:0009186	GO_REF:nd	ND		P	PREDICTED: uncharacterized protein F54H12.2-like	NA	NA	taxon:0	20160410	B2G
B2G	Pv.17175	Pv.17175		GO:0055114	GO_REF:nd	ND		P	PREDICTED: uncharacterized protein F54H12.2-like	NA	NA	taxon:0	20160410	B2G
B2G	Pv.02972	Pv.02972		GO:0004180	GO_REF:nd	ND		F	carboxypeptidase n subunit 2	NA	NA	taxon:0	20160410	B2G
B2G	Pv.02972	Pv.02972		GO:0006508	GO_REF:nd	ND		P	carboxypeptidase n subunit 2	NA	NA	taxon:0	20160410	B2G
B2G	Pv.02975	Pv.02975		GO:0016301	GO_REF:nd	ND		F	pyruvate dehydrogenase (acetyl-transferring) mitochondrial	NA	NA	taxon:0	20160410	B2G
B2G	Pv.02975	Pv.02975		GO:0016310	GO_REF:nd	ND		P	pyruvate dehydrogenase (acetyl-transferring) mitochondrial	NA	NA	taxon:0	20160410	B2G
B2G	Pv.02981	Pv.02981		GO:0009267	GO_REF:nd	ND		P	wd repeat-containing protein 3	NA	NA	taxon:0	20160410	B2G
B2G	Pv.02981	Pv.02981		GO:0022008	GO_REF:nd	ND		P	wd repeat-containing protein 3	NA	NA	taxon:0	20160410	B2G
B2G	Pv.06040	Pv.06040		GO:0012505	GO_REF:nd	ND		C	androgen-induced gene 1 protein isoform x2	NA	NA	taxon:0	20160410	B2G
B2G	Pv.06040	Pv.06040		GO:0016021	GO_REF:nd	ND		C	androgen-induced gene 1 protein isoform x2	NA	NA	taxon:0	20160410	B2G
B2G	Pv.06071	Pv.06071		GO:0016491	GO_REF:nd	ND		F	aldose reductase-like	NA	NA	taxon:0	20160410	B2G
B2G	Pv.06071	Pv.06071		GO:0055114	GO_REF:nd	ND		P	aldose reductase-like	NA	NA	taxon:0	20160410	B2G
B2G	Pv.06059	Pv.06059		GO:0017112	GO_REF:nd	ND		F	denn domain-containing protein 2d	NA	NA	taxon:0	20160410	B2G
B2G	Pv.06059	Pv.06059		GO:0043547	GO_REF:nd	ND		P	denn domain-containing protein 2d	NA	NA	taxon:0	20160410	B2G
B2G	Pv.10046	Pv.10046		GO:0016021	GO_REF:nd	ND		C	proton-associated sugar transporter a-like	NA	NA	taxon:0	20160410	B2G
B2G	Pv.10046	Pv.10046		GO:0055085	GO_REF:nd	ND		P	proton-associated sugar transporter a-like	NA	NA	taxon:0	20160410	B2G
B2G	Pv.09177	Pv.09177		GO:0003677	GO_REF:nd	ND		F	dna-binding protein rfx2	NA	NA	taxon:0	20160410	B2G
B2G	Pv.09177	Pv.09177		GO:0006355	GO_REF:nd	ND		P	dna-binding protein rfx2	NA	NA	taxon:0	20160410	B2G
B2G	Pv.09204	Pv.09204		GO:0003779	GO_REF:nd	ND		F	neural wiskott-aldrich syndrome protein	NA	NA	taxon:0	20160410	B2G
B2G	Pv.09204	Pv.09204		GO:0007015	GO_REF:nd	ND		P	neural wiskott-aldrich syndrome protein	NA	NA	taxon:0	20160410	B2G
B2G	Pv.09190	Pv.09190		GO:0016301	GO_REF:nd	ND		F	ejaculatory bulb-specific protein 3	NA	NA	taxon:0	20160410	B2G
B2G	Pv.09190	Pv.09190		GO:0016310	GO_REF:nd	ND		P	ejaculatory bulb-specific protein 3	NA	NA	taxon:0	20160410	B2G
B2G	Pv.16484	Pv.16484		GO:0016021	GO_REF:nd	ND		C	vesicular inhibitory amino acid transporter	NA	NA	taxon:0	20160410	B2G
B2G	Pv.16483	Pv.16483		GO:0005887	GO_REF:nd	ND		C	carboxypeptidase n subunit 2	NA	NA	taxon:0	20160410	B2G
B2G	Pv.16483	Pv.16483		GO:0042059	GO_REF:nd	ND		P	carboxypeptidase n subunit 2	NA	NA	taxon:0	20160410	B2G
B2G	Pv.06441	Pv.06441		GO:0016772	GO_REF:nd	ND		F	protein-associating with the carboxyl-terminal domain of ezrin	NA	NA	taxon:0	20160410	B2G
B2G	Pv.06441	Pv.06441		GO:0008152	GO_REF:nd	ND		P	protein-associating with the carboxyl-terminal domain of ezrin	NA	NA	taxon:0	20160410	B2G
B2G	Pv.06434	Pv.06434		GO:0016021	GO_REF:nd	ND		C	major facilitator superfamily domain-containing protein 6 isoform x1	NA	NA	taxon:0	20160410	B2G
B2G	Pv.06434	Pv.06434		GO:0055085	GO_REF:nd	ND		P	major facilitator superfamily domain-containing protein 6 isoform x1	NA	NA	taxon:0	20160410	B2G
B2G	Pv.08287	Pv.08287		GO:0016021	GO_REF:nd	ND		C	neurotrimin-like isoform x2	NA	NA	taxon:0	20160410	B2G
B2G	Pv.08437	Pv.08437		GO:0043231	GO_REF:nd	ND		C	cdgsh iron-sulfur domain-containing protein mitochondrial	NA	NA	taxon:0	20160410	B2G
B2G	Pv.08437	Pv.08437		GO:0051537	GO_REF:nd	ND		F	cdgsh iron-sulfur domain-containing protein mitochondrial	NA	NA	taxon:0	20160410	B2G
B2G	Pv.08525	Pv.08525		GO:0005634	GO_REF:nd	ND		C	nuclear protein 1	NA	NA	taxon:0	20160410	B2G
B2G	Pv.08525	Pv.08525		GO:0003677	GO_REF:nd	ND		F	nuclear protein 1	NA	NA	taxon:0	20160410	B2G
B2G	Pv.08402	Pv.08402		GO:0016787	GO_REF:nd	ND		F	probable isoaspartyl peptidase l-asparaginase ga20639	NA	NA	taxon:0	20160410	B2G
B2G	Pv.08402	Pv.08402		GO:0008152	GO_REF:nd	ND		P	probable isoaspartyl peptidase l-asparaginase ga20639	NA	NA	taxon:0	20160410	B2G
B2G	Pv.08294	Pv.08294		GO:0005639	GO_REF:nd	ND		C	sun domain-containing protein 2-like	NA	NA	taxon:0	20160410	B2G
B2G	Pv.08294	Pv.08294		GO:0034993	GO_REF:nd	ND		C	sun domain-containing protein 2-like	NA	NA	taxon:0	20160410	B2G
B2G	Pv.08430	Pv.08430		GO:0016021	GO_REF:nd	ND		C	mfs-type transporter slc18b1-like	NA	NA	taxon:0	20160410	B2G
B2G	Pv.08430	Pv.08430		GO:0055085	GO_REF:nd	ND		P	mfs-type transporter slc18b1-like	NA	NA	taxon:0	20160410	B2G
B2G	Pv.08436	Pv.08436		GO:0003824	GO_REF:nd	ND		F	phosphopantothenoylcysteine decarboxylase	NA	NA	taxon:0	20160410	B2G
B2G	Pv.08436	Pv.08436		GO:0008152	GO_REF:nd	ND		P	phosphopantothenoylcysteine decarboxylase	NA	NA	taxon:0	20160410	B2G
B2G	Pv.08526	Pv.08526		GO:0003840	GO_REF:nd	ND		F	gamma glutamyl transpeptidase	NA	NA	taxon:0	20160410	B2G
B2G	Pv.08526	Pv.08526		GO:0006749	GO_REF:nd	ND		P	gamma glutamyl transpeptidase	NA	NA	taxon:0	20160410	B2G
B2G	Pv.08403	Pv.08403		GO:0005509	GO_REF:nd	ND		F	troponin isoform 1-like	NA	NA	taxon:0	20160410	B2G
B2G	Pv.08527	Pv.08527		GO:0016021	GO_REF:nd	ND		C	hig1 domain family member mitochondrial	NA	NA	taxon:0	20160410	B2G
B2G	Pv.08370	Pv.08370		GO:0016787	GO_REF:nd	ND		F	inosine-uridine preferring nucleoside hydrolase-like	NA	NA	taxon:0	20160410	B2G
B2G	Pv.08370	Pv.08370		GO:0008152	GO_REF:nd	ND		P	inosine-uridine preferring nucleoside hydrolase-like	NA	NA	taxon:0	20160410	B2G
B2G	Pv.08369	Pv.08369		GO:0016787	GO_REF:nd	ND		F	inosine-uridine preferring nucleoside hydrolase-like	NA	NA	taxon:0	20160410	B2G
B2G	Pv.08369	Pv.08369		GO:0008152	GO_REF:nd	ND		P	inosine-uridine preferring nucleoside hydrolase-like	NA	NA	taxon:0	20160410	B2G
B2G	Pv.08404	Pv.08404		GO:0003840	GO_REF:nd	ND		F	gamma-glutamyltranspeptidase 1	NA	NA	taxon:0	20160410	B2G
B2G	Pv.08404	Pv.08404		GO:0006749	GO_REF:nd	ND		P	gamma-glutamyltranspeptidase 1	NA	NA	taxon:0	20160410	B2G
B2G	Pv.08444	Pv.08444		GO:0003676	GO_REF:nd	ND		F	zinc finger protein	NA	NA	taxon:0	20160410	B2G
B2G	Pv.08444	Pv.08444		GO:0046872	GO_REF:nd	ND		F	zinc finger protein	NA	NA	taxon:0	20160410	B2G
B2G	Pv.08267	Pv.08267		GO:0016772	GO_REF:nd	ND		F	chkov1	NA	NA	taxon:0	20160410	B2G
B2G	Pv.08267	Pv.08267		GO:0008152	GO_REF:nd	ND		P	chkov1	NA	NA	taxon:0	20160410	B2G
B2G	Pv.08509	Pv.08509		GO:0005654	GO_REF:nd	ND		C	lateral signaling target protein 2 homolog	NA	NA	taxon:0	20160410	B2G
B2G	Pv.08509	Pv.08509		GO:0046331	GO_REF:nd	ND		P	lateral signaling target protein 2 homolog	NA	NA	taxon:0	20160410	B2G
B2G	Pv.08515	Pv.08515		GO:0003677	GO_REF:nd	ND		F	pre-mrna-splicing factor	NA	NA	taxon:0	20160410	B2G
B2G	Pv.08515	Pv.08515		GO:0003682	GO_REF:nd	ND		F	pre-mrna-splicing factor	NA	NA	taxon:0	20160410	B2G
B2G	Pv.08288	Pv.08288		GO:0016021	GO_REF:nd	ND		C	protein cepu-1	NA	NA	taxon:0	20160410	B2G
B2G	Pv.08362	Pv.08362		GO:0016021	GO_REF:nd	ND		C	monocarboxylate transporter 5-like	NA	NA	taxon:0	20160410	B2G
B2G	Pv.08362	Pv.08362		GO:0055085	GO_REF:nd	ND		P	monocarboxylate transporter 5-like	NA	NA	taxon:0	20160410	B2G
B2G	Pv.08535	Pv.08535		GO:0016491	GO_REF:nd	ND		F	l-galactose dehydrogenase-like	NA	NA	taxon:0	20160410	B2G
B2G	Pv.08535	Pv.08535		GO:0055114	GO_REF:nd	ND		P	l-galactose dehydrogenase-like	NA	NA	taxon:0	20160410	B2G
B2G	Pv.08400	Pv.08400		GO:0016787	GO_REF:nd	ND		F	probable isoaspartyl peptidase l-asparaginase ga20639	NA	NA	taxon:0	20160410	B2G
B2G	Pv.08400	Pv.08400		GO:0008152	GO_REF:nd	ND		P	probable isoaspartyl peptidase l-asparaginase ga20639	NA	NA	taxon:0	20160410	B2G
B2G	Pv.08271	Pv.08271		GO:0005622	GO_REF:nd	ND		C	protein gustavus isoform x1	NA	NA	taxon:0	20160410	B2G
B2G	Pv.08271	Pv.08271		GO:0035556	GO_REF:nd	ND		P	protein gustavus isoform x1	NA	NA	taxon:0	20160410	B2G
B2G	Pv.15809	Pv.15809		GO:0016021	GO_REF:nd	ND		C	isoform b	NA	NA	taxon:0	20160410	B2G
B2G	Pv.11589	Pv.11589		GO:0005794	GO_REF:nd	ND		C	glycoprotein endo-alpha- -mannosidase	NA	NA	taxon:0	20160410	B2G
B2G	Pv.11589	Pv.11589		GO:0008496	GO_REF:nd	ND		F	glycoprotein endo-alpha- -mannosidase	NA	NA	taxon:0	20160410	B2G
B2G	Pv.15322	Pv.15322		GO:0006869	GO_REF:nd	ND		P	oxysterol-binding protein 8 isoform x1	NA	NA	taxon:0	20160410	B2G
B2G	Pv.14726	Pv.14726		GO:0044710	GO_REF:nd	ND		P	PREDICTED: uncharacterized protein F54H12.2-like	NA	NA	taxon:0	20160410	B2G
B2G	Pv.14819	Pv.14819		GO:0016021	GO_REF:nd	ND		C	isoform c	NA	NA	taxon:0	20160410	B2G
B2G	Pv.06086	Pv.06086		GO:0003676	GO_REF:nd	ND		F	zinc finger	NA	NA	taxon:0	20160410	B2G
B2G	Pv.06086	Pv.06086		GO:0046872	GO_REF:nd	ND		F	zinc finger	NA	NA	taxon:0	20160410	B2G
B2G	Pv.08012	Pv.08012		GO:0000166	GO_REF:nd	ND		F	ecto-nox disulfide-thiol exchanger 2	NA	NA	taxon:0	20160410	B2G
B2G	Pv.08012	Pv.08012		GO:0003676	GO_REF:nd	ND		F	ecto-nox disulfide-thiol exchanger 2	NA	NA	taxon:0	20160410	B2G
B2G	Pv.16523	Pv.16523		GO:0019901	GO_REF:nd	ND		F	protein cnppd1	NA	NA	taxon:0	20160410	B2G
B2G	Pv.16523	Pv.16523		GO:0000079	GO_REF:nd	ND		P	protein cnppd1	NA	NA	taxon:0	20160410	B2G
B2G	Pv.16342	Pv.16342		GO:0016491	GO_REF:nd	ND		F	aldose reductase-like	NA	NA	taxon:0	20160410	B2G
B2G	Pv.16342	Pv.16342		GO:0055114	GO_REF:nd	ND		P	aldose reductase-like	NA	NA	taxon:0	20160410	B2G
B2G	Pv.16343	Pv.16343		GO:0016491	GO_REF:nd	ND		F	aldose reductase-like	NA	NA	taxon:0	20160410	B2G
B2G	Pv.16343	Pv.16343		GO:0055114	GO_REF:nd	ND		P	aldose reductase-like	NA	NA	taxon:0	20160410	B2G
B2G	Pv.17510	Pv.17510		GO:0016772	GO_REF:nd	ND		F	tpa_inf: hdc03533	NA	NA	taxon:0	20160410	B2G
B2G	Pv.17510	Pv.17510		GO:0008152	GO_REF:nd	ND		P	tpa_inf: hdc03533	NA	NA	taxon:0	20160410	B2G
B2G	Pv.17502	Pv.17502		GO:0007049	GO_REF:nd	ND		P	cell division cycle protein 123 homolog	NA	NA	taxon:0	20160410	B2G
B2G	Pv.17502	Pv.17502		GO:0051301	GO_REF:nd	ND		P	cell division cycle protein 123 homolog	NA	NA	taxon:0	20160410	B2G
B2G	Pv.05806	Pv.05806		GO:0003676	GO_REF:nd	ND		F	zinc finger protein elbow	NA	NA	taxon:0	20160410	B2G
B2G	Pv.05806	Pv.05806		GO:0046872	GO_REF:nd	ND		F	zinc finger protein elbow	NA	NA	taxon:0	20160410	B2G
B2G	Pv.12797	Pv.12797		GO:0008440	GO_REF:nd	ND		F	hypothetical protein AND_003045, partial	NA	NA	taxon:0	20160410	B2G
B2G	Pv.12797	Pv.12797		GO:0016310	GO_REF:nd	ND		P	hypothetical protein AND_003045, partial	NA	NA	taxon:0	20160410	B2G
B2G	Pv.12184	Pv.12184		GO:0016787	GO_REF:nd	ND		F	metallophosphoesterase domain-containing protein 1	NA	NA	taxon:0	20160410	B2G
B2G	Pv.12184	Pv.12184		GO:0008152	GO_REF:nd	ND		P	metallophosphoesterase domain-containing protein 1	NA	NA	taxon:0	20160410	B2G
B2G	Pv.12170	Pv.12170		GO:0016747	GO_REF:nd	ND		F	nose resistant to fluoxetine protein 6-like	NA	NA	taxon:0	20160410	B2G
B2G	Pv.12170	Pv.12170		GO:0008152	GO_REF:nd	ND		P	nose resistant to fluoxetine protein 6-like	NA	NA	taxon:0	20160410	B2G
B2G	Pv.00586	Pv.00586		GO:0003743	GO_REF:nd	ND		F	eukaryotic translation initiation factor 5	NA	NA	taxon:0	20160410	B2G
B2G	Pv.00586	Pv.00586		GO:0006413	GO_REF:nd	ND		P	eukaryotic translation initiation factor 5	NA	NA	taxon:0	20160410	B2G
B2G	Pv.14766	Pv.14766		GO:0004222	GO_REF:nd	ND		F	peptidase m50	NA	NA	taxon:0	20160410	B2G
B2G	Pv.14766	Pv.14766		GO:0006508	GO_REF:nd	ND		P	peptidase m50	NA	NA	taxon:0	20160410	B2G
B2G	Pv.08261	Pv.08261		GO:0003676	GO_REF:nd	ND		F	zinc finger protein 507-like	NA	NA	taxon:0	20160410	B2G
B2G	Pv.08261	Pv.08261		GO:0046872	GO_REF:nd	ND		F	zinc finger protein 507-like	NA	NA	taxon:0	20160410	B2G
B2G	Pv.04711	Pv.04711		GO:0003676	GO_REF:nd	ND		F	zinc finger protein 845-like	NA	NA	taxon:0	20160410	B2G
B2G	Pv.04711	Pv.04711		GO:0046872	GO_REF:nd	ND		F	zinc finger protein 845-like	NA	NA	taxon:0	20160410	B2G
B2G	Pv.11632	Pv.11632		GO:0005747	GO_REF:nd	ND		C	nadh dehydrogenase	NA	NA	taxon:0	20160410	B2G
B2G	Pv.11632	Pv.11632		GO:0008137	GO_REF:nd	ND		F	nadh dehydrogenase	NA	NA	taxon:0	20160410	B2G
B2G	Pv.11876	Pv.11876		GO:0016491	GO_REF:nd	ND		F	fad-dependent oxidoreductase domain-containing protein 1-like isoform x2	NA	NA	taxon:0	20160410	B2G
B2G	Pv.11876	Pv.11876		GO:0055114	GO_REF:nd	ND		P	fad-dependent oxidoreductase domain-containing protein 1-like isoform x2	NA	NA	taxon:0	20160410	B2G
B2G	Pv.11875	Pv.11875		GO:0016021	GO_REF:nd	ND		C	transmembrane and coiled-coil domain-containing protein 1	NA	NA	taxon:0	20160410	B2G
B2G	Pv.16375	Pv.16375		GO:0003676	GO_REF:nd	ND		F	zinc finger protein 271 (zinc finger protein 7) (zinc finger protein znfphex133) (epstein-barr virus-induced zinc finger protein) (znf-eb) (ct-zfp48) (zinc finger protein	NA	NA	taxon:0	20160410	B2G
B2G	Pv.16375	Pv.16375		GO:0046872	GO_REF:nd	ND		F	zinc finger protein 271 (zinc finger protein 7) (zinc finger protein znfphex133) (epstein-barr virus-induced zinc finger protein) (znf-eb) (ct-zfp48) (zinc finger protein	NA	NA	taxon:0	20160410	B2G
B2G	Pv.10336	Pv.10336		GO:0008270	GO_REF:nd	ND		F	ddb1- and cul4-associated factor 5	NA	NA	taxon:0	20160410	B2G
B2G	Pv.13234	Pv.13234		GO:0016787	GO_REF:nd	ND		F	valacyclovir hydrolase	NA	NA	taxon:0	20160410	B2G
B2G	Pv.13234	Pv.13234		GO:0008152	GO_REF:nd	ND		P	valacyclovir hydrolase	NA	NA	taxon:0	20160410	B2G
B2G	Pv.11176	Pv.11176		GO:0016021	GO_REF:nd	ND		C	isoform f	NA	NA	taxon:0	20160410	B2G
B2G	Pv.11176	Pv.11176		GO:0046331	GO_REF:nd	ND		P	isoform f	NA	NA	taxon:0	20160410	B2G
B2G	Pv.12372	Pv.12372		GO:0005214	GO_REF:nd	ND		F	cuticular protein 2 from fifty-one aa family	NA	NA	taxon:0	20160410	B2G
B2G	Pv.09563	Pv.09563		GO:0000166	GO_REF:nd	ND		F	nuclear polyadenylated rna-binding protein 3	NA	NA	taxon:0	20160410	B2G
B2G	Pv.09563	Pv.09563		GO:0003676	GO_REF:nd	ND		F	nuclear polyadenylated rna-binding protein 3	NA	NA	taxon:0	20160410	B2G
B2G	Pv.16050	Pv.16050		GO:0012505	GO_REF:nd	ND		C	er membrane protein complex subunit 4	NA	NA	taxon:0	20160410	B2G
B2G	Pv.16050	Pv.16050		GO:0016021	GO_REF:nd	ND		C	er membrane protein complex subunit 4	NA	NA	taxon:0	20160410	B2G
B2G	Pv.12140	Pv.12140		GO:0016772	GO_REF:nd	ND		F	juvenile hormone-inducible protein	NA	NA	taxon:0	20160410	B2G
B2G	Pv.12140	Pv.12140		GO:0008152	GO_REF:nd	ND		P	juvenile hormone-inducible protein	NA	NA	taxon:0	20160410	B2G
B2G	Pv.12138	Pv.12138		GO:0008565	GO_REF:nd	ND		F	down syndrome critical region protein 3	NA	NA	taxon:0	20160410	B2G
B2G	Pv.12138	Pv.12138		GO:0006886	GO_REF:nd	ND		P	down syndrome critical region protein 3	NA	NA	taxon:0	20160410	B2G
B2G	Pv.12143	Pv.12143		GO:0016301	GO_REF:nd	ND		F	5 -amp-activated protein kinase subunit beta-2	NA	NA	taxon:0	20160410	B2G
B2G	Pv.12143	Pv.12143		GO:0016310	GO_REF:nd	ND		P	5 -amp-activated protein kinase subunit beta-2	NA	NA	taxon:0	20160410	B2G
B2G	Pv.11776	Pv.11776		GO:0004553	GO_REF:nd	ND		F	beta- -glucan recognition protein 2	NA	NA	taxon:0	20160410	B2G
B2G	Pv.11776	Pv.11776		GO:0005975	GO_REF:nd	ND		P	beta- -glucan recognition protein 2	NA	NA	taxon:0	20160410	B2G
B2G	Pv.10435	Pv.10435		GO:0003677	GO_REF:nd	ND		F	transcription factor glial cells missing	NA	NA	taxon:0	20160410	B2G
B2G	Pv.10435	Pv.10435		GO:0006355	GO_REF:nd	ND		P	transcription factor glial cells missing	NA	NA	taxon:0	20160410	B2G
B2G	Pv.07426	Pv.07426		GO:0016021	GO_REF:nd	ND		C	isoform c	NA	NA	taxon:0	20160410	B2G
B2G	Pv.15735	Pv.15735		GO:0008270	GO_REF:nd	ND		F	PREDICTED: uncharacterized protein LOC103909841	NA	NA	taxon:0	20160410	B2G
B2G	Pv.01401	Pv.01401		GO:0016021	GO_REF:nd	ND		C	aael005560- partial	NA	NA	taxon:0	20160410	B2G
B2G	Pv.01400	Pv.01400		GO:0016021	GO_REF:nd	ND		C	aael005560- partial	NA	NA	taxon:0	20160410	B2G
B2G	Pv.01524	Pv.01524		GO:0003677	GO_REF:nd	ND		F	agap001156-pa-like protein	NA	NA	taxon:0	20160410	B2G
B2G	Pv.01524	Pv.01524		GO:0003682	GO_REF:nd	ND		F	agap001156-pa-like protein	NA	NA	taxon:0	20160410	B2G
B2G	Pv.01498	Pv.01498		GO:0016874	GO_REF:nd	ND		F	ubiquitin-conjugating enzyme e2 n	NA	NA	taxon:0	20160410	B2G
B2G	Pv.01498	Pv.01498		GO:0008152	GO_REF:nd	ND		P	ubiquitin-conjugating enzyme e2 n	NA	NA	taxon:0	20160410	B2G
B2G	Pv.01554	Pv.01554		GO:0008270	GO_REF:nd	ND		F	polycomb group ring finger protein 3	NA	NA	taxon:0	20160410	B2G
B2G	Pv.01523	Pv.01523		GO:0016740	GO_REF:nd	ND		F	deoxynucleotidyltransferase terminal-interacting protein 2	NA	NA	taxon:0	20160410	B2G
B2G	Pv.01523	Pv.01523		GO:0008152	GO_REF:nd	ND		P	deoxynucleotidyltransferase terminal-interacting protein 2	NA	NA	taxon:0	20160410	B2G
B2G	Pv.11946	Pv.11946		GO:0016021	GO_REF:nd	ND		C	nephrin-like isoform x3	NA	NA	taxon:0	20160410	B2G
B2G	Pv.16517	Pv.16517		GO:0016829	GO_REF:nd	ND		F	polysaccharide lyase	NA	NA	taxon:0	20160410	B2G
B2G	Pv.16517	Pv.16517		GO:0008152	GO_REF:nd	ND		P	polysaccharide lyase	NA	NA	taxon:0	20160410	B2G
B2G	Pv.16071	Pv.16071		GO:0005622	GO_REF:nd	ND		C	charged multivesicular body protein 7	NA	NA	taxon:0	20160410	B2G
B2G	Pv.16071	Pv.16071		GO:0007034	GO_REF:nd	ND		P	charged multivesicular body protein 7	NA	NA	taxon:0	20160410	B2G
B2G	Pv.16072	Pv.16072		GO:0003824	GO_REF:nd	ND		F	isoform c	NA	NA	taxon:0	20160410	B2G
B2G	Pv.16072	Pv.16072		GO:0008152	GO_REF:nd	ND		P	isoform c	NA	NA	taxon:0	20160410	B2G
B2G	Pv.10073	Pv.10073		GO:0016740	GO_REF:nd	ND		F	glutathione s-transferase d1a	NA	NA	taxon:0	20160410	B2G
B2G	Pv.10073	Pv.10073		GO:0008152	GO_REF:nd	ND		P	glutathione s-transferase d1a	NA	NA	taxon:0	20160410	B2G
B2G	Pv.13420	Pv.13420		GO:0031463	GO_REF:nd	ND		C	kelch-like protein 10	NA	NA	taxon:0	20160410	B2G
B2G	Pv.13420	Pv.13420		GO:0007283	GO_REF:nd	ND		P	kelch-like protein 10	NA	NA	taxon:0	20160410	B2G
[truncated: 63,532 more rows]
